# Supplementary material for: Dissecting esophageal squamous-cell carcinoma ecosystem by single-cell transcriptomic analysis
Source: Nat Commun. 2021 Sep 6;12:5291. doi: 10.1038/s41467-021-25539-x (PMC8421382; doi:10.1038/s41467-021-25539-x)
Supplement: Supplementary file 4 — Supplementary Data 1 [file 41467_2021_25539_MOESM4_ESM.xlsx]

## Sheet: S1a_scCohort
Supplementary Data 1a. Clinical characteristics of 60 patients in the scRNA-seq cohort.
Sample ID	Smoking status	Drinking status	Pathologic stage	T stage	N stage	M stage
P1	Non-smoker	Non-drinker	I	1	0	0
P10	Smoker	Non-drinker	II	3	0	0
P104	Smoker	Drinker	III	3	2	0
P107	Smoker	Drinker	I	1	0	0
P11	Non-smoker	Non-drinker	II	3	0	0
P12	Smoker	Non-drinker	II	3	0	0
P126	Smoker	Drinker	III	3	1	0
P127	Smoker	Non-drinker	III	3	2	0
P128	Non-smoker	Non-drinker	II	2	1	0
P130	Smoker	Non-drinker	II	3	0	0
P15	Non-smoker	Non-drinker	II	3	0	0
P16	Non-smoker	Non-drinker	I	2	0	0
P17	Non-smoker	Non-drinker	I	2	0	0
P19	Non-smoker	Non-drinker	II	3	0	0
P2	Non-smoker	Non-drinker	I	1	0	0
P20	Smoker	Drinker	III	3	2	0
P21	Non-smoker	Non-drinker	III	3	2	0
P22	Smoker	Drinker	II	3	0	0
P23	Smoker	Drinker	III	3	3	0
P24	Smoker	Non-drinker	III	3	1	0
P26	Non-smoker	Non-drinker	III	3	2	0
P27	Smoker	Drinker	II	3	0	0
P28	Smoker	Drinker	III	3	1	0
P30	Non-smoker	Non-drinker	I	1	0	0
P31	Smoker	Non-drinker	I	2	0	0
P32	Smoker	Non-drinker	II	3	0	0
P36	Non-smoker	Non-drinker	II	3	0	0
P37	Non-smoker	Non-drinker	III	3	1	0
P38	Smoker	Non-drinker	II	3	0	0
P39	Smoker	Non-drinker	II	2	1	0
P4	Non-smoker	Non-drinker	I	2	0	0
P40	Smoker	Non-drinker	III	2	2	0
P42	Smoker	Drinker	II	1	1	0
P44	Smoker	Non-drinker	III	3	2	0
P47	Smoker	Drinker	III	3	2	0
P48	Non-smoker	Non-drinker	I	1	0	0
P49	Non-smoker	Non-drinker	I	2	0	0
P5	Non-smoker	Non-drinker	III	3	1	0
P52	Smoker	Drinker	I	2	0	0
P54	Non-smoker	Non-drinker	II	3	0	0
P56	Smoker	Drinker	I	1	0	0
P57	Smoker	Drinker	III	3	1	0
P61	Non-smoker	Non-drinker	II	3	0	0
P62	Non-smoker	Non-drinker	III	3	1	0
P63	Non-smoker	Non-drinker	III	4	3	0
P65	Smoker	Drinker	I	2	0	0
P74	Smoker	Non-drinker	II	3	0	0
P75	Smoker	Drinker	III	3	2	0
P76	Smoker	Drinker	I	1	0	0
P79	Smoker	Non-drinker	I	1	0	0
P8	Non-smoker	Non-drinker	III	4	1	0
P80	Non-smoker	Non-drinker	III	3	2	0
P82	Smoker	Drinker	I	2	0	0
P83	Smoker	Non-drinker	III	3	3	0
P84	Non-smoker	Non-drinker	III	3	1	0
P87	Smoker	Drinker	III	3	2	0
P89	Smoker	Drinker	III	3	1	0
P9	Smoker	Drinker	III	3	1	0
P91	Smoker	Drinker	II	3	0	0
P94	Non-smoker	Non-drinker	III	3	1	0

## Sheet: S1b_DisCohort
Supplementary Data 1b. Clinical characteristics of 139 patients in the Discovery cohort.
Sample ID	Smoking status	Drinking status	Pathologic stage	T stage	N stage	M stage	Survival status	Survival time (month)
LZ-51	Non-smoker	Non-drinker	II	3	0	0	Deceased	30.9
LZ-93	Non-smoker	Non-drinker	II	3	0	0	Deceased	28.9
LZ-136	Smoker	Drinker	III	3	1	0	Deceased	22.6
LZ-148	Non-smoker	Non-drinker	II	3	0	0	Deceased	9.4
LZ-189	Smoker	Drinker	III	3	1	0	Deceased	17.9
LZ-206	Non-smoker	Non-drinker	III	3	1	0	Deceased	23.8
LZ-263	Smoker	Drinker	II	3	0	0	Deceased	19.6
LZ-295	Smoker	Drinker	II	3	0	0	Deceased	16.6
LZ-317	Non-smoker	Non-drinker	III	3	2	0	Deceased	21.3
LZ-379	Smoker	Drinker	III	3	1	0	Deceased	20.4
LZ-402	Non-smoker	Non-drinker	III	3	3	0	Deceased	17.8
LZ-635	Non-smoker	Non-drinker	III	3	2	0	Deceased	28.8
LZ-643	Non-smoker	Non-drinker	I	1	0	0	Deceased	8.6
LZ-690	Non-smoker	Non-drinker	III	3	1	0	Deceased	25.3
LZ-732	Non-smoker	Non-drinker	I	1	0	0	Deceased	16.6
LZ-772	Smoker	Drinker	II	3	0	0	Deceased	20
LZ-828	Smoker	Drinker	II	3	0	0	Deceased	12.9
LZ-886	Smoker	Drinker	III	3	2	0	Deceased	10.4
LZ-901	Smoker	Drinker	III	3	1	0	Deceased	11.3
LZ-915	Smoker	Drinker	III	3	1	0	Deceased	14.2
LZ-950	Non-smoker	Non-drinker	III	3	1	0	Deceased	14.8
LZ-941	Non-smoker	Non-drinker	II	3	0	0	Deceased	13.8
LZ-968	Smoker	Drinker	III	3	1	0	Deceased	17.6
LZ-1043	Non-smoker	Non-drinker	III	3	1	0	Deceased	7.5
LZ-1039	Non-smoker	Non-drinker	I	1	0	0	Deceased	11.6
LZ-1057	Smoker	Drinker	II	3	0	0	Deceased	17.5
LZ-1237	Smoker	Drinker	III	2	2	0	Deceased	16.3
LZ-1326	Smoker	Drinker	III	3	1	0	Deceased	17.9
LZ-1394	Non-smoker	Non-drinker	III	3	2	0	Deceased	10.7
LZ-1368	Smoker	Drinker	III	3	2	0	Deceased	9
LZ-2	Smoker	Drinker	III	3	2	0	Deceased	3
LZ-12	Non-smoker	Non-drinker	III	3	1	0	Deceased	12.4
LZ-34	Non-smoker	Non-drinker	III	3	3	0	Deceased	9
LZ-74	Smoker	Drinker	III	3	2	0	Deceased	8.3
LZ-166	Smoker	Drinker	III	3	2	0	Deceased	6.5
LZ-322	Smoker	Drinker	III	3	2	0	Deceased	4.4
LZ-472	Non-smoker	Non-drinker	III	3	1	0	Deceased	6.6
LZ-629	Non-smoker	Non-drinker	II	3	0	0	Deceased	7.7
LZ-999	Smoker	Drinker	III	3	3	0	Deceased	3.2
LZ-1424	Non-smoker	Non-drinker	II	3	0	0	Deceased	1
LZ-1207	Smoker	Drinker	II	3	0	0	Deceased	4.4
LZ-104	Non-smoker	Non-drinker	II	3	0	0	Alive	37.3
LZ-134	Smoker	Non-drinker	III	3	1	0	Alive	36.8
LZ-208	Non-smoker	Non-drinker	II	3	0	0	Alive	35.9
LZ-221	Smoker	Drinker	II	2	0	0	Alive	35.7
LZ-248	Smoker	Drinker	III	3	2	0	Deceased	17.7
LZ-262	Smoker	Non-drinker	II	3	0	0	Deceased	27.8
LZ-319	Smoker	Non-drinker	I	1	0	0	Alive	34.2
LZ-336	Smoker	Non-drinker	III	3	1	0	Alive	33.9
LZ-357	Non-smoker	Drinker	I	1	0	0	Deceased	33.2
LZ-354	Smoker	Non-drinker	I	1	0	0	Alive	33.7
LZ-390	Non-smoker	Non-drinker	III	3	1	0	Deceased	21.3
LZ-386	Smoker	Non-drinker	III	3	1	0	Deceased	23.9
LZ-401	Smoker	Non-drinker	II	3	0	0	Alive	32.9
LZ-408	Smoker	Drinker	I	1	0	0	Alive	32.8
LZ-419	Smoker	Drinker	II	3	0	0	Deceased	17.1
LZ-413	Non-smoker	Non-drinker	II	3	0	0	Alive	32.8
LZ-437	Non-smoker	Non-drinker	II	3	0	0	Alive	32.3
LZ-436	Smoker	Drinker	III	3	1	0	Alive	32.3
LZ-549	Non-smoker	Non-drinker	III	3	2	0	Deceased	18.8
LZ-545	Non-smoker	Non-drinker	III	3	1	0	Alive	30.5
LZ-564	Smoker	Non-drinker	I	1	0	0	Deceased	11.6
LZ-581	Non-smoker	Drinker	II	2	1	0	Alive	30
LZ-580	Non-smoker	Non-drinker	II	3	0	0	Alive	30
LZ-620	Smoker	Drinker	III	3	1	0	Deceased	20
LZ-655	Smoker	Non-drinker	I	1	0	0	Alive	28.7
LZ-654	Smoker	Non-drinker	III	3	1	0	Deceased	24.2
LZ-682	Non-smoker	Non-drinker	III	3	2	0	Deceased	21.8
LZ-680	Non-smoker	Non-drinker	I	1	0	0	Alive	28.5
LZ-696	Smoker	Drinker	I	1	0	0	Deceased	4.4
LZ-753	Smoker	Drinker	III	3	1	0	Deceased	3.6
LZ-748	Smoker	Drinker	I	1	0	0	Deceased	22.9
LZ-747	Non-smoker	Non-drinker	I	1	0	0	Alive	27.4
LZ-767	Smoker	Non-drinker	I	1	0	0	Alive	27.1
LZ-781	Non-smoker	Non-drinker	III	3	1	0	Alive	26.9
LZ-846	Smoker	Non-drinker	I	1	0	0	Alive	26.1
LZ-868	Smoker	N	I	1	0	0	Alive	25.9
LZ-869	Non-smoker	Non-drinker	I	1	0	0	Alive	25.9
LZ-191	Smoker	Drinker	II	3	0	0	Deceased	6.7
LZ-538	Smoker	Drinker	II	N	N	N	Deceased	6.8
LZ-546	Non-smoker	Non-drinker	III	3	2	0	Deceased	7.3
LZ-603	Smoker	Drinker	II	3	0	0	Deceased	7.7
LZ-622	Non-smoker	Non-drinker	II	3	0	0	Deceased	5.7
LZ-108	Non-smoker	Non-drinker	II	1	1	0	Alive	8.7
LZ-105	Smoker	Non-drinker	II	3	0	0	Alive	8.9
LZ-123	Smoker	Non-drinker	II	3	0	0	Alive	8.7
LZ-116	Smoker	Drinker	II	3	0	0	Alive	8.7
LZ-197	Smoker	Non-drinker	II	2	0	0	Alive	8.3
LZ-203	Non-smoker	Non-drinker	II	1	1	0	Alive	8.3
LZ-210	Smoker	Non-drinker	III	3	1	0	Alive	8.2
LZ-222	Smoker	Non-drinker	III	3	1	0	Alive	7.9
LZ-227	Smoker	Drinker	II	3	0	0	Alive	8.1
LZ-220	Smoker	Non-drinker	II	3	0	0	Alive	8.1
LZ-226	Non-smoker	Non-drinker	II	1	1	0	Alive	8
LZ-228	Smoker	Non-drinker	II	2	1	0	Alive	8.2
LZ-237	Smoker	Non-drinker	II	1	1	0	Alive	8.1
LZ-283	Smoker	Non-drinker	II	N	N	N	Alive	7.8
LZ-323	Smoker	Non-drinker	III	3	1	0	Alive	7.6
LZ-338	Smoker	Non-drinker	III	3	N	0	Alive	7.5
LZ-339	Smoker	Drinker	III	3	1	0	Alive	7.5
LZ-340	Non-smoker	Non-drinker	II	2	0	0	Alive	7.5
LZ-343	Smoker	Non-drinker	I	1	0	0	Alive	7.3
LZ-353	Smoker	Drinker	II	3	0	0	Alive	7.2
LZ-342	Smoker	Drinker	III	3	3	0	Alive	7.4
LZ-352	Non-smoker	Non-drinker	III	3	2	0	Alive	7.1
LZ-362	Smoker	Non-drinker	II	3	0	0	Alive	7.2
LZ-361	Smoker	Drinker	II	3	0	0	Alive	7.5
LZ-359	Non-smoker	Non-drinker	II	3	0	0	Alive	7.5
LZ-385	Smoker	Drinker	III	3	1	0	Alive	7.3
LZ-427	Non-smoker	Drinker	III	3	1	0	Alive	8.1
LZ-415	Smoker	Non-drinker	II	3	0	0	Alive	8.2
LZ-424	Smoker	Drinker	I	1	0	0	Alive	8.2
LZ-378	Non-smoker	Non-drinker	II	1	1	0	Alive	7.2
LZ-370	Non-smoker	Non-drinker	III	3	1	0	Alive	7.3
LZ-552	Non-smoker	Non-drinker	II	3	0	0	Alive	8.3
LZ-555	Smoker	Drinker	III	3	1	0	Alive	8.3
LZ-575	Non-smoker	Non-drinker	II	1	1	0	Alive	8
LZ-623	Smoker	Non-drinker	III	3	2	0	Alive	8.3
LZ-619	Smoker	Non-drinker	III	3	1	0	Alive	8.3
LZ-638	Non-smoker	Non-drinker	III	3	2	0	Alive	8.1
LZ-656	Smoker	Drinker	III	3	1	0	Alive	8
LZ-678	Non-smoker	Non-drinker	I	1	0	0	Alive	8.1
LZ-784	Smoker	Non-drinker	III	3	3	0	Alive	7.2
LZ-779	Non-smoker	Non-drinker	I	1	0	0	Alive	7.2
LZ-795	Smoker	Drinker	III	3	2	0	Alive	7.1
LZ-806	Non-smoker	Non-drinker	III	3	2	0	Alive	7
LZ-84	Non-smoker	Non-drinker	II	3	0	0	Deceased	16.8
LZ-97	Smoker	Drinker	III	3	1	0	Deceased	16.7
LZ-448	Smoker	Drinker	II	3	0	0	Deceased	11.4
LZ-455	Smoker	Drinker	III	3	1	0	Deceased	16.4
LZ-476	Smoker	Drinker	III	3	1	0	Deceased	17.2
LZ-480	Non-smoker	Non-drinker	III	3	1	0	Deceased	21.2
LZ-511	Non-smoker	Drinker	II	3	0	0	Deceased	13.7
LZ-28	Smoker	Drinker	IV	3	0	1	Alive	9.3
LZ-48	Smoker	Non-drinker	I	1	0	0	Alive	9.1
LZ-55	Non-smoker	Non-drinker	II	1	1	0	Alive	9
LZ-69	Smoker	Drinker	II	3	0	0	Alive	9
LZ-124	Non-smoker	Non-drinker	II	3	0	0	Alive	8.7
LZ-274	Non-smoker	Non-drinker	II	3	0	0	Alive	12.3

## Sheet: S1c_ValCohort1
Supplementary Data 1c. Clinical characteristics of 94 patients in the Validation cohort 1.
Sample ID	Smoking status	Drinking status	Pathologic stage	T stage	N stage	M stage	Survival status	Survival time (month)
ESCC_3	Smoker	Drinker	II	2	0	0	Deceased	12
ESCC_10	Smoker	Drinker	III	3	2	0	Deceased	7
ESCC_12	Smoker	Drinker	III	4	2	0	Deceased	15
ESCC_16	Smoker	Drinker	III	4	1	0	Deceased	9
ESCC_19	Smoker	Drinker	III	4	2	0	Deceased	10
ESCC_21	Smoker	Drinker	III	4	1	0	Deceased	28
ESCC_23	Non-smoker	Non-drinker	III	4	0	0	Deceased	33
ESCC_24	Smoker	Drinker	III	4	1	0	Deceased	8
ESCC_26	Smoker	Drinker	II	2	0	0	Deceased	6
ESCC_27	Smoker	Non-drinker	III	4	0	0	Deceased	9
ESCC_35	Smoker	Drinker	III	4	1	0	Deceased	32
ESCC_36	Smoker	Drinker	II	3	0	0	Deceased	6
ESCC_39	Non-smoker	Drinker	II	3	0	0	Deceased	6
ESCC_42	Smoker	Drinker	III	3	2	0	Deceased	28
ESCC_48	Smoker	Drinker	III	3	2	0	Deceased	23
ESCC_50	Smoker	Drinker	II	3	0	0	Deceased	11
ESCC_54	Smoker	Drinker	III	3	2	0	Deceased	10
ESCC_55	Smoker	Non-drinker	IV	3	1	1	Deceased	21
ESCC_57	Smoker	Drinker	II	3	0	0	Deceased	12
ESCC_58	Smoker	Drinker	III	4	0	0	Deceased	14
ESCC_60	Smoker	Drinker	II	3	0	0	Alive	18
ESCC_61	Smoker	Drinker	III	4	3	0	Deceased	9
ESCC_62	Smoker	Drinker	III	4	1	0	Deceased	33
ESCC_64	Smoker	Drinker	III	4	0	0	Deceased	21
ESCC_65	Smoker	Drinker	III	4	2	0	Deceased	10
ESCC_125	Smoker	Drinker	III	3	1	0	Alive	98
ESCC_130	Smoker	Drinker	III	4	2	0	Deceased	18
ESCC_131	Non-smoker	Non-drinker	II	2	0	0	Alive	96
ESCC_132	Smoker	Drinker	III	4	0	0	Alive	64
ESCC_134	Smoker	Drinker	III	4	2	0	Deceased	19
ESCC_138	Smoker	Drinker	II	2	0	0	Alive	95
ESCC_140	Smoker	Drinker	III	4	2	0	Deceased	6
ESCC_142	Smoker	Drinker	II	3	0	0	Deceased	11
ESCC_143	Smoker	Non-drinker	III	4	2	0	Alive	94
ESCC_144	Non-smoker	Non-drinker	II	2	0	0	Deceased	32
ESCC_145	Non-smoker	Non-drinker	III	4	2	0	Alive	94
ESCC_149	Smoker	Drinker	III	4	1	0	Deceased	9
ESCC_150	Smoker	Drinker	III	4	1	0	Alive	94
ESCC_152	Smoker	Drinker	II	3	0	0	Deceased	34
ESCC_156	Smoker	Drinker	III	4	3	0	Deceased	14
ESCC_158	Smoker	Drinker	III	3	3	0	Deceased	6
ESCC_161	Non-smoker	Non-drinker	III	4	1	0	Alive	92
ESCC_162	Smoker	Non-drinker	II	2	1	0	Deceased	11
ESCC_168	Smoker	Drinker	II	3	0	0	Alive	61
ESCC_169	Non-smoker	Non-drinker	III	3	3	0	Deceased	6
ESCC_170	Smoker	Drinker	II	2	0	0	Alive	58
ESCC_171	Smoker	Drinker	III	3	2	0	Alive	57
ESCC_172	Non-smoker	Drinker	III	3	2	0	Deceased	11
ESCC_173	Non-smoker	Non-drinker	II	3	0	0	Alive	89
ESCC_175	Smoker	Drinker	III	4	0	0	Deceased	6
ESCC_178	Smoker	Non-drinker	III	4	3	0	Deceased	7
ESCC_179	Smoker	Drinker	III	3	1	0	Deceased	51
ESCC_182	Smoker	Drinker	III	3	2	0	Deceased	11
ESCC_185	Smoker	Drinker	III	3	2	0	Deceased	16
ESCC_191	Non-smoker	Non-drinker	III	2	3	0	Alive	81
ESCC_196	Non-smoker	Non-drinker	III	3	1	0	Deceased	12
ESCC_198	Smoker	Drinker	II	3	0	0	Deceased	23
ESCC_199	Smoker	Drinker	III	4	3	0	Deceased	13
ESCC_201	Smoker	Drinker	III	4	1	0	Alive	87
ESCC_206	Smoker	Drinker	III	2	3	0	Deceased	9
ESCC_208	Smoker	Drinker	III	3	2	0	Deceased	7
ESCC_210	Smoker	Drinker	II	3	0	0	Deceased	22
ESCC_213	Smoker	Drinker	III	3	2	0	Alive	85
ESCC_215	Smoker	Drinker	II	2	0	0	Alive	84
ESCC_220	Smoker	Drinker	III	4	2	0	Deceased	6
ESCC_222	Smoker	Drinker	III	4	2	0	Deceased	26
ESCC_223	Non-smoker	Drinker	III	4	2	0	Deceased	11
ESCC_224	Non-smoker	Drinker	III	4	2	0	Deceased	12
ESCC_225	Non-smoker	Drinker	II	3	0	0	Deceased	6
ESCC_234	Smoker	Drinker	III	4	0	0	Deceased	16
ESCC_235	Non-smoker	Non-drinker	III	4	2	0	Deceased	7
ESCC_239	Smoker	Drinker	III	3	3	0	Deceased	7
ESCC_240	Smoker	Drinker	III	4	3	0	Deceased	12
ESCC_243	Smoker	Drinker	III	4	3	0	Deceased	9
ESCC_245	Smoker	Drinker	III	3	2	0	Deceased	9
ESCC_246	Smoker	Drinker	III	4	3	0	Deceased	8
ESCC_249	Smoker	Drinker	III	4	3	0	Deceased	7
ESCC_E3	Smoker	Non-drinker	II	3	0	0	Alive	60
ESCC_E11	Non-smoker	Non-drinker	II	3	0	0	Alive	59
ESCC_E17	Smoker	Drinker	II	2	1	0	Alive	28
ESCC_E24	Smoker	Drinker	III	3	1	0	Alive	58
ESCC_E25	Non-smoker	Non-drinker	II	2	0	0	Alive	26
ESCC_E26	Smoker	Drinker	II	2	1	0	Alive	58
ESCC_E30	Smoker	Drinker	III	3	1	0	Deceased	21
ESCC_E33	Smoker	Drinker	III	3	1	0	Deceased	7
ESCC_E34	Smoker	Drinker	III	3	1	0	Alive	58
ESCC_E45	Smoker	Drinker	III	3	1	0	Deceased	14
ESCC_E47	Smoker	Drinker	III	4	1	0	Deceased	12
ESCC_E50	Smoker	Drinker	III	4	1	0	Alive	24
ESCC_E71	Smoker	Drinker	III	3	1	0	Alive	53
ESCC_E74	Smoker	Non-drinker	II	3	0	0	Alive	53
ESCC_E75	Smoker	Non-drinker	III	3	2	0	Alive	53
ESCC_E78	Smoker	Drinker	III	3	1	0	Alive	52
ESCC_E79	Smoker	Drinker	III	3	1	0	Alive	52
*The data of these patients have been reported in our previous paper

## Sheet: S1d_ValCohort2
Supplementary Data 1d. Clinical characteristics of 226 patients in the Validation cohort 2.
Sample ID	Smoking status	Drinking status	Pathologic stage	T stage	N stage	M stage	Survival status	Survival time (month)
10-1_B1	Smoker	Drinker	III	3	1	0	Alive	44.6
10-1_B12	Non-smoker	Non-drinker	III	3	1	0	Alive	44.2
10-1_B7	Non-smoker	Non-drinker	I	1	0	0	Alive	36.4
10-1_B8	Smoker	Drinker	III	2	2	0	Deceased	21.4
10-1_D1	Non-smoker	Non-drinker	III	3	3	0	Deceased	23.2
10-1_F12	Non-smoker	Non-drinker	II	2	1	0	Alive	43
10-1_F4	Non-smoker	Non-drinker	II	2	1	0	Deceased	14.5
10-1_F8	Non-smoker	Non-drinker	II	3	0	0	Alive	43.2
10-1_H1	Non-smoker	Non-drinker	II	3	0	0	Alive	43
10-1_H2	Smoker	Drinker	I	3	0	0	Alive	42.9
12-1_B10	Smoker	Non-drinker	II	3	0	0	Deceased	33.6
12-1_B12	Smoker	Non-drinker	III	3	2	0	Deceased	12.4
12-1_B8	Smoker	Drinker	III	3	2	0	Deceased	5.8
12-1_C12	Smoker	Drinker	II	2	0	0	Alive	54.3
12-1_C2	Smoker	Drinker	III	3	3	0	Deceased	30.5
12-1_D10	Smoker	Drinker	II	3	0	0	Deceased	25.1
12-1_D6	Non-smoker	Non-drinker	III	3	2	0	Deceased	3.8
12-1_E2	Non-smoker	Non-drinker	III	3	2	0	Alive	45.9
12-1_E4	Smoker	Drinker	III	3	3	0	Deceased	1.6
12-1_F12	Smoker	Non-drinker	I	3	0	0	Deceased	38.6
12-1_F2	Smoker	Non-drinker	II	2	0	0	Alive	53.9
12-1_F6	Smoker	Drinker	III	3	1	0	Deceased	16.7
12-1_F8	Non-smoker	Non-drinker	II	3	0	0	Alive	53.8
12-1_G6	Smoker	Drinker	III	2	2	0	Deceased	17.6
12-1_H4	Non-smoker	Non-drinker	III	3	3	0	Deceased	21.6
12-2_A10	Non-smoker	Non-drinker	II	2	0	0	Alive	53.5
12-2_B10	Smoker	Drinker	III	3	2	0	Deceased	10
12-2_B2	Smoker	Non-drinker	II	2	0	0	Alive	53
12-2_C4	Non-smoker	Non-drinker	III	3	1	0	Deceased	20.8
12-2_C6	Smoker	Non-drinker	II	2	1	0	Deceased	23.9
12-2_D2	Smoker	Drinker	II	3	0	0	Alive	52.8
12-2_D8	Smoker	Non-drinker	II	2	1	0	Deceased	3.4
12-2_E2	Non-smoker	Non-drinker	II	3	0	0	Deceased	32.9
12-2_E4	Non-smoker	Non-drinker	III	3	1	0	Deceased	31.9
12-2_E6	Smoker	Drinker	II	2	0	0	Alive	52.7
12-2_F10	Smoker	Non-drinker	IV	3	2	1	Deceased	30.8
12-2_F8	Smoker	Non-drinker	II	3	0	0	Deceased	27.6
12-2_G4	Smoker	Drinker	II	2	0	0	Alive	52.6
12-3_A2	Smoker	Drinker	I	1	0	0	Deceased	33.7
12-3_B6	Non-smoker	Non-drinker	II	2	1	0	Alive	44.4
12-3_C10	Non-smoker	Non-drinker	III	3	1	0	Deceased	11.9
12-3_C2	Non-smoker	Non-drinker	III	3	2	0	Alive	52.2
12-3_C6	Smoker	Drinker	II	3	0	0	Deceased	7.9
12-3_D2	Smoker	Drinker	II	3	0	0	Alive	43.8
12-3_D4	Non-smoker	Non-drinker	II	2	1	0	Alive	52
12-3_F10	Smoker	Drinker	II	3	0	0	Alive	51.6
12-3_F6	Smoker	Drinker	III	3	2	0	Deceased	6.6
12-3_F8	Non-smoker	Non-drinker	III	3	1	0	Alive	51.6
12-3_G2	Smoker	Drinker	III	3	3	0	Deceased	7.3
12-3_G4	Smoker	Drinker	II	2	0	0	Alive	51.5
12-3_G6	Non-smoker	Non-drinker	II	3	0	0	Alive	51.4
12-3_H2	Smoker	Drinker	II	2	1	0	Alive	51.4
12-4_A12	Non-smoker	Non-drinker	II	3	0	0	Deceased	34.3
12-4_A4	Non-smoker	Non-drinker	III	3	2	0	Alive	51.2
12-4_A6	Non-smoker	Drinker	III	4	1	0	Deceased	4.9
12-4_B12	Non-smoker	Non-drinker	III	3	1	0	Deceased	27
12-4_B2	Non-smoker	Non-drinker	II	3	0	0	Alive	51.1
12-4_B4	Smoker	Drinker	III	2	2	0	Alive	42.2
12-4_B8	Smoker	Drinker	IV	3	2	1	Deceased	32.1
12-4_C12	Non-smoker	Non-drinker	IV	3	2	1	Alive	41.8
12-4_C2	Non-smoker	Drinker	I	3	0	0	Alive	42.1
12-4_C4	Smoker	Non-drinker	III	3	1	0	Alive	50.9
12-4_C8	Non-smoker	Non-drinker	II	2	0	0	Alive	50.9
12-4_D10	Smoker	Non-drinker	IV	3	2	1	Deceased	4.4
12-4_D12	Smoker	Drinker	II	3	0	0	Alive	50.7
12-4_D2	Smoker	Drinker	II	3	0	0	Deceased	2.5
12-4_D4	Non-smoker	Non-drinker	II	3	0	0	Alive	50.7
12-4_D6	Smoker	Drinker	III	3	1	0	Deceased	7.5
12-4_D8	Smoker	Drinker	III	4	1	0	Deceased	6.5
12-4_E2	Smoker	Non-drinker	II	3	0	0	Deceased	3.5
12-4_F12	Smoker	Drinker	III	2	2	0	Deceased	37.7
12-4_F2	Smoker	Drinker	II	2	0	0	Alive	41.6
12-4_F6	Smoker	Drinker	II	3	0	0	Alive	50.5
12-4_H2	Smoker	Drinker	I	1	0	0	Alive	50.4
12-4_H4	Smoker	Drinker	III	3	1	0	Deceased	14.1
12-5_A10	Smoker	Non-drinker	II	3	0	0	Deceased	23.7
12-5_A2	Smoker	Drinker	I	2	0	0	Deceased	29.8
12-5_A4	Smoker	Non-drinker	I	3	0	0	Alive	50.3
12-5_A8	Smoker	Drinker	I	1	0	0	Alive	50.2
12-5_B2	Non-smoker	Non-drinker	II	2	0	0	Alive	50.2
12-5_B4	Smoker	Drinker	II	3	0	0	Deceased	32.9
12-5_B6	Smoker	Non-drinker	III	3	1	0	Deceased	9
12-5_C4	Smoker	Non-drinker	II	2	0	0	Alive	41.4
12-5_C6	Smoker	Drinker	II	2	0	0	Alive	50
12-5_D12	Smoker	Drinker	III	4	1	0	Alive	41.1
12-5_D4	Non-smoker	Non-drinker	I	1	0	0	Alive	49.9
12-5_D6	Smoker	Drinker	III	2	2	0	Deceased	1.6
12-5_D8	Smoker	Non-drinker	III	4	0	0	Alive	41.1
12-5_E12	Non-smoker	Non-drinker	II	2	0	0	Deceased	28.8
12-5_E2	Non-smoker	Non-drinker	III	3	1	0	Deceased	10.6
12-5_E4	Smoker	Drinker	III	3	1	0	Deceased	12.6
12-5_E8	Non-smoker	Non-drinker	II	1	1	0	Alive	49.7
12-5_F10	Smoker	Non-drinker	III	3	3	0	Deceased	26.6
12-5_F4	Non-smoker	Non-drinker	II	2	1	0	Deceased	28.6
12-5_F6	Non-smoker	Non-drinker	II	2	0	0	Deceased	21.5
12-5_F8	Non-smoker	Drinker	II	3	0	0	Deceased	6.3
12-5_G8	Smoker	Drinker	III	3	1	0	Deceased	6
12-6_A10	Non-smoker	Non-drinker	III	2	2	0	Deceased	15.7
12-6_A12	Smoker	Drinker	III	3	1	0	Deceased	2
12-6_B10	Smoker	Drinker	II	1	1	0	Deceased	22.8
12-6_B2	Non-smoker	Non-drinker	II	1	1	0	Alive	40.4
12-6_B8	Smoker	Drinker	I	1	0	0	Deceased	6.2
12-6_C12	Smoker	Non-drinker	I	2	0	0	Alive	40.1
12-6_C8	Non-smoker	Non-drinker	II	2	1	0	Alive	40.1
12-6_D2	Smoker	Drinker	II	3	0	0	Alive	40.1
12-6_D4	Non-smoker	Non-drinker	II	2	0	0	Alive	40
12-6_E10	Smoker	Drinker	II	2	0	0	Deceased	9.3
12-6_E4	Non-smoker	Non-drinker	III	3	2	0	Alive	39.9
12-6_E8	Smoker	Non-drinker	II	3	0	0	Alive	48.5
12-6_F10	Smoker	Non-drinker	III	3	1	0	Alive	48.3
12-6_F12	Non-smoker	Non-drinker	III	3	1	0	Deceased	16.4
12-6_F6	Non-smoker	Non-drinker	II	2	1	0	Alive	48.4
12-6_F8	Smoker	Non-drinker	III	2	2	0	Deceased	22.8
12-6_G10	Smoker	Drinker	II	3	0	0	Deceased	12.1
12-6_G12	Non-smoker	Non-drinker	III	2	3	0	Alive	48.1
12-6_G4	Smoker	Drinker	II	2	0	0	Deceased	7.9
12-6_G6	Non-smoker	Non-drinker	II	2	0	0	Alive	48.3
12-6_G8	Smoker	Non-drinker	III	4	3	0	Deceased	21.4
12-6_H4	Smoker	Drinker	II	3	0	0	Alive	48.1
12-7_A2	Smoker	Non-drinker	III	3	2	0	Alive	48.1
12-7_B10	Smoker	Drinker	III	3	1	0	Deceased	37.6
12-7_B2	Smoker	Non-drinker	III	3	2	0	Deceased	2.7
12-7_B4	Smoker	Non-drinker	II	3	0	0	Alive	47.9
12-7_C10	Non-smoker	Non-drinker	II	3	0	0	Alive	39
12-7_C2	Non-smoker	Non-drinker	II	3	0	0	Deceased	10.5
12-7_C6	Smoker	Drinker	III	3	1	0	Deceased	2.4
12-7_D12	Non-smoker	Non-drinker	I	2	0	0	Deceased	1.6
12-7_D2	Non-smoker	Drinker	III	1	3	0	Deceased	9
12-7_F10	Non-smoker	Non-drinker	III	3	1	0	Alive	38.3
12-7_F4	Smoker	Drinker	III	3	1	0	Deceased	23
12-7_G10	Non-smoker	Non-drinker	I	1	0	0	Alive	46.7
12-7_G2	Non-smoker	Non-drinker	III	3	1	0	Deceased	40.2
12-7_G6	Non-smoker	Non-drinker	II	3	0	0	Deceased	28
12-7_G8	Non-smoker	Non-drinker	III	3	1	0	Deceased	12.7
12-7_H4	Smoker	Drinker	II	3	0	0	Alive	37.9
12-8_A2	Smoker	Non-drinker	III	3	2	0	Alive	46.6
12-8_A4	Smoker	Non-drinker	II	2	0	0	Alive	37.9
12-8_A8	Smoker	Drinker	III	3	1	0	Deceased	5.3
12-8_B4	Non-smoker	Non-drinker	III	2	3	0	Alive	37.6
12-8_C10	Smoker	Drinker	II	3	0	0	Alive	46.3
12-8_C2	Smoker	Non-drinker	II	3	0	0	Deceased	23.5
12-8_C6	Smoker	Non-drinker	II	3	0	0	Deceased	18.3
12-8_D10	Non-smoker	Drinker	II	3	0	0	Alive	46.1
12-8_D2	Non-smoker	Non-drinker	III	3	1	0	Alive	46.3
12-8_D4	Smoker	Drinker	II	3	0	0	Alive	46.3
12-8_E4	Smoker	Drinker	III	3	1	0	Deceased	5.8
12-8_E6	Non-smoker	Non-drinker	II	3	0	0	Deceased	33.7
12-9_A10	Smoker	Drinker	III	3	1	0	Alive	45.5
12-9_A2	Smoker	Non-drinker	III	3	1	0	Deceased	4.3
12-9_A4	Non-smoker	Non-drinker	II	3	0	0	Deceased	32.7
12-9_A8	Smoker	Drinker	II	2	0	0	Deceased	34.3
12-9_B2	Non-smoker	Non-drinker	II	2	0	0	Alive	45.4
12-9_B4	Smoker	Drinker	II	3	0	0	Deceased	15.8
12-9_B6	Non-smoker	Non-drinker	II	3	0	0	Alive	45.4
12-9_D10	Smoker	Drinker	II	3	0	0	Alive	45
12-9_D4	Smoker	Drinker	III	3	1	0	Deceased	25.2
12-9_D6	Non-smoker	Drinker	I	1	0	0	Alive	45
12-9_E2	Smoker	Drinker	II	3	0	0	Alive	44.9
12-9_E6	Smoker	Drinker	II	2	1	0	Deceased	19.9
12-9_E8	Non-smoker	Non-drinker	I	1	0	0	Alive	44.9
12-9_F4	Non-smoker	Non-drinker	III	3	3	0	Deceased	40.3
12-9_G10	Non-smoker	Non-drinker	II	3	0	0	Alive	42.5
12-9_G2	Non-smoker	Non-drinker	III	3	1	0	Alive	42.5
12-9_G6	Non-smoker	Non-drinker	I	3	0	0	Alive	42.5
12-9_G8	Non-smoker	Drinker	II	3	0	0	Deceased	20.6
12-10_B10	Smoker	Drinker	III	3	2	0	Deceased	23.4
12-10_B12	Smoker	Drinker	II	2	0	0	Alive	33.4
12-10_B2	Smoker	Non-drinker	III	3	2	0	Deceased	19.8
12-10_B8	Smoker	Drinker	I	1	0	0	Alive	42.1
12-10_C6	Smoker	Drinker	II	3	0	0	Alive	42
12-10_C8	Smoker	Drinker	II	3	0	0	Alive	33.3
12-10_D12	Smoker	Non-drinker	II	2	1	0	Alive	41.1
12-10_D4	Smoker	Non-drinker	II	2	1	0	Alive	41.1
12-10_D6	Smoker	Drinker	I	1	0	0	Alive	40.8
12-10_E10	Smoker	Non-drinker	I	1	0	0	Alive	32.5
12-10_E12	Smoker	Non-drinker	III	3	3	0	Deceased	20.1
12-10_E4	Smoker	Drinker	II	3	0	0	Alive	41.1
12-10_F12	Smoker	Non-drinker	III	3	1	0	Alive	40.9
12-10_F2	Non-smoker	Non-drinker	III	4	2	0	Deceased	24.9
12-10_F4	Smoker	Drinker	II	3	0	0	Alive	40.9
12-10_F8	Non-smoker	Drinker	III	3	1	0	Alive	40.9
12-10_G10	Non-smoker	Drinker	III	3	2	0	Deceased	12.8
12-10_G2	Non-smoker	Non-drinker	II	2	0	0	Alive	40.9
12-10_G8	Smoker	Drinker	III	3	3	0	Deceased	18.9
12-10_H4	Non-smoker	Non-drinker	II	3	0	0	Alive	40.7
12-11_A10	Smoker	Drinker	III	3	1	0	Alive	32.3
12-11_A12	Smoker	Drinker	III	3	2	0	Deceased	20.1
12-11_A6	Non-smoker	Non-drinker	III	3	1	0	Deceased	7.6
12-11_B2	Smoker	Non-drinker	II	3	0	0	Alive	40.6
12-11_B4	Smoker	Drinker	II	3	0	0	Deceased	9.5
12-11_B6	Smoker	Drinker	III	3	1	0	Deceased	18.8
12-11_C10	Smoker	Drinker	II	3	0	0	Deceased	16.4
12-11_C12	Smoker	Drinker	II	3	0	0	Alive	40.4
12-11_C2	Smoker	Drinker	III	3	2	0	Deceased	21.6
12-11_C4	Smoker	Drinker	II	3	0	0	Alive	40.6
12-11_D10	Smoker	Drinker	III	3	1	0	Alive	40.3
12-11_D6	Smoker	Drinker	III	2	3	0	Deceased	13.3
12-11_D8	Smoker	Non-drinker	II	3	0	0	Alive	40.3
12-11_E10	Smoker	Non-drinker	III	3	1	0	Deceased	11.9
12-11_E12	Non-smoker	Non-drinker	II	2	1	0	Deceased	2.6
12-11_E2	Smoker	Non-drinker	II	3	0	0	Deceased	15.7
12-11_E4	Smoker	Drinker	II	3	0	0	Alive	40.2
12-11_E6	Non-smoker	Non-drinker	II	3	0	0	Deceased	12.2
12-11_E8	Non-smoker	Non-drinker	III	3	1	0	Deceased	11.8
12-11_F8	Non-smoker	Non-drinker	I	1	0	0	Alive	39.7
12-11_G12	Smoker	Non-drinker	II	3	0	0	Alive	31.3
12-11_G2	Non-smoker	Non-drinker	III	3	1	0	Alive	39.7
12-12_A10	Non-smoker	Non-drinker	I	1	0	0	Alive	39.4
12-12_A4	Smoker	Drinker	II	3	0	0	Deceased	19.6
12-12_A6	Non-smoker	Drinker	III	3	1	0	Deceased	19.6
12-12_A8	Non-smoker	Non-drinker	I	1	0	0	Alive	39.5
12-12_B10	Smoker	Drinker	II	3	0	0	Deceased	10.1
12-12_B12	Non-smoker	Non-drinker	II	3	0	0	Deceased	19.6
12-12_B4	Non-smoker	Non-drinker	III	3	2	0	Deceased	18.5
12-12_B6	Smoker	Non-drinker	III	3	3	0	Deceased	5.6
12-12_C4	Non-smoker	Non-drinker	III	3	3	0	Deceased	19.3
12-12_C8	Smoker	Drinker	II	2	0	0	Alive	31.6
12-12_D4	Smoker	Drinker	II	3	0	0	Deceased	22.4
12-12_D6	Smoker	Drinker	II	3	0	0	Alive	38.9
12-12_D8	Smoker	Drinker	II	2	1	0	Deceased	9.8
12-12_E12	Smoker	Drinker	II	3	0	0	Alive	38.8
12-12_E2	Smoker	Drinker	III	3	1	0	Alive	30.5
12-12_E4	Non-smoker	Drinker	I	1	0	0	Alive	38.6
12-12_E8	Non-smoker	Non-drinker	I	1	0	0	Alive	38.8
12-12_F2	Smoker	Drinker	III	3	1	0	Alive	38.8
12-12_F6	Non-smoker	Non-drinker	II	3	0	0	Alive	30.5
