# Supplementary material for: Dissecting esophageal squamous-cell carcinoma ecosystem by single-cell transcriptomic analysis
Source: Nat Commun. 2021 Sep 6;12:5291. doi: 10.1038/s41467-021-25539-x (PMC8421382; doi:10.1038/s41467-021-25539-x)
Supplement: Supplementary file 5 — Supplementary Data 2 [file 41467_2021_25539_MOESM5_ESM.xlsx]

## Sheet: S2a_CD45-Cells
Supplementary Data 2a. Quality measures of scRNA-seq experiments in CD45- cells.
Sample ID	Estimated number of cells	Total genes detected	Total number of sequenced reads	Mean reads per cell	Cells with < 500 genes detected	Median percentage of mitochondrial genes per cell	Cells expressing > 20% mitochondrial genes	Number of cells passed initial quality control (QC)	Median genes of cells passed initial QC	Median UMI counts of cells passed initial QC
P1	1095	21703	151814012	138642	26	0.0388042	90	979	2469	8083
P10	2559	22169	157433147	61521	2	0.038161	67	2490	3282	12497
P104	404	18539	159003486	393572	37	0.0533379	61	306	1628	5282
P107	774	20568	168975331	218314	20	0.0359114	32	722	3506	16653.5
P11	1427	21446	122418812	85787	34	0.03887	60	1333	2696	8916
P12	1491	21671	123847179	83063	47	0.0402409	34	1410	3269	11245.5
P126N	3298	21419	159474210	48354	7	0.0448388	33	3258	2586	8881.5
P126T	622	20722	205426073	330266	218	0.0726473	142	262	3603	14793
P127N	1862	21472	137445125	73815	17	0.0453364	71	1774	2780	10084
P127T	2500	21350	110792070	44316	239	0.1034	467	1794	2828	9163
P128N	2929	20357	125682234	42909	7	0.0498837	32	2890	2572.5	9315.5
P128T	795	21170	134006916	168562	2	0.0554421	49	744	3821	18541
P130N	3088	21037	130133161	42141	1	0.0431133	18	3069	2705	8948
P130T	976	21659	167631158	171753	3	0.0560449	133	840	4463.5	23237.5
P15	2036	21587	102358078	50274	53	0.0422984	68	1915	3025	11436
P16	2505	21668	124368975	49648	10	0.0415302	75	2420	3679.5	12511
P17	1139	21245	130810600	114846	7	0.0325769	14	1118	2676.5	9472
P19	871	20566	112093309	128694	22	0.0341446	16	833	3224	13299
P2	2156	22740	154061534	71457	3	0.0340713	39	2114	3360	10315.5
P20	1655	21381	161330807	97480	35	0.0634774	103	1517	2728	9133
P21	2439	21484	136719095	56055	60	0.0412401	62	2317	2862	10315
P22	3920	22041	131716732	33601	29	0.0345819	61	3830	2396	7580.5
P23	1971	21915	155425569	78856	10	0.0437471	73	1888	3122	12310
P24	3115	21327	118889159	38166	10	0.0229746	50	3055	2684	8883
P26	1660	21708	135362446	81543	56	0.0450402	46	1558	3889.5	17163
P27	2645	22683	159685106	60372	21	0.0491861	181	2443	2891	10231
P28	1790	22384	140657849	78579	37	0.0534947	98	1655	3272	13030
P30	1315	21669	136597038	103876	15	0.0513113	53	1247	3530	14798
P31	2280	20973	127751363	56031	20	0.067556	135	2125	3241	12700
P32	2232	21219	158573904	71045	31	0.0523156	100	2101	3303	13145
P36	1382	21360	139652259	101050	29	0.0323557	68	1285	2526	8830
P37	1914	21450	136947499	71550	373	0.0783838	454	1087	3025	11205
P38	936	18646	92640467	98974	10	0.000539812	17	909	2114	7251
P39	3312	20744	153433447	46326	11	0.0357469	238	3063	2362	7631
P4	2541	21875	140517630	55300	17	0.0352642	76	2448	2644	8559.5
P40	2011	21134	134369282	66817	95	0.0453581	181	1735	2205	6707
P42	2593	21519	137210280	52915	57	0.047092	200	2336	2963	10777.5
P44	3607	22423	179064078	49643	34	0.0558569	210	3363	2991	11234
P47	3881	22259	156567669	40342	228	0.0542769	771	2882	2742.5	9504
P48	2140	21743	123902322	57898	52	0.0998207	474	1614	2401.5	7686
P49	744	20206	154874677	208164	4	0.0184415	5	735	3478	17948
P5	2494	21444	152503814	61148	0	0.0328105	11	2483	2922	11196
P52	1658	21828	144136894	86934	25	0.0607604	237	1396	3181.5	12266
P54	1513	21174	155976064	103090	17	0.0808211	136	1360	4105	19057
P56	129	18211	181264047	1405147	15	0.0562894	21	93	3885	15998
P57	2229	21910	134386919	60290	27	0.0635335	171	2031	2360	7488
P61	1506	21860	156466382	103895	89	0.0699355	318	1099	2352	8249
P62	1092	20683	180514232	165306	1	0.0596246	51	1040	4675.5	23330
P63	168	16939	153637118	914506	53	0.0493453	13	102	3338.5	13548
P65	2546	21959	97244122	38194	18	0.0590047	196	2332	2267	6531.5
P74	649	20390	82146283	126573	10	0.0495901	61	578	3729.5	17537
P75	966	20898	137626147	142470	8	0.0538831	59	899	3471	15190
P76	2219	22667	135733044	61168	14	0.0470773	126	2079	3434	13695
P79	2174	22123	117104365	53865	11	0.041048	60	2103	2830	10060
P8	3266	23135	144171951	44143	6	0.0506394	77	3183	2538	7399
P80	899	20360	164616172	183110	12	0.0379793	81	806	2819	10870.5
P82	1359	21069	140957912	103721	8	0.0368272	50	1301	1926	6651
P83	820	20452	142011817	173185	29	0.0575545	54	737	4499	24842
P84	1541	21479	155208883	100719	10	0.0461434	72	1459	3046	12584
P87	394	18811	128721723	326704	5	0.0315947	11	378	2439.5	8184.5
P89	293	18242	147125339	502134	5	0.0180128	37	251	4208	29817
P9	3475	22297	130148328	37452	10	0.0438144	157	3308	2552	8692.5
P91	575	19987	166535154	289626	5	0.029207	5	565	3931	17580
P94	900	18737	163698287	181886	20	0.0454876	54	826	1543	5003.5

## Sheet: S2b_CD45+Cells
Supplementary Data 2b. Quality measures of scRNA-seq experiments in CD45+ cells.
Sample ID	Estimated number of cells	Total genes detected	Total number of sequenced reads	Mean reads per cell	Cells with < 500 genes detected	Median percentage of mitochondrial genes per cell	Cells expressing > 20% mitochondrial genes	Number of cells passed initial quality control (QC)	Median genes of cells passed initial QC	Median UMI counts of cells passed initial QC
P1	1038	18183	156069823	150356	3	0.0214974	2	1033	2265	7797
P10	2232	21695	138252446	61941	2	0.0349556	16	2214	2338	9903
P104	2392	18744	146062044	61062	11	0.0378475	16	2365	1494	4677
P107	2218	18825	140524207	63356	5	0.0330375	5	2208	1647.5	4634
P11	2219	19025	119262333	53745	2	0.0254063	2	2215	1941	5353
P12	1438	17929	119836370	83335	4	0.0258382	1	1433	1964	6820
P126N	2287	20016	113800554	49759	4	0.0501433	12	2271	1517	4429
P126T	1404	19051	144884076	103193	6	0.0358489	7	1391	2110	6145
P127N	1278	19932	123015720	96256	4	0.0426894	7	1267	1755	5732
P127T	1805	20548	150111235	83164	30	0.0322334	13	1762	2125	5970
P128N	961	18593	123459239	128469	3	0.0547011	5	953	1672	7575
P128T	2796	19430	143399599	51287	4	0.04845	8	2784	1826	5376.5
P130N	2195	19304	114076256	51970	0	0.0521478	7	2188	1461	4683.5
P130T	1560	19154	134749677	86377	1	0.0414863	5	1554	1943	6355.5
P15	1894	18494	101601515	53643	3	0.0353411	0	1891	1938	5369
P16	1301	19026	103188224	79314	1	0.0300345	1	1299	2444	9421
P17	1437	18056	122877601	85509	2	0.0284489	3	1432	2271	6565
P19	1261	18360	106749442	84654	0	0.0347635	5	1256	2068	5986.5
P2	1899	18922	135284099	71239	4	0.0226075	2	1893	2167	6287
P20	1469	19279	137201421	93397	11	0.0381989	20	1438	1718.5	5144.5
P21	1129	18513	86271015	76413	1	0.031883	7	1121	1871	5503
P22	2093	18947	124090006	59288	3	0.0352308	5	2085	1470	3868
P23	1791	19611	137464069	76752	9	0.0257195	5	1777	2235	7147
P24	3959	19354	112382571	28386	1	0.022912	8	3950	1950	5066.5
P26	2113	18920	120491731	57024	6	0.0308658	1	2106	1999.5	6417
P27	2040	18760	128317546	62900	2	0.0325217	0	2038	1871	5222.5
P28	1611	19841	126274478	78382	8	0.0270527	12	1591	2060	5930
P30	2245	18991	135656580	60426	0	0.0445412	11	2234	1738	5678
P31	2431	19255	120486531	49562	3	0.0259841	2	2426	1917.5	7194.5
P32	1205	18884	123112669	102168	4	0.0299729	4	1197	2519	11037
P36	1872	19036	125460554	67019	1	0.0238459	6	1865	2197	6099
P37	812	17304	126784809	156138	5	0.0257492	5	802	1885.5	5269
P38	2266	19228	134979924	59567	5	0.0184954	7	2254	2052	5544.5
P39	1504	18993	133787560	88954	4	0.0255697	17	1483	1775	4804
P4	1640	19207	106421086	64890	4	0.0233448	8	1628	1812	6123.5
P40	3301	18889	110252748	33399	5	0.0267556	0	3296	1659.5	3941.5
P42	1761	19576	117406434	66670	1	0.036247	8	1752	2005.5	5769.5
P44	2130	20306	159269772	74774	3	0.0331041	8	2119	2033	8786
P47	2101	19920	139212978	66260	10	0.0241463	15	2076	2041	6147
P48	2203	19095	140252334	63664	2	0.041355	13	2188	1776.5	5113
P49	1071	18901	154085888	143871	0	0.0392313	2	1069	2271	7632
P5	2566	19563	118409501	46145	3	0.0209713	2	2561	1793	5152
P52	1731	19262	124842783	72121	3	0.0287953	7	1721	2080	6277
P54	2225	19858	131735387	59206	10	0.0385537	15	2200	1864.5	5445
P56	722	17865	129031864	178714	0	0.0316483	1	721	2211	8075
P57	1146	18725	135797700	118497	5	0.0380492	4	1137	1932	6166
P61	1987	18505	152636889	76817	2	0.0334213	1	1984	1841.5	5270
P62	1725	18965	180517999	104648	0	0.0440954	1	1724	1891	5715.5
P63	1794	19135	156499869	87235	0	0.0368108	4	1790	1969	6003.5
P65	2235	19528	161464194	72243	1	0.050678	9	2225	1674	5266
P74	1562	20033	138942582	88951	3	0.0309053	12	1547	2089	6952
P75	1753	18735	137734988	78571	2	0.0418406	5	1746	1840	5416.5
P76	1744	19599	148723003	85276	3	0.0363409	3	1738	1903	5756.5
P79	1616	19228	122783758	75980	2	0.0375406	3	1611	2000	6604
P8	2589	20517	129738418	50111	1	0.0439759	7	2581	1788	5282
P80	1819	17994	152390565	83777	5	0.0238224	1	1813	1984	5542
P82	1081	20798	144630448	133793	6	0.033832	24	1051	2134	7060
P83	2217	19658	128792664	58093	2	0.02534	9	2206	2055.5	6931
P84	1228	18148	112826673	91878	2	0.0387593	9	1217	1758	5386
P87	2646	18394	105330262	39807	0	0.0239105	0	2646	1844	5212
P89	1173	18250	128865271	109859	1	0.0182006	1	1171	2265	7538
P9	3502	20760	131540256	37561	4	0.0281059	16	3482	1814.5	5085
P91	1491	19261	163276034	109507	0	0.0155873	4	1487	2083	5959
P94	895	17151	153952637	172014	3	0.0326427	3	889	1773	5793
