# Supplementary material for: Dissecting esophageal squamous-cell carcinoma ecosystem by single-cell transcriptomic analysis
Source: Nat Commun. 2021 Sep 6;12:5291. doi: 10.1038/s41467-021-25539-x (PMC8421382; doi:10.1038/s41467-021-25539-x)
Supplement: Supplementary file 6 — Supplementary Data 3 [file 41467_2021_25539_MOESM6_ESM.xlsx]

## Sheet: ESCC_cellsubtype_counts
Supplementary Data 3. Cell type counts.
Sample	Epithelial	FRC	NMF	NAF1	NAF2	CAF1	CAF2	CAF3	CAF4	VSMC	Pericyte	NEC1	NEC2	NEC3	TEC1	TEC2	TEC3	TN	TH17	TFH1	TFH2	TMEM-CD4	Treg	TEFF	TMEM-CD8	TEX	NK/NKT	Resting B	Activated B	Plasma	GC B01	GC B02	Mono01	Mono02	Mono03	Macro01	Macro02	Macro03	Macro04	Mast	cDC	tDC	pDC
P1	244	6	0	9	0	43	7	11	7	0	45	0	102	32	128	37	6	63	12	15	39	45	222	67	13	45	12	0	77	205	1	2	8	7	7	48	25	6	3	4	39	4	13
P10	684	13	13	36	12	1	173	201	1187	18	55	11	28	3	13	18	3	16	17	2	17	29	157	32	13	38	8	0	19	233	0	0	29	78	190	97	334	114	70	61	125	40	10
P104	81	4	0	3	0	3	5	7	6	0	3	0	14	4	3	7	0	147	15	41	10	97	121	201	195	231	5	627	337	52	34	18	34	19	10	10	33	24	1	25	19	2	1
P107	440	4	0	4	0	18	50	82	14	2	19	0	8	3	28	2	0	128	55	79	30	25	313	210	43	492	88	134	155	54	9	1	10	9	70	77	17	10	1	28	30	12	11
P11	95	35	5	141	15	19	97	224	54	39	93	1	15	25	63	39	2	94	10	25	24	128	416	261	60	491	128	3	117	93	0	0	22	50	15	40	32	3	2	44	47	15	9
P12	848	14	0	7	2	2	110	57	30	15	60	0	25	23	28	45	6	98	45	19	72	38	231	78	25	40	86	22	65	371	32	19	12	29	35	2	8	8	1	15	16	12	7
P126N	24	56	2020	576	1	102	0	0	0	0	20	221	72	34	0	5	0	231	25	41	9	78	49	177	175	19	32	315	665	62	10	10	14	12	8	2	16	0	0	33	14	0	6
P126T	100	3	8	1	0	5	34	27	12	0	4	1	1	0	0	1	1	104	50	46	54	26	216	146	103	32	42	32	59	24	2	0	25	27	140	22	21	46	10	22	53	30	29
P127N	123	13	822	385	1	20	0	0	0	0	14	154	92	35	0	9	0	91	3	12	6	20	21	26	27	4	14	38	446	135	6	4	23	25	18	9	34	1	2	3	29	1	5
P127T	1590	6	3	3	0	8	2	13	16	0	14	5	65	5	22	4	2	62	25	23	81	43	377	115	57	140	136	0	5	50	0	1	88	36	94	62	33	22	19	62	62	5	18
P128N	16	51	1737	844	3	138	0	0	0	0	21	30	18	13	0	3	0	29	10	1	3	14	37	63	55	13	28	1	30	276	0	0	62	18	20	6	77	1	2	0	72	4	4
P128T	456	1	81	87	0	33	9	32	4	0	3	1	2	3	1	2	0	73	14	164	89	9	167	80	20	94	38	184	547	162	619	337	21	6	23	12	10	19	2	5	17	4	1
P130N	20	63	1196	1334	1	149	0	1	2	0	24	159	63	10	1	2	0	279	3	7	15	253	138	497	285	89	103	30	85	29	0	0	18	71	3	4	31	3	6	6	63	22	11
P130T	464	1	2	7	0	0	15	127	186	6	9	0	0	1	2	9	1	130	19	12	7	181	138	60	67	139	31	7	109	27	0	0	11	24	80	30	57	192	38	14	86	24	12
P15	758	15	0	4	2	332	35	163	239	6	33	0	134	29	51	48	5	68	41	37	84	103	277	226	105	230	239	2	45	222	0	0	5	15	10	22	32	9	7	16	24	4	4
P16	2341	2	0	0	0	22	11	3	2	0	4	0	0	1	4	2	0	50	32	1	2	50	171	230	79	120	32	0	3	198	0	0	52	43	22	34	29	7	3	1	16	7	7
P17	224	29	6	25	1	25	28	28	14	0	35	3	60	7	49	27	3	33	28	13	28	61	309	167	81	206	97	6	122	172	0	0	2	8	6	27	3	4	1	6	9	8	14
P19	182	16	0	5	0	9	86	97	36	36	93	0	14	12	59	27	2	41	34	9	22	28	186	182	50	171	39	20	77	57	4	0	40	24	66	35	23	44	4	22	28	15	15
P2	1538	9	8	95	3	109	10	2	0	1	39	7	127	12	25	26	1	42	11	160	38	20	296	85	28	531	12	7	117	206	28	31	4	5	1	72	17	3	4	6	42	9	1
P20	469	32	3	144	4	6	154	38	36	5	105	2	115	37	116	201	25	60	51	13	51	10	208	137	48	176	76	4	27	52	0	0	44	70	158	21	36	40	0	23	27	21	7
P21	643	57	0	2	0	41	959	56	19	5	109	0	115	35	73	125	23	65	8	12	27	13	313	122	11	45	65	7	43	87	0	1	18	20	38	41	20	7	2	36	28	53	17
P22	590	33	0	81	0	73	32	651	2082	2	138	1	29	20	53	25	1	89	11	16	35	31	298	452	49	618	50	3	33	11	0	0	4	53	1	7	185	14	6	54	13	2	3
P23	951	27	0	3	2	151	67	73	26	9	161	1	122	34	115	85	8	83	40	11	14	19	465	71	16	146	79	11	126	271	6	6	13	7	37	32	11	15	1	98	97	16	11
P24	1716	43	0	0	0	28	220	122	56	10	224	0	26	69	153	283	21	85	23	7	57	66	500	384	116	1973	367	2	50	25	0	0	1	4	2	0	1	0	0	9	12	7	19
P26	1292	5	0	0	2	17	30	23	15	2	58	0	9	17	44	29	2	62	21	19	56	32	648	88	21	358	50	5	49	422	0	1	22	11	16	9	1	1	2	42	20	16	20
P27	1710	27	1	21	3	152	14	78	26	2	52	2	117	21	30	26	3	123	29	20	38	69	241	191	109	623	56	51	117	189	10	4	5	19	4	5	4	5	4	30	34	5	6
P28	1377	17	1	23	0	33	20	29	13	2	16	2	24	17	28	28	10	121	20	27	88	53	293	86	24	339	37	15	105	66	1	2	9	46	39	18	30	20	1	6	18	29	32
P30	392	53	64	195	3	23	27	1	38	0	51	63	178	26	20	36	23	614	71	40	20	33	229	117	58	36	96	120	225	23	18	18	93	15	178	15	18	6	2	5	47	53	48
P31	1568	10	1	0	0	14	107	81	58	3	79	0	19	22	36	92	10	22	136	21	29	13	312	78	39	148	68	3	27	415	53	47	54	17	114	47	10	5	6	130	113	99	64
P32	1234	25	0	1	0	19	70	71	192	4	67	0	0	9	59	298	38	18	43	1	33	18	152	90	21	54	63	0	12	200	0	0	40	54	86	51	65	54	10	43	40	8	8
P36	586	7	0	2	0	54	26	34	6	2	18	2	76	17	57	30	2	67	49	22	29	43	458	113	72	418	175	21	41	56	1	3	26	14	33	59	20	14	4	8	19	16	24
P37	514	8	0	6	0	4	137	153	102	0	35	0	10	4	42	51	5	24	1	3	11	8	156	59	9	182	17	2	12	125	0	0	12	9	16	15	20	30	3	4	1	7	2
P38	703	48	0	0	0	1	9	19	15	1	5	0	1	5	9	5	4	24	5	1	12	33	280	122	18	1456	89	0	11	7	0	0	5	32	5	11	52	3	10	9	13	2	6
P39	2884	18	8	30	0	20	26	19	21	0	6	0	12	5	4	8	0	37	3	48	20	14	163	62	32	334	79	9	78	103	77	36	34	20	89	16	15	18	1	47	28	12	1
P4	624	23	4	24	0	140	154	392	619	3	181	1	34	21	41	67	20	157	46	43	42	107	367	41	14	46	10	0	36	243	1	0	23	52	32	9	63	92	30	14	59	16	24
P40	404	42	3	21	0	93	181	405	172	2	11	1	45	14	35	47	7	134	27	42	43	24	365	214	74	1439	73	66	242	129	6	10	16	14	26	39	8	3	10	87	40	35	68
P42	1183	20	0	0	0	204	22	207	136	1	161	0	23	42	203	103	25	85	20	9	15	123	333	112	51	111	168	5	129	53	1	0	10	34	31	95	103	30	10	75	59	16	11
P44	793	37	1	63	5	90	145	271	1422	26	164	0	77	26	75	122	4	49	17	11	33	26	270	56	26	116	43	1	131	553	0	0	46	33	40	71	129	63	18	50	84	19	14
P47	1146	15	0	0	0	13	131	971	442	44	47	0	0	8	13	39	0	13	39	4	35	56	591	83	55	298	245	0	12	211	0	0	42	68	47	20	85	49	7	27	22	19	7
P48	1281	12	5	11	0	35	2	2	0	0	16	6	137	52	13	17	2	83	9	161	45	3	259	52	4	157	27	421	435	96	195	110	16	3	15	6	0	1	1	8	21	2	3
P49	409	14	0	1	0	41	57	25	55	0	13	0	0	4	13	26	3	32	119	2	6	34	89	161	76	64	98	0	4	38	0	0	16	20	38	14	17	29	6	57	31	22	17
P5	1536	9	4	113	7	2	64	296	225	22	79	0	30	6	32	32	13	94	10	31	62	92	414	90	30	727	38	1	137	222	1	0	28	133	23	39	62	13	25	54	73	22	15
P52	884	19	0	1	0	26	41	83	39	3	29	1	68	26	67	70	13	47	35	20	42	42	200	165	71	389	50	16	36	120	37	30	58	48	10	72	31	20	10	39	31	15	36
P54	1200	6	6	20	0	16	3	8	3	5	12	3	26	9	25	6	3	132	73	35	12	28	305	157	42	167	132	95	477	107	33	20	28	30	53	59	25	29	1	40	39	13	9
P56	41	1	4	14	1	0	2	1	2	0	3	0	3	1	5	1	0	17	37	18	5	12	33	37	19	7	14	18	182	171	4	0	10	9	5	39	18	11	1	16	9	10	4
P57	446	31	2	180	11	270	10	66	9	14	55	25	401	40	105	57	1	73	24	7	9	31	108	83	82	85	63	3	165	224	2	2	5	7	4	1	2	1	1	64	18	2	1
P61	303	16	3	82	5	20	2	50	14	2	52	0	55	43	181	31	2	131	9	31	70	146	427	399	131	304	23	11	49	81	4	1	2	14	3	8	14	1	1	49	23	2	5
P62	953	7	4	29	3	0	0	1	0	0	1	0	17	1	1	3	2	103	3	42	21	22	185	136	40	195	150	280	294	40	34	19	12	13	4	19	22	6	3	5	29	7	14
P63	24	3	2	12	0	2	2	12	10	0	4	0	8	1	6	3	0	83	20	146	9	111	144	173	47	99	42	18	271	94	86	84	21	24	32	75	61	52	2	12	22	14	0
P65	358	35	43	673	49	46	4	17	11	4	18	115	300	52	38	41	5	240	16	66	22	46	166	213	87	55	100	324	492	77	7	0	42	23	9	6	29	12	2	83	31	4	15
P74	318	11	0	1	0	29	45	47	89	0	14	0	3	1	1	6	2	46	42	3	14	21	361	108	34	211	87	25	60	113	6	7	12	87	16	7	73	13	45	22	38	5	1
P75	403	14	7	189	20	6	5	60	19	3	85	0	8	12	26	5	1	77	22	8	27	61	216	248	80	500	62	7	70	56	0	0	20	38	39	63	57	2	1	18	31	4	9
P76	1569	13	1	32	1	22	258	31	21	2	22	0	8	7	11	42	4	37	66	75	32	6	218	122	38	242	29	62	204	160	66	36	13	11	54	29	21	21	3	40	38	24	7
P79	1017	24	2	15	0	82	360	12	35	1	28	18	148	16	48	64	9	91	37	58	31	11	309	51	46	67	44	48	117	241	67	70	38	10	44	23	10	1	5	39	42	12	12
P8	662	79	0	87	1623	88	11	7	14	1	122	7	358	33	30	14	8	292	35	44	33	92	376	241	169	286	161	11	145	42	8	18	51	75	43	107	73	9	18	1	58	33	18
P80	285	2	2	10	0	7	1	10	9	1	4	0	38	22	50	11	0	28	13	10	133	48	219	409	143	464	81	1	18	118	0	0	1	3	4	14	5	1	3	5	17	2	10
P82	111	6	0	5	0	11	4	1	0	0	12	2	44	8	21	13	5	43	74	6	2	15	94	64	30	39	87	8	74	48	5	5	44	19	25	20	24	9	5	86	28	9	4
P83	460	8	0	2	0	8	66	63	37	0	7	0	3	0	7	21	1	83	29	14	18	37	445	88	23	131	177	1	68	65	1	5	83	83	111	120	42	60	33	71	123	70	91
P84	229	10	0	5	1	82	56	295	153	19	64	1	71	12	40	57	2	78	46	14	21	51	281	64	36	44	32	6	149	170	2	5	7	15	16	17	24	8	8	13	51	4	10
P87	8	16	0	5	1	8	15	43	22	1	2	0	2	5	42	3	0	90	7	2	18	21	325	245	24	1694	72	0	23	13	0	0	0	23	0	5	5	4	4	28	13	4	1
P89	211	0	0	0	0	0	1	1	0	0	0	0	0	0	3	1	0	42	84	4	13	16	241	102	76	72	29	3	14	42	1	0	8	12	30	184	55	8	2	12	19	15	41
P9	939	53	11	689	12	1	146	745	246	35	150	12	35	34	79	29	5	73	7	38	122	37	589	241	46	1065	47	0	33	161	0	0	50	48	69	296	68	29	15	12	59	21	13
P91	43	40	1	66	2	1	14	67	118	0	20	2	58	6	49	35	10	28	10	12	13	55	233	111	28	445	16	0	46	28	0	0	22	59	23	77	156	24	5	2	12	3	8
P94	33	2	0	1	0	12	0	0	0	0	14	1	18	6	53	13	0	39	5	15	3	47	80	66	21	83	35	71	166	129	5	8	6	21	8	8	8	4	1	7	25	1	0
