# Supplementary material for: Dissecting esophageal squamous-cell carcinoma ecosystem by single-cell transcriptomic analysis
Source: Nat Commun. 2021 Sep 6;12:5291. doi: 10.1038/s41467-021-25539-x (PMC8421382; doi:10.1038/s41467-021-25539-x)
Supplement: Supplementary file 7 — Supplementary Data 4 [file 41467_2021_25539_MOESM7_ESM.xlsx]

## Sheet: Sheet3
Supplementary Data 4. Down-sampling analysis of changed cell types between adjacent normal tissues and ESCC tumors.
For each significantly changed cell type, 4 or 8 samples among all tumor samples were randomly selected without replacement for 1000 times and two-sided Wilcoxon test was performed between adjacent normal tissues and ESCC tumors. The number of tests with P-value less than 0.05 or 0.1 was counted to confirm the cell-type proportion changes under the reduced sample size.
Group	Cell type	Downsample To 4		Downsample To 8
		No. of test with P < 0.05	No. of test with P < 0.1	No. of test with P < 0.05	No. of test with P < 0.1
CD45- cell	Epithelial	1000	1000	1000	1000
	Fibroblast	1000	1000	1000	1000
	Pericyte	617	655	774	834
T cell	TN	666	825	917	982
	Treg	961	998	1000	1000
	TEX	819	979	998	1000
	TMEM-CD8	918	992	1000	1000
	TMEM-CD4	553	659	763	907
	TEFF	189	461	505	783
Myeloid cell	tDC	122	453	576	958
Fibroblast	NMF	1000	1000	1000	1000
	NAF1	481	531	616	801
	CAF2	996	1000	1000	1000
	CAF3	931	1000	1000	1000
	CAF4	661	956	978	997
	VSMC	573	885	696	900
	Pericyte	930	930	1000	1000
Endothelial cell	NEC	1000	1000	1000	1000
	TEC1	919	1000	1000	1000
	TEC3	941	966	992	1000
	TEC4	728	887	952	994
	TEC5	815	976	950	994
