# Supplementary material for: Dissecting esophageal squamous-cell carcinoma ecosystem by single-cell transcriptomic analysis
Source: Nat Commun. 2021 Sep 6;12:5291. doi: 10.1038/s41467-021-25539-x (PMC8421382; doi:10.1038/s41467-021-25539-x)
Supplement: Supplementary file 8 — Supplementary Data 5 [file 41467_2021_25539_MOESM8_ESM.xlsx]

## Sheet: Genes
Supplementary Data 5. Eight epithelial expression program gene lists.
Genes are ordered by their frequencies in each expression module cluster, namely, expression program.
Mucosal	Stress	AP	Cycling	Epi1/Epi2	Epi1/Epi2	Mes	Oxd
SLPI	FOS	IFI6	CKS1B	KRT16	ADM	IGFBP7	AKR1C1
LCN2	EGR1	B2M	UBE2C	CSTB	ZFP36	VIM	AKR1C3
WFDC2	JUN	CD74	HMGB2	S100A2	BHLHE40	LGALS1	GPX2
KRT7	NR4A1	HLA-B	PTTG1	S100A9	KRT14	MYL9	GSTM3
MMP7	ATF3	HLA-DRA	CDC20	SPRR1B	NFKBIA	TAGLN	ALDH3A1
RARRES1	ZFP36	HLA-DRB1	CCNB1	FABP5	SAA1	MT2A	AKR1C2
C15orf48	DUSP1	CST3	BIRC5	S100A8	SERPINE1	CALD1	FTL
CXCL17	FOSB	SAA1	CDKN3	KRT6B	ZFP36L2	CAV1	KRT15
S100P	BTG2	C1S	CKS2	KRT6A	BNIP3	SPARC	PGD
CEACAM6	KRT15	COL17A1	TPX2	CSTA	CCL2	BCAM	DAPL1
LGALS3	HSPA1B	CTSB	CCNB2	S100A7	CD74	CXCL14	GSTM1
PRSS22	NFKBIA	CXCL14	CENPF	KRT17	CLDN1	TNC	AKR1B10
AGR2	DUSP2	CXCL2	RRM2	LY6D	CLU	COL1A1	GSTA1
CD74	NCOA7	GPNMB	TOP2A	SBSN	CXCL10	COL1A2	KRT19
CLU	NEAT1	HLA-DPA1	CENPW	SPRR2A	DDIT4	FLNA	CXCL14
DEFB1	HSPA1A	HLA-DPB1	TYMS	SPRR2D	HLA-DRB1	LAMB3	KRT5
LTF	MYC	HLA-DRB5	TK1	LGALS7B	KLF6	LAMC2	CES1
PSCA	HES1	IGFBP2	CDK1	SPRR1A	KRT15	MYLK	GSTM2
SAT1	CLDN4	IGFBP6	ARL6IP1	KRT6C	LAMC2	TMSB4X	ADM
SCGB3A1	CXCL14	UBD	HIST1H4C	PI3	LY6D	TPM2	ALDH1A1
CXCL2	CYR61	BCAM	NUSAP1	KRT14	MAFB	AMTN	BNIP3
FAM3D	ELF3	CXCL10	PLK1	KRTDAP	MALAT1	CCL2	DDIT4
ELF3	ID1	CXCL3	UBE2T	LGALS7	NCOA7	COL3A1	IGFBP2
HLA-DRA	KLF6	DST	KIAA0101	SPRR2E	NDRG1	CYR61	IGFBP5
PIGR	MALAT1	HLA-DQA1	KPNA2	S100A10	NFKBIZ	DCN	KRT13
ANXA1	TNFAIP3	IL32	MCM7	RHCG	PHLDA1	EMP3	NDUFA4L2
HLA-DRB1	ZFAND2A	ISG15	MKI67	SERPINB3	PLAUR	FN1	NTS
MUC20	CXCL8	LAMC2	MAD2L1	SERPINB1	S100A9	KRT14	ADH7
SPRR2A	ETS2	MIA	CCNA2	CRABP2	SLC2A1	MMP1	CD9
SPRR3	HSPA6	MT2A	CDCA3	C10orf99	TACSTD2	MMP10	DST
