# Supplementary material for: Dissecting esophageal squamous-cell carcinoma ecosystem by single-cell transcriptomic analysis
Source: Nat Commun. 2021 Sep 6;12:5291. doi: 10.1038/s41467-021-25539-x (PMC8421382; doi:10.1038/s41467-021-25539-x)
Supplement: Supplementary file 9 — Supplementary Data 6 [file 41467_2021_25539_MOESM9_ESM.xlsx]

## Sheet: S6a_TCells
Supplementary Data 6a. Cell subtype markers for T cells derived from the analysis of scRNA-seq data.
The marker genes are ranked by avg_logFC (log-Fold change) and the top 30 genes are selected (P values are derived from two-sided Wilcoxon test).
cluster	gene	p_val	avg_logFC	pct.1	pct.2	p_val_adj
TN	CCR7	0	1.41916	0.779	0.198	0
TN	PABPC1	0	1.1147	0.996	0.954	0
TN	KLF2	0	0.959562	0.543	0.161	0
TN	IL7R	0	0.934379	0.929	0.497	0
TN	PASK	0	0.83993	0.418	0.101	0
TN	FTH1	0	0.824495	1	0.998	0
TN	SELL	0	0.817835	0.615	0.295	0
TN	S1PR1	0	0.786481	0.46	0.081	0
TN	EEF1B2	0	0.78317	0.994	0.933	0
TN	RPS8	0	0.777177	1	0.999	0
TN	RPS12	0	0.753633	1	0.999	0
TN	RPL3	0	0.753439	1	0.997	0
TN	RPL32	0	0.749921	1	0.999	0
TN	RPS3A	0	0.746147	1	0.999	0
TN	CD55	0	0.735251	0.701	0.419	0
TN	RPL34	0	0.728928	1	0.998	0
TN	RPS13	0	0.726102	1	0.998	0
TN	EEF1G	0	0.714174	0.988	0.921	0
TN	RPL13	0	0.713208	1	0.999	0
TN	EEF1A1	0	0.709742	1	1	0
TN	RPS18	0	0.707846	1	0.999	0
TN	GPR183	0	0.704048	0.729	0.435	0
TN	RPS6	0	0.695009	1	0.999	0
TN	RPL11	0	0.692082	1	0.999	0
TN	RPL5	0	0.68987	1	0.99	0
TN	GIMAP7	0	0.680738	0.671	0.39	0
TN	SLC2A3	0	0.671307	0.818	0.675	0
TN	RPL22	0	0.669274	0.998	0.98	0
TN	MT1X	3.37473e-21	1.10078	0.446	0.446	4.7803e-17
TN	MT2A	2.15731e-09	0.918932	0.597	0.709	3.05583e-05
TH17	KLRB1	0	1.29391	0.766	0.292	0
TH17	TRAV1-2	0	0.871702	0.272	0.032	0
TH17	RORA	0	0.731006	0.86	0.489	0
TH17	ERN1	0	0.725309	0.558	0.185	0
TH17	CTSH	0	0.676494	0.471	0.11	0
TH17	IL4I1	0	0.611786	0.328	0.048	0
TH17	PERP	0	0.581259	0.576	0.224	0
TH17	CD40LG	0	0.568171	0.344	0.079	0
TH17	AQP3	1.44822e-295	0.709442	0.633	0.284	2.0514e-291
TH17	MGAT4A	1.28333e-292	0.620005	0.713	0.347	1.81784e-288
TH17	IL7R	4.50001e-292	0.850786	0.869	0.523	6.37426e-288
TH17	FKBP11	2.52453e-291	0.550425	0.577	0.237	3.576e-287
TH17	CCL20	4.83003e-272	1.16483	0.366	0.111	6.84174e-268
TH17	TMIGD2	3.72781e-269	0.522989	0.367	0.109	5.28045e-265
TH17	SYTL2	1.22785e-267	0.53113	0.548	0.217	1.73925e-263
TH17	S100A6	1.17882e-252	0.529505	0.987	0.9	1.66979e-248
TH17	ADAM19	2.34215e-247	0.535611	0.516	0.214	3.31766e-243
TH17	FURIN	2.19121e-245	0.50888	0.502	0.203	3.10385e-241
TH17	OSTF1	1.23216e-227	0.566261	0.811	0.59	1.74535e-223
TH17	S100A4	1.14506e-225	0.490287	0.99	0.895	1.62198e-221
TH17	TNFRSF25	7.77469e-218	0.536215	0.606	0.305	1.10128e-213
TH17	JAML	5.91341e-205	0.498984	0.564	0.266	8.37634e-201
TH17	ALOX5AP	9.70232e-190	0.45435	0.903	0.604	1.37433e-185
TH17	LGALS3	5.60706e-136	0.49849	0.813	0.602	7.9424e-132
TH17	CXCR6	2.51397e-133	0.478941	0.709	0.446	3.56104e-129
TH17	PIM1	3.01719e-125	0.474487	0.713	0.494	4.27386e-121
TH17	CAPG	8.37355e-124	0.461252	0.639	0.4	1.18611e-119
TH17	LTB	9.50349e-109	0.525408	0.736	0.481	1.34617e-104
TH17	CD69	3.88981e-60	0.524123	0.779	0.661	5.50992e-56
TH17	PLIN2	5.89149e-56	0.447074	0.586	0.429	8.3453e-52
TFH1	CXCL13	0	1.54274	0.719	0.287	0
TFH1	KLRB1	0	0.902491	0.709	0.293	0
TFH1	NR3C1	0	0.824397	0.926	0.705	0
TFH1	CTSL	0	0.670266	0.29	0.066	0
TFH1	CTSH	0	0.609115	0.377	0.112	0
TFH1	PTPN13	0	0.59799	0.3	0.033	0
TFH1	TNFSF8	0	0.589478	0.361	0.091	0
TFH1	CD40LG	0	0.571473	0.343	0.078	0
TFH1	UNQ6494	0	0.565221	0.324	0.055	0
TFH1	CD200	0	0.545553	0.307	0.063	0
TFH1	KIAA0319L	7.19267e-290	0.683293	0.409	0.142	1.01884e-285
TFH1	GNA15	1.4103e-283	0.618416	0.638	0.303	1.99769e-279
TFH1	RBPJ	1.17986e-275	0.609675	0.831	0.547	1.67127e-271
TFH1	SPOCK2	1.33755e-271	0.588803	0.938	0.745	1.89464e-267
TFH1	ADAM19	1.34083e-269	0.562543	0.51	0.214	1.89928e-265
TFH1	MAF	3.63765e-245	0.566031	0.534	0.24	5.15273e-241
TFH1	FKBP5	5.79953e-240	0.590517	0.629	0.329	8.21503e-236
TFH1	CD6	1.39269e-226	0.534772	0.792	0.514	1.97274e-222
TFH1	GK	4.50666e-225	0.567314	0.648	0.329	6.38369e-221
TFH1	SNX9	3.80224e-220	0.556655	0.764	0.485	5.38587e-216
TFH1	TMEM173	9.53719e-219	0.578337	0.636	0.339	1.35094e-214
TFH1	CCDC50	9.9602e-214	0.565108	0.438	0.19	1.41086e-209
TFH1	TNFRSF25	2.08093e-213	0.496807	0.593	0.304	2.94763e-209
TFH1	FURIN	1.86559e-205	0.524873	0.455	0.203	2.6426e-201
TFH1	RORA	3.14411e-196	0.539794	0.751	0.492	4.45363e-192
TFH1	BHLHE40	1.46566e-191	0.523063	0.758	0.481	2.07611e-187
TFH1	NMB	3.51168e-143	0.589022	0.267	0.099	4.97429e-139
TFH1	PLIN2	4.10444e-135	0.688117	0.638	0.427	5.81394e-131
TFH1	CD83	2.98577e-127	0.613258	0.558	0.336	4.22934e-123
TFH1	CCL20	1.70687e-104	0.704573	0.265	0.113	2.41778e-100
TFH2	NMB	0	1.47421	0.501	0.093	0
TFH2	TOX2	0	1.18157	0.67	0.184	0
TFH2	PASK	0	1.10474	0.526	0.116	0
TFH2	NR3C1	0	1.08603	0.97	0.704	0
TFH2	GNG4	0	1.03092	0.428	0.034	0
TFH2	IL6ST	0	1.02986	0.75	0.318	0
TFH2	SESN3	0	0.991742	0.616	0.172	0
TFH2	PTPN13	0	0.967091	0.419	0.03	0
TFH2	FKBP5	0	0.966501	0.759	0.326	0
TFH2	TCF7	0	0.955942	0.618	0.115	0
TFH2	PGM2L1	0	0.952713	0.486	0.18	0
TFH2	FAAH2	0	0.932553	0.628	0.176	0
TFH2	GK	0	0.912052	0.767	0.327	0
TFH2	CD200	0	0.905412	0.468	0.059	0
TFH2	MAGEH1	0	0.845922	0.617	0.196	0
TFH2	IGFBP4	0	0.841683	0.426	0.059	0
TFH2	CXCR5	0	0.785953	0.395	0.048	0
TFH2	TNFSF8	0	0.777483	0.495	0.088	0
TFH2	SMCO4	0	0.763922	0.451	0.091	0
TFH2	ICA1	0	0.751269	0.452	0.074	0
TFH2	TSHZ2	0	0.725473	0.503	0.121	0
TFH2	CHI3L2	0	0.710775	0.31	0.06	0
TFH2	TOX	0	0.694143	0.652	0.3	0
TFH2	CNIH1	0	0.68189	0.731	0.384	0
TFH2	RNF19A	1.52195e-300	0.705336	0.856	0.583	2.15584e-296
TFH2	SH2D1A	2.20114e-297	0.878397	0.746	0.446	3.11792e-293
TFH2	PPP1CC	2.32699e-268	0.679208	0.765	0.5	3.29618e-264
TFH2	WDR74	7.60734e-233	0.703025	0.564	0.277	1.07758e-228
TFH2	CXCL13	1.71752e-198	1.04211	0.597	0.291	2.43287e-194
TFH2	JUNB	6.20797e-138	0.727101	0.939	0.906	8.79358e-134
TMEM-CD4	LMNA	0	1.31626	0.873	0.493	0
TMEM-CD4	ANXA1	0	1.2081	0.938	0.516	0
TMEM-CD4	IL7R	0	1.11841	0.96	0.512	0
TMEM-CD4	CCR7	0	1.09217	0.625	0.229	0
TMEM-CD4	FOS	0	0.977923	0.682	0.384	0
TMEM-CD4	ZFP36	0	0.837724	0.986	0.905	0
TMEM-CD4	GPR183	0	0.821329	0.799	0.444	0
TMEM-CD4	MYADM	0	0.803258	0.821	0.494	0
TMEM-CD4	CDKN1A	0	0.802312	0.846	0.534	0
TMEM-CD4	FTH1	0	0.767142	1	0.998	0
TMEM-CD4	VIM	0	0.663663	0.994	0.951	0
TMEM-CD4	S100A10	0	0.630015	0.963	0.838	0
TMEM-CD4	SLC2A3	0	0.606889	0.879	0.678	0
TMEM-CD4	ZFP36L2	0	0.594354	0.974	0.871	0
TMEM-CD4	CXCR4	0	0.560851	0.96	0.814	0
TMEM-CD4	PABPC1	0	0.503936	0.993	0.956	0
TMEM-CD4	TPT1	0	0.501236	1	0.999	0
TMEM-CD4	S1PR1	0	0.496468	0.342	0.102	0
TMEM-CD4	RPL3	0	0.487505	0.999	0.997	0
TMEM-CD4	KLF2	9.94477e-305	0.666869	0.44	0.181	1.40868e-300
TMEM-CD4	FOSB	5.32495e-303	0.739887	0.688	0.404	7.54279e-299
TMEM-CD4	AHNAK	5.08271e-300	0.635727	0.762	0.509	7.19966e-296
TMEM-CD4	RGCC	3.43176e-282	0.617549	0.911	0.747	4.86109e-278
TMEM-CD4	CD55	1.18278e-276	0.567961	0.698	0.43	1.67541e-272
TMEM-CD4	PTGER4	1.14464e-275	0.540617	0.642	0.375	1.62138e-271
TMEM-CD4	TUBB2A	6.87025e-270	0.50953	0.398	0.168	9.73171e-266
TMEM-CD4	KLF6	1.06021e-205	0.485018	0.954	0.875	1.50178e-201
TMEM-CD4	NFKBIA	3.62915e-153	0.57544	0.906	0.82	5.14069e-149
TMEM-CD4	SOD2	5.39753e-126	0.483352	0.501	0.337	7.64561e-122
TMEM-CD4	MT1X	4.66948e-22	1.23207	0.457	0.446	6.61432e-18
Treg	TNFRSF4	0	2.21393	0.866	0.193	0
Treg	FOXP3	0	2.04941	0.896	0.061	0
Treg	IL2RA	0	1.56548	0.712	0.128	0
Treg	LAIR2	0	1.30967	0.625	0.109	0
Treg	BATF	0	1.28125	0.957	0.568	0
Treg	TNFRSF18	0	1.21643	0.891	0.465	0
Treg	LTB	0	1.21045	0.861	0.37	0
Treg	IL1R2	0	1.15467	0.515	0.012	0
Treg	SAT1	0	1.13313	0.978	0.821	0
Treg	CCR8	0	1.07432	0.529	0.013	0
Treg	IL32	0	0.995074	0.997	0.948	0
Treg	CTLA4	0	0.981127	0.839	0.383	0
Treg	MIR4435-2HG	0	0.965963	0.814	0.385	0
Treg	GK	0	0.95684	0.727	0.215	0
Treg	ICOS	0	0.950989	0.884	0.51	0
Treg	AC133644.2	0	0.940111	0.639	0.19	0
Treg	MAGEH1	0	0.930693	0.473	0.124	0
Treg	S100A4	0	0.929102	0.988	0.869	0
Treg	TBC1D4	0	0.914767	0.64	0.153	0
Treg	CARD16	0	0.871157	0.891	0.554	0
Treg	HTATIP2	0	0.857641	0.669	0.206	0
Treg	DNPH1	0	0.85351	0.85	0.464	0
Treg	PIM2	0	0.845549	0.785	0.42	0
Treg	CORO1B	0	0.840734	0.819	0.498	0
Treg	CTSC	0	0.83455	0.874	0.642	0
Treg	AC145110.1	0	0.830903	0.375	0.027	0
Treg	GLRX	0	0.82565	0.656	0.268	0
Treg	SYNGR2	0	0.817904	0.821	0.579	0
Treg	CCR6	0	0.811898	0.531	0.123	0
Treg	TNFRSF1B	0	0.802445	0.874	0.627	0
TEFF	GZMK	0	1.46801	0.765	0.169	0
TEFF	CCL4L2	0	1.06239	0.505	0.232	0
TEFF	TUBA4A	0	1.01395	0.835	0.581	0
TEFF	CST7	0	0.820069	0.978	0.754	0
TEFF	GZMH	0	0.797478	0.701	0.351	0
TEFF	ITM2C	0	0.745076	0.594	0.279	0
TEFF	PIK3R1	0	0.711548	0.714	0.455	0
TEFF	DUSP2	0	0.699637	0.942	0.8	0
TEFF	CCL4	0	0.6884	0.785	0.41	0
TEFF	NKG7	0	0.660547	0.962	0.522	0
TEFF	ANXA1	0	0.639672	0.823	0.49	0
TEFF	LITAF	0	0.631485	0.843	0.66	0
TEFF	KLRG1	0	0.626982	0.327	0.062	0
TEFF	RP11-291B21.2	0	0.603376	0.441	0.206	0
TEFF	CRTAM	0	0.59444	0.42	0.147	0
TEFF	CCL5	0	0.562458	0.987	0.564	0
TEFF	CXCR4	0	0.558115	0.924	0.804	0
TEFF	GZMM	0	0.552769	0.707	0.475	0
TEFF	XCL2	0	0.549891	0.285	0.12	0
TEFF	AOAH	0	0.54775	0.391	0.104	0
TEFF	MYADM	0	0.541095	0.694	0.48	0
TEFF	CD8A	0	0.524741	0.756	0.412	0
TEFF	CD8B	0	0.5201	0.62	0.341	0
TEFF	TC2N	0	0.475486	0.39	0.161	0
TEFF	NFATC2	0	0.468664	0.588	0.391	0
TEFF	PLEK	0	0.434562	0.274	0.081	0
TEFF	HLA-DPB1	0	0.433386	0.83	0.634	0
TEFF	CMC1	3.84449e-303	0.513191	0.421	0.28	5.44572e-299
TEFF	MT1F	5.50031e-30	0.473506	0.313	0.275	7.79119e-26
TEFF	MT1X	2.97795e-06	0.46865	0.436	0.448	0.0421827
TMEM-CD8	ANXA1	0	1.05328	0.941	0.512	0
TMEM-CD8	LMNA	0	0.776157	0.74	0.497	0
TMEM-CD8	MYADM	0	0.715559	0.77	0.494	0
TMEM-CD8	ZFP36L2	0	0.707259	0.974	0.87	0
TMEM-CD8	IL7R	0	0.694727	0.824	0.516	0
TMEM-CD8	S100A10	0	0.648989	0.97	0.837	0
TMEM-CD8	ZFP36	0	0.644738	0.977	0.905	0
TMEM-CD8	VIM	0	0.623463	0.993	0.95	0
TMEM-CD8	CD8A	0	0.58697	0.831	0.437	0
TMEM-CD8	CD8B	0	0.514053	0.691	0.361	0
TMEM-CD8	ZNF683	0	0.501437	0.426	0.175	0
TMEM-CD8	CCL5	0	0.373787	0.996	0.6	0
TMEM-CD8	CXCR4	3.42913e-288	0.467915	0.951	0.813	4.85737e-284
TMEM-CD8	PTGER4	1.07566e-270	0.501807	0.619	0.374	1.52367e-266
TMEM-CD8	PARP8	6.70522e-263	0.461294	0.601	0.366	9.49794e-259
TMEM-CD8	CD55	4.08326e-251	0.448051	0.673	0.429	5.78393e-247
TMEM-CD8	S100A6	4.68691e-246	0.380286	0.966	0.899	6.639e-242
TMEM-CD8	TNFAIP3	1.20035e-237	0.418591	0.969	0.896	1.70029e-233
TMEM-CD8	AHNAK	1.09083e-225	0.515498	0.715	0.509	1.54516e-221
TMEM-CD8	XCL1	3.28299e-196	0.444454	0.313	0.136	4.65035e-192
TMEM-CD8	TUBB2A	7.50591e-181	0.4089	0.34	0.169	1.06321e-176
TMEM-CD8	GPR65	2.93279e-177	0.388528	0.619	0.422	4.1543e-173
TMEM-CD8	BTG2	3.41827e-161	0.373377	0.788	0.652	4.84198e-157
TMEM-CD8	CD69	2.89532e-156	0.50517	0.805	0.656	4.10122e-152
TMEM-CD8	GPR183	6.98037e-147	0.401293	0.625	0.45	9.88769e-143
TMEM-CD8	RGCC	2.15406e-143	0.457737	0.851	0.749	3.05123e-139
TMEM-CD8	FOSB	1.8215e-138	0.487779	0.578	0.408	2.58015e-134
TMEM-CD8	TOB1	4.27685e-118	0.407364	0.572	0.429	6.05817e-114
TMEM-CD8	FOS	5.6415e-80	0.393364	0.527	0.39	7.99118e-76
TMEM-CD8	LDLRAD4	6.22501e-60	0.407915	0.568	0.494	8.81773e-56
TEX	CXCL13	0	1.81721	0.843	0.087	0
TEX	CCL3	0	1.53777	0.551	0.098	0
TEX	CD8A	0	1.23921	0.932	0.272	0
TEX	GZMB	0	1.20635	0.934	0.363	0
TEX	VCAM1	0	1.17735	0.485	0.044	0
TEX	NKG7	0	1.09402	0.964	0.431	0
TEX	CCL5	0	1.09263	0.971	0.484	0
TEX	HLA-DRA	0	1.08702	0.799	0.367	0
TEX	KRT86	0	1.07948	0.4	0.081	0
TEX	LAG3	0	1.07452	0.873	0.335	0
TEX	CCL4	0	1.04809	0.816	0.322	0
TEX	RGS2	0	1.03715	0.829	0.475	0
TEX	RHOB	0	1.01431	0.594	0.264	0
TEX	CD8B	0	0.970396	0.82	0.205	0
TEX	HLA-DQA1	0	0.969625	0.76	0.325	0
TEX	IFNG	0	0.959421	0.503	0.152	0
TEX	HAVCR2	0	0.945108	0.67	0.201	0
TEX	RP11-291B21.2	0	0.938641	0.471	0.146	0
TEX	GZMH	0	0.930386	0.772	0.251	0
TEX	HLA-DRB1	0	0.928991	0.919	0.567	0
TEX	STMN1	0	0.887981	0.441	0.231	0
TEX	GNLY	0	0.88112	0.655	0.271	0
TEX	PLPP1	0	0.869234	0.538	0.145	0
TEX	HLA-DRB5	0	0.859388	0.738	0.379	0
TEX	ALOX5AP	0	0.858761	0.83	0.527	0
TEX	GZMA	0	0.855581	0.892	0.426	0
TEX	FABP5	0	0.845633	0.702	0.31	0
TEX	LRRN3	0	0.836333	0.365	0.025	0
TEX	CCL4L2	0	0.831412	0.499	0.178	0
TEX	CTSW	0	0.824529	0.724	0.306	0
NK/NKT	TYROBP	0	2.2896	0.964	0.037	0
NK/NKT	FCER1G	0	2.07029	0.862	0.016	0
NK/NKT	XCL1	0	1.80223	0.586	0.113	0
NK/NKT	AREG	0	1.75456	0.731	0.196	0
NK/NKT	GNLY	0	1.69585	0.883	0.342	0
NK/NKT	XCL2	0	1.65812	0.6	0.109	0
NK/NKT	TRDC	0	1.58572	0.717	0.026	0
NK/NKT	KLRC1	0	1.42819	0.714	0.138	0
NK/NKT	GZMA	0	1.24491	0.76	0.542	0
NK/NKT	SH2D1B	0	1.17801	0.63	0.005	0
NK/NKT	CTSW	0	1.14421	0.883	0.39	0
NK/NKT	KLRD1	0	1.09961	0.836	0.251	0
NK/NKT	IFITM3	0	1.09269	0.794	0.372	0
NK/NKT	KRT81	0	1.07077	0.484	0.044	0
NK/NKT	HOPX	0	1.06116	0.798	0.259	0
NK/NKT	LAT2	0	1.04319	0.673	0.1	0
NK/NKT	MATK	0	1.02574	0.65	0.102	0
NK/NKT	ADGRG3	0	1.02226	0.487	0.001	0
NK/NKT	NR4A1	0	0.932793	0.779	0.429	0
NK/NKT	TMIGD2	0	0.896881	0.543	0.085	0
NK/NKT	KIR2DL4	0	0.891932	0.643	0.161	0
NK/NKT	KRT86	0	0.883737	0.604	0.14	0
NK/NKT	GSTP1	0	0.881869	0.872	0.535	0
NK/NKT	CD83	0	0.881384	0.556	0.327	0
NK/NKT	TXK	0	0.862936	0.551	0.059	0
NK/NKT	KLRB1	0	0.854714	0.733	0.274	0
NK/NKT	B3GNT7	0	0.854376	0.464	0.01	0
NK/NKT	GADD45B	0	0.835415	0.776	0.421	0
NK/NKT	CD247	0	0.822664	0.842	0.671	0
NK/NKT	IL2RB	0	0.808126	0.885	0.608	0

## Sheet: S6b_Bcells
Supplementary Data 6b. Cell subtype markers for B cells derived from the analysis of scRNA-seq data.
The marker genes are ranked by avg_logFC (log-Fold change) and the top 30 genes are selected (P values are derived from two-sided Wilcoxon test).
cluster	gene	p_val	avg_logFC	pct.1	pct.2	p_val_adj
Resting B	FCER2	0	1.37843	0.752	0.112	0
Resting B	VPS37B	0	1.07899	0.799	0.41	0
Resting B	WDR74	0	1.07515	0.709	0.395	0
Resting B	CHMP1B	0	1.04312	0.511	0.235	0
Resting B	YBX3	0	1.02243	0.5	0.113	0
Resting B	CD72	0	0.970037	0.612	0.149	0
Resting B	HLA-DRB1	0	0.928982	1	0.753	0
Resting B	MYADM	0	0.928198	0.673	0.383	0
Resting B	S1PR1	0	0.906844	0.462	0.067	0
Resting B	FCMR	0	0.900598	0.82	0.364	0
Resting B	CXCR4	0	0.876514	0.985	0.732	0
Resting B	KIAA0226L	0	0.874109	0.735	0.325	0
Resting B	SLC2A3	0	0.869783	0.876	0.563	0
Resting B	ZNF331	0	0.864097	0.768	0.422	0
Resting B	BTG1	0	0.863222	0.999	0.925	0
Resting B	FAM129C	0	0.860997	0.627	0.199	0
Resting B	FTH1	0	0.854444	1	0.995	0
Resting B	LAPTM5	0	0.85394	0.998	0.702	0
Resting B	HLA-DQA1	0	0.85156	0.997	0.683	0
Resting B	CLEC2B	0	0.835349	0.526	0.272	0
Resting B	SARAF	0	0.830554	0.991	0.934	0
Resting B	HLA-DRB5	0	0.829825	0.961	0.631	0
Resting B	HLA-DQB1	0	0.827386	0.995	0.695	0
Resting B	HLA-DRA	0	0.826735	1	0.675	0
Resting B	IGHD	0	0.807827	0.492	0.047	0
Resting B	CD55	0	0.802929	0.951	0.787	0
Resting B	TUBA1A	0	0.801061	0.762	0.436	0
Resting B	ZFP36L2	0	0.778982	0.904	0.84	0
Resting B	SATB1	0	0.777162	0.396	0.07	0
Resting B	CD69	0	0.772367	0.802	0.459	0
Activated B	LMNA	0	1.24029	0.617	0.378	0
Activated B	GPR183	0	1.22753	0.785	0.336	0
Activated B	CCR7	0	1.17997	0.699	0.228	0
Activated B	NR4A2	0	1.15413	0.837	0.458	0
Activated B	TNFRSF13B	0	1.1187	0.667	0.128	0
Activated B	LDLRAD4	0	1.06431	0.591	0.198	0
Activated B	CRIP1	0	0.955918	0.906	0.722	0
Activated B	NR4A1	0	0.93311	0.864	0.773	0
Activated B	RPS14	0	0.929103	1	0.996	0
Activated B	CD69	0	0.928278	0.744	0.376	0
Activated B	ADGRE5	0	0.927562	0.698	0.418	0
Activated B	CD83	0	0.912186	0.923	0.473	0
Activated B	HLA-A	0	0.890273	0.999	0.974	0
Activated B	NFKBID	0	0.882335	0.591	0.301	0
Activated B	CD82	0	0.865442	0.717	0.284	0
Activated B	RPS25	0	0.862031	1	0.995	0
Activated B	BANK1	0	0.861008	0.847	0.338	0
Activated B	LITAF	0	0.858188	0.694	0.512	0
Activated B	NR4A3	0	0.85618	0.427	0.204	0
Activated B	RPS27	0	0.855227	1	0.992	0
Activated B	RPL30	0	0.851931	1	0.997	0
Activated B	RPL39	0	0.839754	1	0.991	0
Activated B	ID3	0	0.839095	0.56	0.32	0
Activated B	TOMM7	0	0.829032	0.954	0.83	0
Activated B	BCL2A1	0	0.828565	0.589	0.245	0
Activated B	RPL11	0	0.827694	1	0.997	0
Activated B	CD48	0	0.815746	0.845	0.435	0
Activated B	RPS3	0	0.813057	1	0.997	0
Activated B	RPS12	0	0.811762	1	0.997	0
Activated B	MYC	4.93746e-164	1.0096	0.305	0.185	7.03835e-160
Plasma	IGKV3-15	0	3.15763	0.454	0.118	0
Plasma	IGKV1-12	0	3.05422	0.526	0.148	0
Plasma	IGKV1-6	0	3.02094	0.253	0.032	0
Plasma	IGKV1-9	0	2.98586	0.286	0.046	0
Plasma	IGLV2-23	0	2.98146	0.285	0.068	0
Plasma	IGLV3-1	0	2.92463	0.735	0.095	0
Plasma	IGHG1	0	2.92024	0.812	0.274	0
Plasma	IGLV1-40	0	2.9001	0.297	0.073	0
Plasma	IGLV2-8	0	2.87425	0.316	0.062	0
Plasma	IGKV1-16	0	2.86354	0.255	0.042	0
Plasma	IGHV3-7	0	2.83776	0.315	0.065	0
Plasma	IGKC	0	2.83188	0.759	0.442	0
Plasma	IGKV1-5	0	2.7645	0.507	0.117	0
Plasma	IGKV3-11	0	2.75674	0.466	0.117	0
Plasma	IGKV3-20	0	2.74145	0.527	0.196	0
Plasma	IGLV2-14	0	2.71357	0.476	0.154	0
Plasma	JCHAIN	0	2.7002	0.825	0.353	0
Plasma	IGLV6-57	0	2.62751	0.477	0.061	0
Plasma	IGLV2-11	0	2.61724	0.268	0.055	0
Plasma	IGHG2	0	2.56096	0.555	0.112	0
Plasma	IGKV4-1	0	2.52365	0.539	0.156	0
Plasma	IGLC2	0	2.44356	0.413	0.139	0
Plasma	IGHG4	0	2.35178	0.663	0.053	0
Plasma	IGHV4-34	0	2.32096	0.253	0.062	0
Plasma	IGHG3	0	2.21975	0.68	0.104	0
Plasma	IGHA2	2.66698e-298	2.33691	0.361	0.148	3.80178e-294
Plasma	IGHA1	4.68577e-276	2.32197	0.575	0.322	6.67957e-272
Plasma	IGLV1-44	3.59639e-211	2.43041	0.271	0.104	5.12665e-207
Plasma	IGKV1-39	9.85165e-207	2.79311	0.258	0.102	1.40435e-202
Plasma	IGHV3-23	5.05299e-201	2.72542	0.278	0.114	7.20304e-197
GC B01	RGS13	0	1.8953	0.91	0.076	0
GC B01	TCL1A	0	1.782	0.886	0.138	0
GC B01	PRPSAP2	0	1.75025	0.902	0.266	0
GC B01	MARCKSL1	0	1.73915	0.955	0.405	0
GC B01	ACTG1	0	1.71021	0.998	0.92	0
GC B01	LRMP	0	1.49226	0.92	0.263	0
GC B01	MEF2B	0	1.45275	0.883	0.228	0
GC B01	NEIL1	0	1.40373	0.85	0.133	0
GC B01	GMDS	0	1.35431	0.747	0.293	0
GC B01	LCP1	0	1.30716	0.943	0.517	0
GC B01	LIMD2	0	1.29752	0.97	0.636	0
GC B01	MYO1E	0	1.29246	0.829	0.14	0
GC B01	BACH2	0	1.28197	0.85	0.244	0
GC B01	HMGN1	0	1.28147	0.989	0.774	0
GC B01	TMEM123	0	1.27342	0.951	0.459	0
GC B01	LPP	0	1.27227	0.763	0.144	0
GC B01	ACTB	0	1.25444	1	0.986	0
GC B01	CD79B	0	1.25401	0.868	0.469	0
GC B01	RFTN1	0	1.21553	0.914	0.291	0
GC B01	BIK	0	1.18774	0.767	0.177	0
GC B01	ATP5L	0	1.16651	0.992	0.915	0
GC B01	SERF2	0	1.13744	0.999	0.987	0
GC B01	YWHAB	0	1.12896	0.995	0.785	0
GC B01	GAPDH	0	1.12129	0.999	0.975	0
GC B01	CD22	0	1.12011	0.875	0.269	0
GC B01	UBE2J1	0	1.09415	0.957	0.64	0
GC B01	SEC14L1	0	1.08812	0.885	0.462	0
GC B01	CORO1A	0	1.08665	0.974	0.733	0
GC B01	FAM3C	0	1.07678	0.759	0.387	0
GC B01	ARPC2	0	1.03879	0.993	0.895	0
GC B02	STMN1	0	2.60101	0.996	0.197	0
GC B02	HIST1H4C	0	2.33023	0.944	0.635	0
GC B02	HMGN2	0	2.32777	1	0.745	0
GC B02	HMGB2	0	2.2974	0.999	0.401	0
GC B02	TUBB	0	2.09409	0.99	0.61	0
GC B02	H2AFZ	0	2.01306	1	0.73	0
GC B02	HMGB1	0	1.87535	1	0.919	0
GC B02	TUBA1B	0	1.86956	0.979	0.753	0
GC B02	TCL1A	0	1.82832	0.982	0.15	0
GC B02	GAPDH	0	1.72713	1	0.975	0
GC B02	H2AFV	0	1.68832	0.996	0.552	0
GC B02	DUT	0	1.67001	0.94	0.355	0
GC B02	PTTG1	0	1.64025	0.97	0.198	0
GC B02	RRM2	0	1.61927	0.793	0.022	0
GC B02	HMGN1	0	1.60525	0.998	0.778	0
GC B02	RGS13	0	1.58132	0.946	0.093	0
GC B02	UBE2C	0	1.56263	0.758	0.016	0
GC B02	TYMS	0	1.50354	0.834	0.032	0
GC B02	ACTG1	0	1.49489	1	0.922	0
GC B02	LRMP	0	1.47062	0.974	0.276	0
GC B02	DEK	0	1.43925	0.974	0.307	0
GC B02	PFN1	0	1.42399	0.999	0.958	0
GC B02	HMGA1	0	1.4183	0.985	0.514	0
GC B02	KIAA0101	0	1.3908	0.886	0.032	0
GC B02	ACTB	0	1.38806	1	0.987	0
GC B02	MKI67	0	1.36941	0.855	0.027	0
GC B02	ANP32B	0	1.35602	0.998	0.683	0
GC B02	SLC25A5	0	1.35469	0.996	0.796	0
GC B02	MCM7	0	1.33541	0.863	0.102	0
GC B02	DNMT1	0	1.33049	0.946	0.179	0

## Sheet: S6c_Myeloid
Supplementary Data 6c. Cell subtype markers for myeloid cells derived from the analysis of scRNA-seq data.
The marker genes are ranked by avg_logFC (log-Fold change) and the top 30 genes are selected (P values are derived from two-sided Wilcoxon test).
cluster	gene	p_val	avg_logFC	pct.1	pct.2	p_val_adj
Mono01	S100A8	0	2.18461	0.975	0.412	0
Mono01	S100A9	0	1.95797	0.989	0.569	0
Mono01	FCN1	0	1.79593	0.96	0.206	0
Mono01	APOBEC3A	0	1.75871	0.743	0.105	0
Mono01	S100A12	0	1.73761	0.748	0.121	0
Mono01	NLRP3	0	1.64808	0.921	0.38	0
Mono01	SERPINB2	0	1.63393	0.369	0.039	0
Mono01	VCAN	0	1.50503	0.875	0.276	0
Mono01	IL1B	0	1.49866	0.996	0.632	0
Mono01	TIMP1	0	1.41192	0.993	0.865	0
Mono01	CD300E	0	1.38492	0.913	0.258	0
Mono01	AQP9	0	1.33321	0.901	0.288	0
Mono01	ACSL1	0	1.28781	0.881	0.409	0
Mono01	CXCL2	0	1.28583	0.919	0.581	0
Mono01	CD55	0	1.2753	0.907	0.628	0
Mono01	EREG	0	1.22215	0.888	0.403	0
Mono01	LINC00936	0	1.21748	0.874	0.37	0
Mono01	SLC25A37	0	1.19881	0.865	0.38	0
Mono01	BCL2A1	0	1.15735	0.998	0.866	0
Mono01	MIR3945HG	0	1.11593	0.603	0.148	0
Mono01	PLAUR	0	1.10666	0.997	0.886	0
Mono01	ATP2B1	0	1.09588	0.913	0.594	0
Mono01	PPIF	0	1.07273	0.957	0.734	0
Mono01	EHD1	0	1.05626	0.868	0.453	0
Mono01	PNP	0	1.05066	0.863	0.503	0
Mono01	LUCAT1	0	1.04844	0.725	0.234	0
Mono01	SOD2	0	1.00466	0.999	0.841	0
Mono01	IL1RN	5.38238e-286	1.09809	0.887	0.556	7.93578e-282
Mono01	THBS1	5.37923e-227	1.23508	0.547	0.218	7.93114e-223
Mono01	CCL3L3	2.0826e-133	1.07263	0.736	0.483	3.07059e-129
Mono02	DNAJB1	0	1.12007	0.963	0.878	0
Mono02	HSPA1B	4.20162e-300	1.01242	0.951	0.802	6.19486e-296
Mono02	HSPA1A	3.02638e-292	0.911297	0.972	0.906	4.46209e-288
Mono02	HSPA6	1.86336e-269	1.71975	0.657	0.331	2.74733e-265
Mono02	BAG3	6.73731e-261	1.33554	0.78	0.522	9.9335e-257
Mono02	HSP90AA1	3.8884e-220	0.863338	0.996	0.99	5.73306e-216
Mono02	HSPH1	1.24467e-179	0.938662	0.907	0.827	1.83514e-175
Mono02	FCN1	3.2597e-176	0.681998	0.532	0.239	4.80609e-172
Mono02	FOS	5.85561e-170	0.881166	0.88	0.727	8.63351e-166
Mono02	RHOB	1.54629e-160	0.816704	0.756	0.522	2.27984e-156
Mono02	ZFAND2A	8.30926e-152	1.12647	0.679	0.495	1.22512e-147
Mono02	GADD45B	4.6805e-150	0.663444	0.937	0.832	6.90093e-146
Mono02	HSPE1	2.17552e-149	0.749814	0.938	0.877	3.20759e-145
Mono02	JUN	2.60127e-132	0.637625	0.902	0.771	3.83532e-128
Mono02	IER5	1.54455e-125	0.688029	0.718	0.554	2.27729e-121
Mono02	HSPB1	7.59082e-124	1.13842	0.851	0.783	1.11919e-119
Mono02	DNAJA4	1.40704e-122	0.858069	0.529	0.331	2.07454e-118
Mono02	KLF2	1.96704e-121	0.638238	0.456	0.238	2.9002e-117
Mono02	ATF3	2.24733e-110	0.585761	0.828	0.701	3.31346e-106
Mono02	SNAI1	2.44179e-110	0.602405	0.555	0.354	3.60018e-106
Mono02	HSPD1	3.11625e-108	0.775253	0.899	0.836	4.5946e-104
Mono02	MAFB	3.94198e-99	0.577527	0.729	0.522	5.81205e-95
Mono02	EGR1	1.50881e-96	0.645645	0.625	0.434	2.2246e-92
Mono02	KLF4	6.67456e-95	0.611582	0.68	0.522	9.84096e-91
Mono02	UBB	2.20033e-82	0.683728	0.972	0.953	3.24416e-78
Mono02	PLIN2	3.70792e-77	0.710481	0.772	0.664	5.46695e-73
Mono02	ADM	5.81655e-76	0.619649	0.49	0.322	8.57593e-72
Mono02	TNFSF14	2.36018e-69	0.65681	0.276	0.136	3.47985e-65
Mono02	PHLDA2	3.31484e-59	0.627903	0.681	0.574	4.8874e-55
Mono02	SERPINH1	5.57303e-54	0.735997	0.364	0.237	8.21687e-50
Mono03	CXCL5	0	2.40159	0.318	0.042	0
Mono03	CCL20	0	1.59893	0.732	0.257	0
Mono03	CXCL3	0	1.56815	0.881	0.46	0
Mono03	INHBA	0	1.44162	0.624	0.21	0
Mono03	CXCL8	0	1.36499	0.966	0.635	0
Mono03	EREG	0	1.36387	0.914	0.373	0
Mono03	PTGS2	0	1.26687	0.857	0.501	0
Mono03	TIMP1	0	1.2626	0.992	0.858	0
Mono03	IL1B	0	1.17102	0.981	0.615	0
Mono03	FTH1	0	1.13789	1	1	0
Mono03	CXCL2	0	1.08126	0.926	0.562	0
Mono03	SOD2	0	1.05284	0.999	0.832	0
Mono03	IL1RN	0	1.05149	0.926	0.533	0
Mono03	TNIP3	0	0.983664	0.546	0.125	0
Mono03	C15orf48	0	0.982981	0.979	0.713	0
Mono03	PLAUR	0	0.942744	0.996	0.88	0
Mono03	SLC25A37	0	0.928897	0.771	0.368	0
Mono03	PID1	0	0.914919	0.654	0.176	0
Mono03	MMP19	0	0.900327	0.739	0.351	0
Mono03	G0S2	0	0.871115	0.927	0.593	0
Mono03	TNFAIP6	2.07473e-296	0.961955	0.514	0.202	3.05898e-292
Mono03	CCL3	2.44519e-252	1.05666	0.848	0.549	3.60519e-248
Mono03	THBS1	3.05516e-233	1.22436	0.482	0.21	4.50453e-229
Mono03	CCL3L3	1.24477e-206	1.12755	0.75	0.468	1.83529e-202
Mono03	IL6	6.26377e-180	0.975526	0.434	0.198	9.2353e-176
Mono03	CXCL1	3.98071e-143	1.31128	0.406	0.196	5.86916e-139
Mono03	MT2A	6.50816e-90	1.34682	0.767	0.702	9.59563e-86
Mono03	MT1G	3.94437e-76	1.40446	0.271	0.138	5.81557e-72
Mono03	MT1F	4.16125e-57	0.882764	0.37	0.25	6.13535e-53
Mono03	MT1X	4.16673e-54	0.910591	0.527	0.426	6.14342e-50
TAM01	CXCL10	0	1.93529	0.512	0.105	0
TAM01	CXCL9	0	1.27667	0.378	0.093	0
TAM01	ISG15	0	1.14678	0.899	0.648	0
TAM01	IFI6	0	1.03089	0.914	0.598	0
TAM01	C1QC	0	0.926283	0.818	0.392	0
TAM01	C1QB	0	0.910051	0.782	0.374	0
TAM01	FAM26F	0	0.88659	0.863	0.521	0
TAM01	SDS	0	0.877122	0.718	0.289	0
TAM01	LY6E	0	0.872083	0.911	0.645	0
TAM01	IFIT3	0	0.867292	0.531	0.181	0
TAM01	CCL4	0	0.8476	0.869	0.52	0
TAM01	C1QA	0	0.820854	0.811	0.39	0
TAM01	GBP1	0	0.815201	0.735	0.364	0
TAM01	SERPING1	0	0.79536	0.778	0.303	0
TAM01	CTSC	0	0.794722	0.968	0.726	0
TAM01	IFITM3	0	0.774324	0.986	0.856	0
TAM01	FCGR3A	0	0.755209	0.863	0.358	0
TAM01	VAMP5	0	0.730631	0.74	0.41	0
TAM01	PRDM1	0	0.674797	0.7	0.324	0
TAM01	LGMN	0	0.669613	0.888	0.602	0
TAM01	STAT1	0	0.663081	0.857	0.541	0
TAM01	CD14	0	0.655739	0.967	0.595	0
TAM01	IFIT1	7.22468e-293	0.751924	0.356	0.099	1.06521e-288
TAM01	GBP5	1.15558e-276	0.686054	0.538	0.227	1.70378e-272
TAM01	CCL4L2	7.87072e-272	0.829614	0.801	0.478	1.16046e-267
TAM01	IFIT2	6.53418e-271	0.960745	0.473	0.176	9.634e-267
TAM01	IL10	2.06048e-269	0.728124	0.486	0.182	3.03798e-265
TAM01	IFITM1	1.52368e-224	0.898391	0.74	0.468	2.24651e-220
TAM01	IFI27	8.13862e-164	0.897272	0.35	0.138	1.19996e-159
TAM01	TNF	1.72869e-155	0.688001	0.653	0.393	2.54879e-151
TAM02	SEPP1	0	2.11846	0.539	0.038	0
TAM02	RNASE1	0	2.07449	0.797	0.21	0
TAM02	APOE	0	1.75778	0.75	0.264	0
TAM02	CCL18	0	1.67664	0.348	0.076	0
TAM02	C1QA	0	1.65063	0.968	0.363	0
TAM02	FOLR2	0	1.59838	0.687	0.111	0
TAM02	PLTP	0	1.58446	0.777	0.203	0
TAM02	C1QB	0	1.58177	0.956	0.344	0
TAM02	C1QC	0	1.56245	0.967	0.366	0
TAM02	APOC1	0	1.39033	0.747	0.339	0
TAM02	CTSD	0	1.27489	0.98	0.803	0
TAM02	SLC40A1	0	1.26641	0.591	0.108	0
TAM02	PLD3	0	1.21654	0.924	0.514	0
TAM02	F13A1	0	1.1713	0.498	0.138	0
TAM02	LGMN	0	1.13426	0.916	0.596	0
TAM02	TREM2	0	1.11574	0.77	0.244	0
TAM02	GPNMB	0	1.10792	0.806	0.267	0
TAM02	MS4A4A	0	1.06762	0.851	0.382	0
TAM02	DAB2	0	1.0497	0.843	0.335	0
TAM02	MSR1	0	1.04007	0.805	0.232	0
TAM02	STAB1	0	1.00369	0.792	0.317	0
TAM02	CTSC	0	0.954048	0.966	0.725	0
TAM02	CTSB	0	0.950113	0.995	0.92	0
TAM02	FCGR3A	0	0.93788	0.839	0.359	0
TAM02	MS4A6A	0	0.934362	0.951	0.597	0
TAM02	FCGRT	0	0.932837	0.964	0.712	0
TAM02	ITM2B	0	0.926626	0.992	0.944	0
TAM02	A2M	0	0.906745	0.696	0.195	0
TAM02	SLCO2B1	0	0.898955	0.795	0.266	0
TAM02	IFI27	4.28954e-138	0.940709	0.327	0.14	6.3245e-134
TAM03	SPP1	0	1.87123	0.848	0.268	0
TAM03	MMP9	0	1.64072	0.808	0.357	0
TAM03	APOC1	0	1.47221	0.867	0.358	0
TAM03	APOE	0	1.35593	0.845	0.291	0
TAM03	CSTB	0	1.11194	0.996	0.893	0
TAM03	GPNMB	0	1.09276	0.902	0.298	0
TAM03	NR1H3	0	0.688418	0.582	0.151	0
TAM03	NUPR1	1.7237e-285	1.30395	0.437	0.105	2.54143e-281
TAM03	FTL	3.29198e-269	0.767666	1	1	4.8537e-265
TAM03	CTSD	4.03157e-268	0.825238	0.996	0.814	5.94414e-264
TAM03	ACP5	7.89212e-257	1.17224	0.919	0.582	1.16361e-252
TAM03	MMP14	1.84958e-255	0.591855	0.878	0.413	2.72702e-251
TAM03	CD68	4.04558e-255	0.655112	0.994	0.852	5.9648e-251
TAM03	MMP12	4.28899e-249	1.77349	0.46	0.132	6.32369e-245
TAM03	ANXA2	3.53259e-235	0.61082	0.996	0.85	5.20844e-231
TAM03	CTSB	5.1547e-232	0.754981	0.999	0.925	7.60009e-228
TAM03	CCL18	1.56629e-221	1.04164	0.377	0.093	2.30934e-217
TAM03	FABP5	1.03891e-217	0.894567	0.867	0.535	1.53176e-213
TAM03	PLD3	9.76027e-203	0.604442	0.895	0.545	1.43905e-198
TAM03	TREM2	7.5827e-196	0.604538	0.684	0.288	1.11799e-191
TAM03	ADM	5.45232e-182	0.629908	0.706	0.311	8.0389e-178
TAM03	LGALS3	8.3579e-176	0.630883	0.993	0.85	1.23229e-171
TAM03	MIF	7.63408e-165	0.615689	0.989	0.941	1.12557e-160
TAM03	FBP1	5.52723e-160	1.33784	0.729	0.411	8.14935e-156
TAM03	CTSL	5.28679e-158	0.683006	0.959	0.635	7.79485e-154
TAM03	FN1	6.52684e-157	1.18814	0.385	0.128	9.62317e-153
TAM03	RGCC	2.62741e-151	0.655314	0.852	0.507	3.87386e-147
TAM03	GEM	1.3712e-97	0.591271	0.512	0.262	2.0217e-93
TAM03	MARCO	5.38468e-94	0.595729	0.339	0.135	7.93917e-90
TAM03	APOC4-APOC2	1.24947e-53	0.711087	0.298	0.147	1.84222e-49
TAM04	STMN1	0	1.80675	0.986	0.32	0
TAM04	TYMS	0	1.4862	0.842	0.034	0
TAM04	UBE2C	0	1.35339	0.789	0.014	0
TAM04	MKI67	0	1.21941	0.891	0.019	0
TAM04	RRM2	0	1.18774	0.745	0.01	0
TAM04	CKS1B	0	1.10901	0.931	0.133	0
TAM04	KIAA0101	0	1.08783	0.852	0.03	0
TAM04	TK1	0	1.07446	0.883	0.054	0
TAM04	CENPF	0	1.02723	0.759	0.027	0
TAM04	PTTG1	0	1.02398	0.881	0.223	0
TAM04	CDK1	0	1.00422	0.755	0.043	0
TAM04	TOP2A	0	0.935566	0.755	0.016	0
TAM04	NUSAP1	0	0.915714	0.806	0.049	0
TAM04	CDC20	0	0.91425	0.704	0.016	0
TAM04	HMGB1	1.1407e-297	1.28756	1	0.893	1.68186e-293
TAM04	HMGB2	3.47134e-287	1.3579	0.972	0.418	5.11814e-283
TAM04	H2AFZ	6.8521e-283	1.46464	0.996	0.802	1.01027e-278
TAM04	HMGN2	9.89348e-280	1.51436	0.996	0.834	1.45869e-275
TAM04	TUBA1B	1.15195e-264	1.45209	0.998	0.881	1.69843e-260
TAM04	TUBB	1.9824e-219	1.37002	0.996	0.813	2.92285e-215
TAM04	DEK	1.50464e-215	0.856731	0.986	0.653	2.21845e-211
TAM04	NUCKS1	6.75913e-212	0.876987	0.986	0.571	9.96566e-208
TAM04	H2AFV	4.6572e-211	0.909571	0.998	0.714	6.86658e-207
TAM04	HIST1H4C	7.20652e-202	1.79546	0.893	0.393	1.06253e-197
TAM04	H2AFX	1.58339e-186	0.800851	0.866	0.349	2.33455e-182
TAM04	RANBP1	3.92207e-183	0.811995	0.923	0.477	5.78269e-179
TAM04	DUT	2.55486e-172	1.05674	0.862	0.39	3.76689e-168
TAM04	IDH2	7.73422e-167	0.815606	0.933	0.519	1.14033e-162
TAM04	SLC25A5	1.2013e-153	0.78297	0.992	0.864	1.77119e-149
TAM04	S100B	1.54034e-141	0.905669	0.672	0.206	2.27108e-137
Mast	TPSAB1	0	5.18784	0.998	0.008	0
Mast	TPSB2	0	4.66476	0.999	0.008	0
Mast	CPA3	0	4.32049	0.997	0.003	0
Mast	TPSD1	0	3.56449	0.959	0.004	0
Mast	GATA2	0	3.17258	0.99	0.007	0
Mast	CLU	0	3.12101	0.983	0.02	0
Mast	MS4A2	0	2.37976	0.95	0.001	0
Mast	LTC4S	0	2.30791	0.972	0.134	0
Mast	NSMCE1	0	2.26963	0.917	0.306	0
Mast	HDC	0	2.21966	0.911	0.001	0
Mast	HPGD	0	2.21167	0.762	0.029	0
Mast	HPGDS	0	2.10179	0.947	0.057	0
Mast	KIT	0	2.05929	0.903	0.007	0
Mast	CD69	0	2.05686	0.825	0.276	0
Mast	SLC18A2	0	2.05132	0.924	0.009	0
Mast	IL1RL1	0	2.0103	0.929	0.001	0
Mast	VWA5A	0	1.93275	0.907	0.065	0
Mast	CSF1	0	1.70135	0.727	0.105	0
Mast	GALC	0	1.63976	0.84	0.199	0
Mast	BACE2	0	1.59436	0.791	0.012	0
Mast	LAT	0	1.50813	0.862	0.084	0
Mast	LMNA	0	1.49845	0.966	0.63	0
Mast	RAC2	0	1.4791	0.989	0.67	0
Mast	SOCS1	0	1.42243	0.787	0.341	0
Mast	LEO1	0	1.36855	0.724	0.113	0
Mast	RP11-354E11.2	0	1.36812	0.779	0.001	0
Mast	PTGS1	0	1.32525	0.862	0.327	0
Mast	MAOB	0	1.30147	0.751	0.001	0
Mast	CDC42EP3	0	1.27209	0.868	0.362	0
Mast	TUBA1A	1.54713e-277	1.33454	0.834	0.658	2.28109e-273
cDC	S100B	0	1.50372	0.515	0.176	0
cDC	CD1C	0	1.25504	0.6	0.067	0
cDC	PPA1	0	1.18445	0.948	0.53	0
cDC	CD1A	0	1.18383	0.39	0.035	0
cDC	CST7	0	1.16865	0.875	0.253	0
cDC	HLA-DQB1	0	1.15025	0.999	0.82	0
cDC	HLA-DPB1	0	1.14965	0.999	0.896	0
cDC	HLA-DQA1	0	1.0979	0.999	0.788	0
cDC	LTB	0	1.01941	0.554	0.133	0
cDC	FCER1A	0	0.979375	0.385	0.08	0
cDC	HLA-DPA1	0	0.96335	1	0.917	0
cDC	COTL1	0	0.865084	0.994	0.883	0
cDC	HLA-DRB5	0	0.848191	0.993	0.859	0
cDC	HLA-DRB1	0	0.839832	0.999	0.94	0
cDC	CD1E	0	0.834329	0.454	0.046	0
cDC	CLEC10A	0	0.826495	0.554	0.202	0
cDC	PKIB	0	0.817258	0.653	0.158	0
cDC	HLA-DRA	0	0.808962	1	0.915	0
cDC	CD74	0	0.793706	1	0.977	0
cDC	SERPINB1	0	0.776023	0.968	0.847	0
cDC	LGALS2	0	0.740459	0.735	0.332	0
cDC	CNN2	0	0.716221	0.95	0.608	0
cDC	JAML	0	0.705336	0.778	0.303	0
cDC	NDRG2	0	0.63114	0.626	0.127	0
cDC	CST3	2.87122e-304	0.799313	0.99	0.968	4.23333e-300
cDC	INSIG1	1.35114e-301	0.81346	0.901	0.655	1.99212e-297
cDC	CPVL	2.14299e-275	0.843603	0.811	0.49	3.15962e-271
cDC	GSN	1.40173e-263	0.661498	0.945	0.714	2.06671e-259
cDC	HLA-DQB2	1.07561e-254	1.02126	0.556	0.24	1.58588e-250
cDC	HLA-DQA2	5.93254e-177	0.833206	0.687	0.458	8.74693e-173
tDC	CCL22	0	3.42148	0.84	0.06	0
tDC	FSCN1	0	3.11142	0.987	0.218	0
tDC	CCL19	0	2.92588	0.722	0.019	0
tDC	CCR7	0	2.60599	0.981	0.186	0
tDC	CCL17	0	2.42518	0.542	0.016	0
tDC	TXN	0	2.34972	0.999	0.882	0
tDC	LAMP3	0	2.23114	0.989	0.146	0
tDC	BIRC3	0	2.07484	0.987	0.507	0
tDC	EBI3	0	1.93976	0.849	0.175	0
tDC	IDO1	0	1.85216	0.803	0.16	0
tDC	CST7	0	1.78701	0.925	0.3	0
tDC	CRIP1	0	1.70796	0.987	0.748	0
tDC	MARCKSL1	0	1.57829	0.944	0.556	0
tDC	GRSF1	0	1.53265	0.94	0.408	0
tDC	TBC1D4	0	1.47079	0.842	0.091	0
tDC	LSP1	0	1.45383	0.995	0.718	0
tDC	RAMP1	0	1.44337	0.723	0.049	0
tDC	UBD	0	1.43528	0.565	0.04	0
tDC	CD70	0	1.41808	0.631	0.027	0
tDC	PPA1	0	1.39579	0.975	0.562	0
tDC	ANXA6	0	1.38717	0.9	0.434	0
tDC	IL32	0	1.38664	0.715	0.118	0
tDC	RAB9A	0	1.36685	0.954	0.414	0
tDC	DAPP1	0	1.36186	0.946	0.225	0
tDC	NUB1	0	1.35355	0.894	0.35	0
tDC	FAM60A	0	1.25469	0.93	0.212	0
tDC	MGLL	0	1.24721	0.845	0.21	0
tDC	GPR157	0	1.24556	0.905	0.194	0
tDC	SYNGR2	0	1.24203	0.997	0.813	0
tDC	CSTA	3.14168e-121	1.22299	0.696	0.452	4.63209e-117
pDC	GZMB	0	4.27338	0.95	0.024	0
pDC	PTGDS	0	2.93728	0.362	0.008	0
pDC	JCHAIN	0	2.62899	0.916	0.032	0
pDC	LDLRAD4	0	2.3379	0.96	0.351	0
pDC	IRF7	0	2.30128	0.979	0.582	0
pDC	LTB	0	2.19271	0.788	0.156	0
pDC	TSPAN13	0	2.18518	0.916	0.079	0
pDC	LILRA4	0	2.09996	0.897	0.015	0
pDC	IRF4	0	2.07352	0.901	0.189	0
pDC	SOX4	0	1.87979	0.706	0.226	0
pDC	C12orf75	0	1.82735	0.887	0.082	0
pDC	CXCR4	0	1.82517	0.961	0.529	0
pDC	HERPUD1	0	1.80019	0.978	0.671	0
pDC	NR3C1	0	1.78953	0.922	0.493	0
pDC	PLD4	0	1.71096	0.887	0.197	0
pDC	PLAC8	0	1.70848	0.922	0.211	0
pDC	EZR	0	1.70604	0.963	0.66	0
pDC	TCF4	0	1.67599	0.946	0.249	0
pDC	SCT	0	1.65671	0.713	0.002	0
pDC	RAB11FIP1	0	1.62606	0.934	0.33	0
pDC	ITM2C	0	1.62481	0.859	0.237	0
pDC	C12orf45	0	1.62404	0.828	0.294	0
pDC	CLIC3	0	1.58885	0.732	0.02	0
pDC	P2RY6	0	1.57706	0.886	0.238	0
pDC	EGLN3	0	1.57322	0.684	0.048	0
pDC	IL3RA	0	1.54641	0.929	0.3	0
pDC	DUSP5	0	1.54242	0.898	0.349	0
pDC	SEC61B	0	1.54067	0.999	0.899	0
pDC	SPIB	0	1.53516	0.79	0.088	0
pDC	POLB	0	1.52206	0.786	0.164	0

## Sheet: S6d_Fibroblasts
Supplementary Data 6d. Cell subtype markers for fibroblasts derived from the analysis of scRNA-seq data.
The marker genes are ranked by avg_logFC (log-Fold change) and the top 30 genes are selected (P values are derived from two-sided Wilcoxon test).
cluster	gene	p_val	avg_logFC	pct.1	pct.2	p_val_adj
NMF	CLEC3B	0	2.59987	0.989	0.145	0
NMF	SLPI	0	2.40876	0.959	0.108	0
NMF	IGFBP6	0	2.40229	1	0.688	0
NMF	CFD	0	2.36005	0.999	0.321	0
NMF	PCOLCE2	0	2.28754	0.991	0.113	0
NMF	MFAP5	0	2.02762	0.991	0.432	0
NMF	UAP1	0	1.97135	0.966	0.444	0
NMF	GPX3	0	1.95525	0.971	0.251	0
NMF	PI16	0	1.95462	0.967	0.138	0
NMF	GSN	0	1.71743	1	0.857	0
NMF	TNXB	0	1.67838	0.989	0.235	0
NMF	MT1M	0	1.62178	0.488	0.19	0
NMF	CD55	0	1.57061	0.974	0.626	0
NMF	SCARA5	0	1.56267	0.977	0.155	0
NMF	MT1X	0	1.53745	0.743	0.518	0
NMF	CLU	0	1.53112	0.996	0.441	0
NMF	ADH1B	0	1.51855	0.927	0.21	0
NMF	MT1E	0	1.48796	0.808	0.619	0
NMF	MT2A	0	1.42664	0.969	0.788	0
NMF	WISP2	0	1.42018	0.86	0.131	0
NMF	PLA2G2A	0	1.40812	0.694	0.11	0
NMF	PLAC9	0	1.39199	0.997	0.576	0
NMF	SEMA3C	0	1.38364	0.894	0.24	0
NMF	MYC	0	1.38245	0.844	0.341	0
NMF	DCN	0	1.36401	1	0.964	0
NMF	CADM3	0	1.36372	0.849	0.067	0
NMF	CD34	0	1.36012	0.959	0.19	0
NMF	FBN1	0	1.35946	0.953	0.706	0
NMF	EFEMP1	0	1.35081	0.997	0.583	0
NMF	FBLN2	0	1.33904	0.996	0.685	0
NAF1	IGF1	0	1.82804	0.799	0.195	0
NAF1	MGP	0	1.74902	0.994	0.612	0
NAF1	SERPINE2	0	1.66361	0.817	0.451	0
NAF1	PLA2G2A	0	1.64253	0.478	0.145	0
NAF1	C7	0	1.62559	0.646	0.096	0
NAF1	DPT	0	1.50058	0.871	0.466	0
NAF1	CXCL12	0	1.43331	0.912	0.456	0
NAF1	CCDC80	0	1.36205	0.992	0.829	0
NAF1	RARRES1	0	1.34069	0.606	0.43	0
NAF1	A2M	0	1.29787	0.772	0.451	0
NAF1	CLU	0	1.27424	0.945	0.445	0
NAF1	C3	0	1.22985	0.949	0.541	0
NAF1	ADH1B	0	1.19402	0.778	0.231	0
NAF1	HSPB6	0	1.18854	0.882	0.345	0
NAF1	FBLN1	0	1.18595	0.993	0.832	0
NAF1	GSN	0	1.12489	0.981	0.86	0
NAF1	CFH	0	1.06978	0.874	0.744	0
NAF1	MGST1	0	0.994648	0.912	0.352	0
NAF1	EFEMP1	0	0.993619	0.946	0.589	0
NAF1	ABI3BP	0	0.953182	0.859	0.3	0
NAF1	SOD3	0	0.948272	0.961	0.658	0
NAF1	CD74	0	0.940805	0.672	0.397	0
NAF1	MFAP4	0	0.919704	0.988	0.766	0
NAF1	SFRP1	0	0.908662	0.526	0.157	0
NAF1	SRPX	0	0.901207	0.816	0.473	0
NAF1	CFD	0	0.89695	0.891	0.335	0
NAF1	SFRP2	0	0.884766	0.965	0.818	0
NAF1	TCF21	0	0.879005	0.796	0.514	0
NAF1	PLAC9	0	0.866865	0.969	0.577	0
NAF1	SERPINA3	0	0.839743	0.574	0.137	0
NAF2	APOD	0	3.77131	0.955	0.319	0
NAF2	C7	0	2.14292	0.937	0.149	0
NAF2	THBS4	0	1.83502	0.8	0.087	0
NAF2	GPC3	0	1.6236	0.793	0.109	0
NAF2	IGFBP7	0	1.55213	0.998	0.944	0
NAF2	ABCA8	0	1.29992	0.891	0.289	0
NAF2	TIMP1	0	1.28179	0.999	0.988	0
NAF2	HSD11B1	0	1.27033	0.681	0.185	0
NAF2	MATN2	0	1.25834	0.793	0.201	0
NAF2	LEPR	0	1.23604	0.801	0.209	0
NAF2	CAPN6	0	1.18114	0.53	0.016	0
NAF2	SFRP4	0	1.11809	0.92	0.405	0
NAF2	FGL2	0	1.07063	0.649	0.153	0
NAF2	SPTBN1	0	1.06729	0.947	0.609	0
NAF2	NR2F2	0	1.06285	0.839	0.374	0
NAF2	SPARCL1	0	1.053	0.999	0.739	0
NAF2	MGP	0	1.0501	0.995	0.657	0
NAF2	ALDH1A1	0	1.04959	0.7	0.249	0
NAF2	CTSC	0	1.04717	0.848	0.532	0
NAF2	RBMS3	0	1.04667	0.751	0.309	0
NAF2	SCN7A	0	1.04467	0.736	0.127	0
NAF2	CLDN1	0	1.02611	0.505	0.007	0
NAF2	PTCH1	0	1.00827	0.607	0.032	0
NAF2	COL15A1	0	1.00144	0.688	0.248	0
NAF2	EPHA3	0	0.99508	0.654	0.101	0
NAF2	SPRY1	0	0.938899	0.766	0.34	0
NAF2	SSPN	0	0.918392	0.929	0.643	0
NAF2	MT-ND3	0	0.916436	1	0.992	0
NAF2	ITM2B	0	0.899334	1	0.993	0
NAF2	CXCL14	3.86565e-70	0.946527	0.354	0.206	6.22794e-66
CAF1	PTGDS	0	2.35474	0.834	0.291	0
CAF1	CCL11	0	1.69726	0.729	0.283	0
CAF1	CXCL14	0	1.53253	0.536	0.186	0
CAF1	PLPP1	0	1.40212	0.961	0.627	0
CAF1	UBD	0	1.34849	0.714	0.206	0
CAF1	CXCL1	0	1.30971	0.733	0.269	0
CAF1	IGFBP2	0	1.10325	0.558	0.17	0
CAF1	CCL2	0	1.04735	0.809	0.487	0
CAF1	C8orf4	0	0.882516	0.588	0.184	0
CAF1	TMEM176B	0	0.773566	0.981	0.767	0
CAF1	TMEM176A	0	0.769172	0.962	0.73	0
CAF1	RASD1	0	0.767736	0.55	0.234	0
CAF1	A2M	0	0.756994	0.859	0.474	0
CAF1	MEST	0	0.750844	0.477	0.17	0
CAF1	F2R	0	0.734363	0.727	0.303	0
CAF1	GEM	0	0.689299	0.915	0.753	0
CAF1	PAPPA	0	0.686449	0.531	0.133	0
CAF1	ACP5	0	0.675494	0.504	0.132	0
CAF1	COL6A5	0	0.669299	0.365	0.025	0
CAF1	CTSC	0	0.669048	0.824	0.524	0
CAF1	FHL2	0	0.665437	0.827	0.513	0
CAF1	FAM105A	0	0.65598	0.543	0.1	0
CAF1	LSAMP	0	0.655513	0.71	0.252	0
CAF1	IGFBP4	0	0.647565	0.997	0.972	0
CAF1	PAG1	0	0.6398	0.597	0.178	0
CAF1	WNT5A	0	0.632693	0.628	0.304	0
CAF1	APOE	3.48319e-224	0.78647	0.447	0.208	5.61177e-220
CAF1	IGFBP3	4.10399e-184	0.876717	0.457	0.241	6.61195e-180
CAF1	CXCL2	3.0717e-164	0.707739	0.62	0.408	4.94882e-160
CAF1	IGFBP5	2.7709e-161	0.851107	0.793	0.681	4.46419e-157
CAF2	IL24	0	2.75764	0.616	0.037	0
CAF2	MMP3	0	2.70893	0.484	0.097	0
CAF2	CXCL8	0	2.43035	0.626	0.121	0
CAF2	MMP1	0	2.06788	0.696	0.179	0
CAF2	CXCL1	0	1.65548	0.624	0.264	0
CAF2	IL11	0	1.52048	0.487	0.061	0
CAF2	CSF3	0	1.31714	0.255	0.021	0
CAF2	PLAU	0	1.29462	0.774	0.476	0
CAF2	TNC	0	1.11096	0.69	0.27	0
CAF2	CHI3L1	0	1.10361	0.442	0.166	0
CAF2	CXCL5	0	1.1018	0.347	0.034	0
CAF2	CD82	0	1.08704	0.898	0.424	0
CAF2	CXCL6	0	1.05967	0.415	0.105	0
CAF2	AKR1B1	0	1.04421	0.801	0.548	0
CAF2	COL7A1	0	1.03439	0.747	0.229	0
CAF2	SLC16A3	0	1.03168	0.862	0.348	0
CAF2	FTH1	0	0.996442	1	1	0
CAF2	CXCL3	0	0.988772	0.483	0.225	0
CAF2	WNT5A	0	0.985906	0.812	0.27	0
CAF2	PHLDA1	0	0.967109	0.963	0.65	0
CAF2	PMAIP1	0	0.953572	0.609	0.176	0
CAF2	ADM	0	0.904779	0.734	0.432	0
CAF2	TNFRSF11B	0	0.901928	0.274	0.046	0
CAF2	GAPDH	0	0.880618	1	0.995	0
CAF2	PDLIM4	0	0.856596	0.761	0.564	0
CAF2	IER3	0	0.850485	0.94	0.712	0
CAF2	SAT1	0	0.842583	0.981	0.91	0
CAF2	GK	0	0.841871	0.621	0.135	0
CAF2	SPON2	0	0.836873	0.934	0.881	0
CAF2	IGFBP3	3.03976e-99	1.13453	0.371	0.243	4.89736e-95
CAF3	HSPA6	0	1.12849	0.518	0.229	0
CAF3	MMP13	0	1.05049	0.274	0.052	0
CAF3	MMP11	0	0.98722	0.798	0.381	0
CAF3	ZFAND2A	0	0.962184	0.557	0.346	0
CAF3	MMP1	0	0.957296	0.525	0.177	0
CAF3	MAFB	0	0.885564	0.788	0.467	0
CAF3	CTHRC1	0	0.850061	0.991	0.56	0
CAF3	CTSK	0	0.824583	0.986	0.917	0
CAF3	CHI3L1	0	0.820541	0.442	0.147	0
CAF3	ISG15	0	0.801366	0.784	0.496	0
CAF3	HSPB1	0	0.762569	0.992	0.969	0
CAF3	RARRES2	0	0.747361	0.992	0.911	0
CAF3	IL32	0	0.719594	0.963	0.823	0
CAF3	IFI6	0	0.715567	0.86	0.734	0
CAF3	RGS16	0	0.70426	0.673	0.394	0
CAF3	HSPA1B	0	0.699832	0.978	0.864	0
CAF3	PDPN	0	0.699361	0.931	0.637	0
CAF3	MDK	0	0.68716	0.898	0.577	0
CAF3	TNFAIP3	0	0.668737	0.725	0.45	0
CAF3	HSPA1A	0	0.667845	0.986	0.905	0
CAF3	BST2	0	0.664838	0.811	0.554	0
CAF3	KLF6	0	0.651991	0.94	0.804	0
CAF3	ANTXR1	0	0.650805	0.918	0.697	0
CAF3	HSPH1	0	0.638165	0.886	0.675	0
CAF3	COL1A1	0	0.636612	0.999	0.906	0
CAF3	COL3A1	0	0.63028	0.999	0.88	0
CAF3	MFAP2	0	0.619429	0.969	0.74	0
CAF3	MMP2	0	0.609621	0.986	0.871	0
CAF3	IFI27	0	0.607321	0.888	0.771	0
CAF3	CST1	9.68319e-151	0.743321	0.251	0.129	1.56006e-146
CAF4	POSTN	0	1.525	0.96	0.379	0
CAF4	ACTG2	0	1.45683	0.56	0.104	0
CAF4	FN1	0	1.39471	0.995	0.931	0
CAF4	COL1A1	0	1.38942	1	0.901	0
CAF4	COL11A1	0	1.35934	0.821	0.171	0
CAF4	CTHRC1	0	1.31403	0.997	0.535	0
CAF4	MMP11	0	1.23484	0.766	0.367	0
CAF4	GJB2	0	1.22257	0.658	0.113	0
CAF4	TAGLN	0	1.20885	0.944	0.524	0
CAF4	COL1A2	0	1.16525	1	0.981	0
CAF4	COL3A1	0	1.1587	1	0.874	0
CAF4	SFRP4	0	1.08041	0.711	0.354	0
CAF4	SPARC	0	1.03288	1	0.981	0
CAF4	SDC1	0	0.992014	0.774	0.193	0
CAF4	COL10A1	0	0.97302	0.785	0.223	0
CAF4	COL5A1	0	0.957994	0.963	0.637	0
CAF4	TPM1	0	0.930195	0.971	0.824	0
CAF4	VCAN	0	0.913286	0.984	0.777	0
CAF4	TPM2	0	0.910466	0.993	0.82	0
CAF4	MFAP2	0	0.875804	0.988	0.723	0
CAF4	CNN2	0	0.819217	0.939	0.54	0
CAF4	LGALS1	0	0.811448	1	0.996	0
CAF4	COL5A2	0	0.796817	0.98	0.716	0
CAF4	ACTA2	0	0.788898	0.837	0.569	0
CAF4	TGFBI	0	0.763707	0.687	0.32	0
CAF4	MYL9	0	0.732049	0.989	0.9	0
CAF4	ACTB	0	0.725348	0.999	0.999	0
CAF4	SULF1	0	0.713919	0.938	0.682	0
CAF4	COL6A3	0	0.712696	0.992	0.848	0
CAF4	CST1	1.40624e-221	0.830537	0.258	0.12	2.2656e-217
VSMC	DES	0	3.0819	0.903	0.02	0
VSMC	MYH11	0	2.57718	0.942	0.049	0
VSMC	FAM83D	0	1.55876	0.585	0.024	0
VSMC	PLN	0	1.32862	0.68	0.04	0
VSMC	KCNMB1	0	1.24548	0.752	0.045	0
VSMC	SGCA	0	1.12464	0.747	0.107	0
VSMC	KRT8	0	1.08332	0.54	0.06	0
VSMC	HSPB7	0	1.05763	0.563	0.04	0
VSMC	PRUNE2	0	1.05183	0.563	0.024	0
VSMC	LMOD1	9.26917e-303	1.17548	0.741	0.128	1.49336e-298
VSMC	CNN1	8.91915e-252	1.79884	0.886	0.247	1.43696e-247
VSMC	TGM2	9.52982e-251	1.25282	0.797	0.178	1.53535e-246
VSMC	MYLK	8.24727e-223	2.03043	0.964	0.426	1.32872e-218
VSMC	ACTG2	1.42525e-221	1.97372	0.808	0.194	2.29622e-217
VSMC	RAMP1	2.5078e-173	1.20245	0.755	0.217	4.04031e-169
VSMC	LPP	5.29122e-165	1.27378	0.95	0.597	8.52469e-161
VSMC	ACTN1	3.05191e-157	1.18703	0.972	0.621	4.91693e-153
VSMC	TAGLN	3.96463e-157	1.75991	0.994	0.609	6.38742e-153
VSMC	FBXO32	1.79143e-156	1.36455	0.83	0.318	2.88617e-152
VSMC	RSPO3	2.00574e-151	1.39656	0.797	0.302	3.23145e-147
VSMC	CRYAB	1.17104e-143	1.54745	0.944	0.561	1.88667e-139
VSMC	ACTA2	4.1696e-141	1.61842	0.955	0.622	6.71764e-137
VSMC	GREM1	4.89139e-140	1.42313	0.942	0.471	7.88051e-136
VSMC	GBP2	3.89081e-125	1.39178	0.852	0.448	6.26849e-121
VSMC	MYL9	2.40389e-118	1.20601	0.997	0.918	3.87291e-114
VSMC	CSRP1	1.18954e-108	1.27715	0.9	0.598	1.91647e-104
VSMC	TPM2	5.4049e-105	1.15159	0.989	0.855	8.70784e-101
VSMC	TSC22D1	1.87504e-78	1.04509	0.916	0.706	3.02087e-74
VSMC	RGS2	1.28746e-62	1.21495	0.663	0.34	2.07422e-58
VSMC	CD74	1.75657e-54	1.41773	0.713	0.439	2.83001e-50
Pericyte	RGS5	0	3.29275	0.912	0.07	0
Pericyte	NDUFA4L2	0	2.8043	0.896	0.09	0
Pericyte	PPP1R14A	0	2.29931	0.926	0.056	0
Pericyte	COL4A1	0	2.00083	0.882	0.273	0
Pericyte	CRIP1	0	1.93511	0.965	0.411	0
Pericyte	ACTA2	0	1.91138	0.922	0.6	0
Pericyte	COL4A2	0	1.80497	0.929	0.362	0
Pericyte	IGFBP7	0	1.71067	1	0.942	0
Pericyte	MCAM	0	1.69317	0.845	0.031	0
Pericyte	GJA4	0	1.64998	0.76	0.003	0
Pericyte	TINAGL1	0	1.63156	0.802	0.005	0
Pericyte	COX4I2	0	1.63011	0.74	0.038	0
Pericyte	HIGD1B	0	1.60865	0.688	0.002	0
Pericyte	ARHGDIB	0	1.59991	0.738	0.071	0
Pericyte	EGFL6	0	1.53917	0.765	0.295	0
Pericyte	ADIRF	0	1.53385	0.908	0.399	0
Pericyte	CSRP2	0	1.5266	0.853	0.37	0
Pericyte	FRZB	0	1.51946	0.751	0.181	0
Pericyte	PTP4A3	0	1.47601	0.791	0.087	0
Pericyte	CRIP2	0	1.44098	0.956	0.501	0
Pericyte	MYH11	0	1.41642	0.423	0.027	0
Pericyte	NOTCH3	0	1.39833	0.877	0.176	0
Pericyte	COL18A1	0	1.36522	0.946	0.546	0
Pericyte	FAM162B	0	1.28351	0.626	0.053	0
Pericyte	IGFBP2	0	1.26044	0.673	0.16	0
Pericyte	EPS8	0	1.25988	0.879	0.265	0
Pericyte	SPARCL1	0	1.24533	0.988	0.731	0
Pericyte	ESAM	0	1.23254	0.762	0.007	0
Pericyte	2020-09-04	0	1.21886	0.77	0.152	0
Pericyte	MYL9	0	1.19703	0.996	0.912	0

## Sheet: S6e_Endothelial
Supplementary Data 6e. Cell subtype markers for endothelial cells derived from the analysis of scRNA-seq data.
The marker genes are ranked by avg_logFC (log-Fold change) and the top 30 genes are selected (P values are derived from two-sided Wilcoxon test).
cluster	gene	p_val	avg_logFC	pct.1	pct.2	p_val_adj
NEC1	MT1X	0	2.66864	0.713	0.199	0
NEC1	MT2A	2.67373e-300	2.57071	0.925	0.561	4.12877e-296
NEC1	MT1E	5.69275e-299	2.27011	0.359	0.042	8.79075e-295
NEC1	IL6	0	2.20266	0.825	0.166	0
NEC1	CLU	0	1.98965	0.993	0.427	0
NEC1	CCL2	1.48225e-234	1.87619	0.834	0.398	2.2889e-230
NEC1	CSF3	0	1.86395	0.731	0.209	0
NEC1	CPE	0	1.8488	0.736	0.092	0
NEC1	CEBPD	0	1.71632	0.944	0.379	0
NEC1	CYP1B1	0	1.56698	0.78	0.191	0
NEC1	ADIRF	0	1.38581	0.983	0.477	0
NEC1	CXCL2	4.83276e-115	1.36149	0.776	0.465	7.46275e-111
NEC1	EFEMP1	0	1.35329	0.402	0.04	0
NEC1	SERPINB1	7.00024e-200	1.20326	0.837	0.515	1.08098e-195
NEC1	AKAP12	0	1.19328	0.593	0.119	0
NEC1	VCAM1	1.30993e-141	1.10785	0.741	0.381	2.0228e-137
NEC1	SOD2	3.35496e-195	1.09868	0.918	0.609	5.18072e-191
NEC1	PTGS2	3.3739e-171	1.05892	0.494	0.147	5.20998e-167
NEC1	ICAM1	5.53269e-180	1.02807	0.958	0.825	8.54357e-176
NEC1	ADAMTS4	3.53737e-97	1.01487	0.652	0.396	5.46241e-93
NEC1	CDKN1A	8.46924e-194	0.992386	0.964	0.807	1.30782e-189
NEC1	MAT2A	3.07665e-161	0.986424	0.763	0.426	4.75097e-157
NEC1	ACKR1	4.04184e-217	0.972071	0.986	0.607	6.24141e-213
NEC1	C7	8.7707e-299	0.968182	0.556	0.11	1.35437e-294
NEC1	NNMT	7.83428e-242	0.943559	0.979	0.725	1.20977e-237
NEC1	LRG1	2.12954e-225	0.943544	0.424	0.084	3.28843e-221
NEC1	IER3	9.87092e-139	0.940411	0.934	0.736	1.52427e-134
NEC1	AKR1C1	0	0.91615	0.441	0.032	0
NEC1	CCL14	1.3887e-198	0.893696	0.926	0.471	2.14442e-194
NEC1	PLAT	3.69431e-155	0.886218	0.545	0.194	5.70476e-151
NEC2	CCL14	0	1.56867	0.907	0.309	0
NEC2	ACKR1	0	1.20951	0.966	0.474	0
NEC2	POSTN	0	1.13081	0.709	0.236	0
NEC2	HLA-DQA1	0	1.0403	0.752	0.202	0
NEC2	HLA-DRA	0	1.01807	0.985	0.6	0
NEC2	HLA-DRB5	0	0.971935	0.881	0.525	0
NEC2	TSPAN7	0	0.949907	0.909	0.455	0
NEC2	CD74	0	0.948836	0.999	0.858	0
NEC2	HLA-DRB1	0	0.936566	0.996	0.771	0
NEC2	SOD2	0	0.89603	0.803	0.549	0
NEC2	IL33	0	0.89585	0.778	0.221	0
NEC2	HLA-DPB1	0	0.828492	0.928	0.58	0
NEC2	HLA-DPA1	0	0.825125	0.96	0.665	0
NEC2	HLA-DQB1	0	0.814008	0.788	0.327	0
NEC2	MMRN1	0	0.781814	0.539	0.144	0
NEC2	NCOA7	0	0.779617	0.874	0.59	0
NEC2	ADIRF	0	0.764769	0.83	0.361	0
NEC2	ADM5	0	0.764378	0.501	0.157	0
NEC2	NPC2	0	0.743483	0.945	0.771	0
NEC2	ZNF385D	0	0.735359	0.826	0.411	0
NEC2	SERPINA3	0	0.729155	0.252	0.022	0
NEC2	CLU	0	0.649498	0.816	0.3	0
NEC2	HLA-DMA	0	0.633813	0.811	0.421	0
NEC2	TFPI	0	0.601963	0.741	0.42	0
NEC2	SERPING1	0	0.581098	0.809	0.446	0
NEC2	CCL23	1.47403e-280	0.604181	0.317	0.064	2.27619e-276
NEC2	SOCS3	3.88669e-266	0.605607	0.939	0.821	6.00182e-262
NEC2	IER3	1.79702e-261	0.733695	0.881	0.687	2.77496e-257
NEC2	CLDN5	1.07875e-259	0.581111	0.863	0.65	1.6658e-255
NEC2	CTSC	1.64331e-256	0.625581	0.71	0.442	2.5376e-252
TEC1	APLNR	8.55255e-198	0.537016	0.731	0.429	1.32068e-193
TEC1	PRCP	2.4111e-195	0.485498	0.94	0.795	3.72322e-191
TEC1	IGFBP5	3.65444e-190	1.22624	0.376	0.128	5.64318e-186
TEC1	NEAT1	1.72057e-172	0.445472	0.992	0.969	2.65691e-168
TEC1	PCDH17	5.31177e-156	0.439262	0.841	0.625	8.20243e-152
TEC1	RAMP3	1.20311e-143	0.350672	0.957	0.837	1.85785e-139
TEC1	JUND	5.33757e-136	0.40539	0.896	0.761	8.24228e-132
TEC1	HSP90AA1	6.41976e-131	0.432339	0.992	0.987	9.9134e-127
TEC1	SLCO2A1	2.45076e-116	0.341918	0.89	0.73	3.78446e-112
TEC1	HSPH1	6.03784e-114	0.509342	0.807	0.66	9.32364e-110
TEC1	SOX4	2.40122e-112	0.394272	0.824	0.633	3.70796e-108
TEC1	KLF6	1.82529e-109	0.382648	0.949	0.882	2.81862e-105
TEC1	LGALS9	2.31172e-97	0.346022	0.695	0.52	3.56975e-93
TEC1	SELE	1.98057e-91	0.406811	0.776	0.549	3.05839e-87
TEC1	HSPA1A	4.8656e-85	0.366749	0.968	0.912	7.51346e-81
TEC1	NR2F2	1.11348e-79	0.322307	0.537	0.354	1.71944e-75
TEC1	RNF213	5.84874e-76	0.359479	0.604	0.446	9.03162e-72
TEC1	IFI44L	8.94926e-73	0.439431	0.477	0.308	1.38194e-68
TEC1	DNAJB1	5.41766e-72	0.385426	0.907	0.823	8.36595e-68
TEC1	BST2	9.08065e-66	0.334886	0.803	0.705	1.40223e-61
TEC1	ISG15	1.14583e-65	0.647331	0.675	0.544	1.76939e-61
TEC1	XAF1	1.81929e-63	0.335946	0.549	0.392	2.80935e-59
TEC1	DNAJA4	1.58827e-62	0.337709	0.33	0.186	2.45261e-58
TEC1	FOSB	5.88982e-59	0.356343	0.855	0.76	9.09506e-55
TEC1	GBP4	2.25706e-54	0.439355	0.558	0.427	3.48535e-50
TEC1	IFI6	6.43846e-40	0.338506	0.773	0.686	9.94226e-36
TEC1	ZFAND2A	3.36064e-37	0.368296	0.383	0.265	5.1895e-33
TEC1	IFIT1	4.24723e-31	0.535774	0.258	0.168	6.55858e-27
TEC1	IFIT3	3.95427e-17	0.504213	0.293	0.226	6.10619e-13
TEC1	MX1	2.06483e-11	0.337139	0.393	0.343	3.18851e-07
TEC2	GJA4	0	2.0498	0.827	0.064	0
TEC2	PLPP1	0	1.62963	0.937	0.562	0
TEC2	CXCL12	0	1.62577	0.746	0.187	0
TEC2	IGF2	0	1.60148	0.859	0.372	0
TEC2	FBLN5	0	1.49245	0.58	0.006	0
TEC2	SLC9A3R2	0	1.36636	0.95	0.554	0
TEC2	HEY1	0	1.34491	0.797	0.174	0
TEC2	GJA5	0	1.31764	0.588	0.019	0
TEC2	SRGN	0	1.28417	0.984	0.802	0
TEC2	SEMA3G	0	1.16021	0.693	0.022	0
TEC2	ALPL	0	1.1496	0.633	0.177	0
TEC2	SRP14	0	1.14645	0.999	0.99	0
TEC2	ARL15	0	1.02816	0.739	0.201	0
TEC2	DLL4	3.16336e-287	0.935867	0.791	0.315	4.88486e-283
TEC2	EFNB2	5.57294e-283	0.933648	0.769	0.328	8.60573e-279
TEC2	PPA1	2.24866e-268	0.934764	0.907	0.649	3.47237e-264
TEC2	IGFBP3	2.24722e-263	1.31856	0.747	0.276	3.47015e-259
TEC2	NUDT4	1.73072e-261	1.03414	0.719	0.31	2.67259e-257
TEC2	SAT1	5.64523e-228	1.444	0.971	0.938	8.71737e-224
TEC2	C10orf10	1.73277e-222	1.48614	0.708	0.311	2.67575e-218
TEC2	ASS1	1.08483e-217	0.872382	0.698	0.294	1.6752e-213
TEC2	MMP2	3.01231e-208	0.970881	0.806	0.461	4.65162e-204
TEC2	LTBP4	1.41865e-200	0.930368	0.474	0.149	2.19067e-196
TEC2	RHOB	2.49078e-199	0.914729	0.969	0.818	3.84626e-195
TEC2	SULF1	2.32651e-194	1.07365	0.377	0.09	3.5926e-190
TEC2	S100A4	2.46093e-170	1.22515	0.465	0.153	3.80016e-166
TEC2	CLDN5	8.5675e-132	0.888068	0.888	0.702	1.32299e-127
TEC2	GLUL	1.09655e-128	1.01368	0.792	0.557	1.6933e-124
TEC2	FN1	5.18383e-120	1.02255	0.632	0.343	8.00488e-116
TEC2	RBKS	9.10637e-108	0.902207	0.501	0.234	1.40621e-103
TEC3	LGALS1	0	1.27291	0.985	0.702	0
TEC3	APLN	0	1.2649	0.492	0.086	0
TEC3	PFN1	0	0.711061	0.999	0.98	0
TEC3	PGF	1.15588e-296	1.09846	0.603	0.177	1.78492e-292
TEC3	COL4A2	1.79751e-289	0.809682	0.997	0.8	2.77571e-285
TEC3	PXDN	2.23149e-274	0.88931	0.859	0.468	3.44587e-270
TEC3	COL4A1	3.22738e-269	0.792529	0.998	0.761	4.98372e-265
TEC3	ACTB	2.4131e-262	0.692542	1	0.999	3.7263e-258
TEC3	CALM1	9.69617e-254	0.733271	0.998	0.978	1.49728e-249
TEC3	CSTB	8.73674e-250	0.692635	0.964	0.779	1.34913e-245
TEC3	LAMA4	1.39181e-249	0.745777	0.92	0.558	2.14923e-245
TEC3	THBS1	5.61439e-239	1.01331	0.86	0.469	8.66974e-235
TEC3	ANGPT2	3.02669e-222	0.895719	0.704	0.279	4.67382e-218
TEC3	CTHRC1	5.06976e-220	0.755981	0.843	0.475	7.82872e-216
TEC3	MCAM	3.89696e-218	0.708294	0.921	0.613	6.01768e-214
TEC3	RGS3	7.21204e-213	0.817025	0.809	0.432	1.11368e-208
TEC3	COTL1	6.94815e-211	0.78552	0.89	0.592	1.07293e-206
TEC3	THY1	1.94699e-207	0.697861	0.553	0.181	3.00654e-203
TEC3	COL6A2	3.31779e-206	0.754942	0.829	0.431	5.12333e-202
TEC3	CYR61	3.48005e-192	0.974511	0.931	0.699	5.3739e-188
TEC3	SERPINE1	4.42518e-178	0.786729	0.946	0.649	6.83337e-174
TEC3	TP53I11	3.28661e-176	0.707932	0.514	0.18	5.07518e-172
TEC3	FSCN1	3.78619e-164	0.621118	0.909	0.647	5.84663e-160
TEC3	ESM1	1.12278e-162	0.945635	0.39	0.108	1.73379e-158
TEC3	LBH	3.32175e-155	0.62872	0.744	0.396	5.12944e-151
TEC3	TNFRSF4	6.13401e-130	0.617533	0.4	0.133	9.47213e-126
TEC3	MYL9	2.25018e-118	0.698422	0.665	0.386	3.47472e-114
TEC3	IL32	1.28111e-101	0.69275	0.825	0.604	1.9783e-97
TEC3	RTEL1-TNFRSF6B	5.17309e-60	0.679773	0.691	0.505	7.98829e-56
TEC3	TAGLN	1.66557e-48	0.674331	0.297	0.144	2.57197e-44
TEC4	FLT1	0	1.31407	0.979	0.698	0
TEC4	ESM1	0	1.24168	0.483	0.089	0
TEC4	COL4A1	0	1.23863	0.992	0.758	0
TEC4	RGCC	0	1.23387	0.977	0.607	0
TEC4	SPARC	0	1.1338	1	0.963	0
TEC4	INSR	0	1.10165	0.943	0.484	0
TEC4	COL4A2	0	1.08412	0.992	0.797	0
TEC4	APCDD1	0	1.06068	0.676	0.175	0
TEC4	KDR	0	1.01768	0.895	0.447	0
TEC4	PLVAP	0	0.969643	1	0.958	0
TEC4	MIR4435-2HG	0	0.934518	0.781	0.361	0
TEC4	PODXL	0	0.9243	0.94	0.587	0
TEC4	MLEC	0	0.831344	0.861	0.462	0
TEC4	ITGA1	0	0.776436	0.66	0.231	0
TEC4	HECW2	1.95605e-307	0.763137	0.689	0.249	3.02053e-303
TEC4	CA2	3.7262e-299	1.07344	0.557	0.156	5.75401e-295
TEC4	HSPG2	6.81734e-298	0.744602	0.996	0.931	1.05273e-293
TEC4	COL13A1	1.39194e-296	0.861528	0.541	0.153	2.14943e-292
TEC4	ADGRF5	2.24685e-280	0.757035	0.896	0.516	3.46959e-276
TEC4	IVNS1ABP	1.30045e-253	0.947632	0.824	0.495	2.00815e-249
TEC4	SPRY4	6.52704e-249	0.743197	0.728	0.33	1.00791e-244
TEC4	ITIH5	3.82946e-248	0.796466	0.564	0.19	5.91345e-244
TEC4	FCN3	1.79685e-245	0.757571	0.406	0.092	2.7747e-241
TEC4	BGN	9.41235e-243	0.809137	0.786	0.378	1.45346e-238
TEC4	ANGPT2	1.03031e-229	1.13124	0.653	0.277	1.591e-225
TEC4	IGFBP3	4.13438e-225	1.16731	0.665	0.273	6.38431e-221
TEC4	HAPLN1	4.0525e-224	1.04211	0.395	0.096	6.25786e-220
TEC4	PLPP3	2.23767e-212	0.754779	0.884	0.618	3.45541e-208
TEC4	EDNRB	7.62128e-204	0.78265	0.438	0.132	1.17688e-199
TEC4	TIMP3	4.00871e-193	0.742407	0.854	0.556	6.19025e-189
TEC5	PTTG1	0	1.58523	0.749	0.058	0
TEC5	TYMS	0	1.57633	0.797	0.039	0
TEC5	CENPF	0	1.55125	0.734	0.028	0
TEC5	UBE2C	0	1.23637	0.568	0.007	0
TEC5	TK1	0	1.17451	0.777	0.036	0
TEC5	MKI67	0	1.13134	0.638	0.005	0
TEC5	RRM2	0	1.03963	0.46	0.006	0
TEC5	GGH	0	1.00628	0.785	0.106	0
TEC5	NUSAP1	0	1.00062	0.576	0.014	0
TEC5	TOP2A	0	0.993864	0.52	0.007	0
TEC5	KIAA0101	0	0.939924	0.655	0.017	0
TEC5	BIRC5	0	0.936168	0.63	0.008	0
TEC5	CDC20	0	0.898259	0.531	0.009	0
TEC5	PRC1	0	0.883676	0.619	0.018	0
TEC5	TPX2	0	0.875796	0.534	0.004	0
TEC5	CKS1B	7.73698e-243	0.946801	0.72	0.129	1.19474e-238
TEC5	SMC4	2.47478e-217	1.03202	0.797	0.184	3.82156e-213
TEC5	STMN1	4.62992e-195	1.54211	0.986	0.55	7.14952e-191
TEC5	H2AFZ	6.19476e-185	1.32076	0.997	0.867	9.56595e-181
TEC5	HMGN2	5.82978e-184	1.65212	0.983	0.684	9.00235e-180
TEC5	HMGB1	1.24247e-169	0.915792	1	0.973	1.91862e-165
TEC5	TUBA1B	1.23233e-155	1.43262	0.992	0.897	1.90297e-151
TEC5	HMGB2	2.76512e-145	1.14979	0.805	0.288	4.2699e-141
TEC5	NUCKS1	2.00311e-144	1.04098	0.983	0.721	3.0932e-140
TEC5	LGALS1	1.27908e-124	1.39798	0.992	0.724	1.97516e-120
TEC5	H2AFV	1.18668e-123	0.921333	0.929	0.556	1.83247e-119
TEC5	TUBB	9.23867e-98	0.934582	0.983	0.853	1.42664e-93
TEC5	DUT	1.16519e-65	0.882198	0.862	0.654	1.79929e-61
TEC5	ARL6IP1	4.26869e-42	0.940288	0.879	0.701	6.59171e-38
TEC5	HIST1H4C	2.67663e-25	1.02684	0.551	0.343	4.13324e-21
