# Supplementary material for: Dissecting esophageal squamous-cell carcinoma ecosystem by single-cell transcriptomic analysis
Source: Nat Commun. 2021 Sep 6;12:5291. doi: 10.1038/s41467-021-25539-x (PMC8421382; doi:10.1038/s41467-021-25539-x)
Supplement: Supplementary file 10 — Supplementary Data 7 [file 41467_2021_25539_MOESM10_ESM.xlsx]

## Sheet: Sheet1
Supplementary Data 7. T cell clones in ESCC tumors shared with adjacent normal tissues.
Clonetype	Clone size in ajacent normal tissues	Clone size in ESCC tumors	Cell type in ajacent normal tissues	Cell type in ESCC tumors
P130_clonotype1	52	11	TMEM-CD8	TMEM-CD8
P130_clonotype2	40	21	TMEM-CD8	TMEM-CD8
P126_clonotype2	23	6	TMEM-CD8	TMEM-CD8
P126_clonotype1	21	11	TMEM-CD8	TMEM-CD8
P126_clonotype3	14	6	TMEM-CD8	TMEM-CD8
P126_clonotype7	8	5	TEFF	TEFF
P126_clonotype5	7	7	TEFF	TEFF
P126_clonotype9	6	3	TMEM-CD4	TH17
P130_clonotype5	5	5	TEFF	TMEM-CD4
P126_clonotype6	3	12	TEFF	TEFF
P126_clonotype16	3	3	TEFF	TEFF
P127_clonotype2	2	8	TMEM-CD8	TMEM-CD8
P130_clonotype3	2	48	TFH2	TEX
P126_clonotype10	2	6	TEFF	TEFF
P126_clonotype17	2	3	TMEM-CD8	TMEM-CD8
P126_clonotype29	2	3	TEFF	TEFF
P130_clonotype28	2	3	TMEM-CD8	TEFF
P130_clonotype4	1	20	TEX	TEX
P128_clonotype8	1	7	TEX	TEX
P127_clonotype21	1	5	TEFF	TEFF
P126_clonotype23	1	4	TFH1	TH17
P126_clonotype28	1	4	TFH1	TFH2
P127_clonotype14	1	4	TEX	TEX
P126_clonotype25	1	3	TMEM-CD8	TMEM-CD8
P126_clonotype31	1	3	TMEM-CD8	TMEM-CD8
P126_clonotype33	1	3	TEFF	TEFF
P126_clonotype36	1	3	TMEM-CD8	TMEM-CD8
P128_clonotype24	1	3	TMEM-CD8	TMEM-CD8
