# Supplementary material for: Dissecting esophageal squamous-cell carcinoma ecosystem by single-cell transcriptomic analysis
Source: Nat Commun. 2021 Sep 6;12:5291. doi: 10.1038/s41467-021-25539-x (PMC8421382; doi:10.1038/s41467-021-25539-x)
Supplement: Supplementary file 11 — Supplementary Data 8 [file 41467_2021_25539_MOESM11_ESM.xlsx]

## Sheet: TwoCohort_Survival_result
Supplementary Data 8. Associations between program gene expression levels and ESCC survival in Discovery cohort (N = 139) and Validation cohort 1 (N = 94). P values are derived from two-sided log-rank tests.
Expression program	Gene	P value in Study cohort	Association in Study cohort	P value in Validation cohort 1	Association in Validation cohort 1	Type
Mucosal	AGR2	0.0106975	Favorable	0.00770063	Favorable	Sign. in both cohorts with the same direction
Mucosal	CEACAM6	0.711082	n.s.	0.0927624	n.s.	n.s.
Mucosal	FAM3D	0.0929975	n.s.	0.0383478	Favorable	Sign. in only one cohort
Mucosal	CXCL17	0.033169	Favorable	0.0484303	Favorable	Sign. in both cohorts with the same direction
Mucosal	MUC20	0.0031544	Favorable	0.00060652	Favorable	Sign. in both cohorts with the same direction
Mucosal	PRSS22	0.67639	n.s.	0.00547953	Favorable	Sign. in only one cohort
Mucosal	S100P	0.948556	n.s.	0.106668	n.s.	n.s.
Mucosal	PSCA	0.102723	n.s.	0.0176119	Favorable	Sign. in only one cohort
Stress	DUSP1	0.949362	n.s.	0.177544	n.s.	n.s.
Stress	EGR1	0.52386	n.s.	0.202188	n.s.	n.s.
Stress	FOS	0.707071	n.s.	0.165914	n.s.	n.s.
Stress	JUN	0.96154	n.s.	0.12927	n.s.	n.s.
Stress	NFKBIA	0.267447	n.s.	0.162344	n.s.	n.s.
Stress	NFKBIZ	0.480996	n.s.	0.00430045	Favorable	Sign. in only one cohort
Stress	NR4A1	0.586417	n.s.	0.494643	n.s.	n.s.
Stress	BTG2	0.462324	n.s.	0.152602	n.s.	n.s.
Stress	ZFP36	0.832306	n.s.	0.0335234	Favorable	Sign. in only one cohort
Stress	ATF3	0.152041	n.s.	0.565296	n.s.	n.s.
Stress	FOSB	0.619406	n.s.	0.275477	n.s.	n.s.
AP	CD74	0.414502	n.s.	0.0238929	Favorable	Sign. in only one cohort
AP	HLA-DQA1	0.0637392	n.s.	0.071136	n.s.	n.s.
AP	HLA-DRA	0.254666	n.s.	0.0203999	Favorable	Sign. in only one cohort
AP	HLA-DRB1	0.392963	n.s.	0.0613993	n.s.	n.s.
AP	HLA-DRB5	0.774777	n.s.	0.0494838	Favorable	Sign. in only one cohort
AP	HLA-DPA1	0.251767	n.s.	0.0420316	Favorable	Sign. in only one cohort
AP	HLA-DPB1	0.33394	n.s.	0.0953515	n.s.	n.s.
Cycling	CENPW	0.00250195	Adverse	0.0084035	Favorable	Sign. in both cohorts with the different direction
Cycling	MKI67	0.0242262	Adverse	0.057876	n.s.	Sign. in only one cohort
Cycling	CKS1B	0.032897	Adverse	0.575435	n.s.	Sign. in only one cohort
Cycling	TUBA1B	0.0787311	n.s.	0.401638	n.s.	n.s.
Cycling	PLK1	0.00640822	Adverse	0.0810013	n.s.	Sign. in only one cohort
Cycling	UBE2C	0.0573549	n.s.	0.314312	n.s.	n.s.
Cycling	CDC20	0.0221138	Adverse	0.0338731	Favorable	Sign. in both cohorts with the different direction
Cycling	CDKN3	0.282415	n.s.	0.594185	n.s.	n.s.
Cycling	CENPF	0.814568	n.s.	0.405363	n.s.	n.s.
Cycling	CCNB1	0.0159731	Adverse	0.126523	n.s.	Sign. in only one cohort
Cycling	BIRC5	0.0711032	n.s.	0.242107	n.s.	n.s.
Epi1	FABP5	0.0878003	n.s.	0.23517	n.s.	n.s.
Epi1	KRT17	0.021308	Adverse	0.949553	n.s.	Sign. in only one cohort
Epi1	KRT6A	0.330275	n.s.	0.168495	n.s.	n.s.
Epi1	KRT6B	0.111871	n.s.	0.265111	n.s.	n.s.
Epi1	KRT6C	0.22549	n.s.	0.0264416	Favorable	Sign. in only one cohort
Epi1	KRT16	0.619156	n.s.	0.387344	n.s.	n.s.
Epi1	SERPINB1	0.346108	n.s.	2.07662e-05	Favorable	Sign. in only one cohort
Epi1	SERPINB3	0.782501	n.s.	0.0607098	n.s.	n.s.
Epi1	LY6D	0.533829	n.s.	0.0527269	n.s.	n.s.
Epi1	S100A2	0.0143792	Adverse	0.12579	n.s.	Sign. in only one cohort
Epi1	S100A10	0.0485994	Adverse	0.0788461	n.s.	Sign. in only one cohort
Epi1	LGALS7	0.567975	n.s.	0.584656	n.s.	n.s.
Epi1	LGALS7B	0.830591	n.s.	0.15297	n.s.	n.s.
Epi1	SBSN	0.865499	n.s.	0.176174	n.s.	n.s.
Epi1	CRABP2	0.0704552	n.s.	0.0084666	Favorable	Sign. in only one cohort
Epi1	CSTA	0.475078	n.s.	8.67594e-06	Favorable	Sign. in only one cohort
Epi1	CSTB	0.801129	n.s.	0.000705062	Favorable	Sign. in only one cohort
Epi1	KRTDAP	0.618072	n.s.	0.616936	n.s.	n.s.
Epi2	S100A7	0.870242	n.s.	0.686548	n.s.	n.s.
Epi2	S100A8	0.346108	n.s.	0.00150048	Favorable	Sign. in only one cohort
Epi2	S100A9	0.954132	n.s.	0.000355316	Favorable	Sign. in only one cohort
Epi2	SPRR3	0.0562951	n.s.	0.115252	n.s.	n.s.
Epi2	RHCG	0.426118	n.s.	0.00894203	Favorable	Sign. in only one cohort
Epi2	SPRR1A	0.354146	n.s.	0.00137855	Favorable	Sign. in only one cohort
Epi2	SPRR1B	0.87919	n.s.	0.0044859	Favorable	Sign. in only one cohort
Epi2	SPRR2A	0.724642	n.s.	0.000144486	Favorable	Sign. in only one cohort
Epi2	SPRR2D	0.934559	n.s.	0.00205349	Favorable	Sign. in only one cohort
Epi2	SPRR2E	0.677399	n.s.	0.0030165	Favorable	Sign. in only one cohort
Mes	MYL9	0.805924	n.s.	0.56102	n.s.	n.s.
Mes	MYLK	0.866126	n.s.	0.278179	n.s.	n.s.
Mes	VIM	0.721609	n.s.	0.289969	n.s.	n.s.
Mes	SPARC	0.201075	n.s.	0.492803	n.s.	n.s.
Mes	TAGLN	0.832528	n.s.	0.898809	n.s.	n.s.
Mes	TPM2	0.427787	n.s.	0.56102	n.s.	n.s.
Mes	DCN	0.648915	n.s.	0.782787	n.s.	n.s.
Mes	FN1	0.358792	n.s.	0.549489	n.s.	n.s.
Mes	CALD1	0.9889	n.s.	0.944382	n.s.	n.s.
Mes	COL1A1	0.114365	n.s.	0.388846	n.s.	n.s.
Oxd	GSTA1	0.165322	n.s.	0.0606168	n.s.	n.s.
Oxd	ALDH1A1	0.00352244	Favorable	0.0382848	Favorable	Sign. in both cohorts with the same direction
Oxd	GSTM2	0.0590586	n.s.	0.368429	n.s.	n.s.
Oxd	ADH7	0.471053	n.s.	0.0490553	Favorable	Sign. in only one cohort
Oxd	GSTM3	0.514951	n.s.	0.137561	n.s.	n.s.
Oxd	AKR1C1	0.300896	n.s.	0.499126	n.s.	n.s.
Oxd	AKR1C2	0.705446	n.s.	0.0259684	Favorable	Sign. in only one cohort
Oxd	AKR1C3	0.354049	n.s.	0.656681	n.s.	n.s.
Oxd	PGD	0.896144	n.s.	0.586664	n.s.	n.s.
Oxd	GPX2	0.237668	n.s.	0.449919	n.s.	n.s.
Oxd	ALDH3A1	0.0655628	n.s.	0.105881	n.s.	n.s.
Oxd	AKR1B10	0.136027	n.s.	0.78916	n.s.	n.s.
Oxd	CES1	0.0224351	Favorable	0.981393	n.s.	Sign. in only one cohort
