# Supplementary material for: Dissecting esophageal squamous-cell carcinoma ecosystem by single-cell transcriptomic analysis
Source: Nat Commun. 2021 Sep 6;12:5291. doi: 10.1038/s41467-021-25539-x (PMC8421382; doi:10.1038/s41467-021-25539-x)
Supplement: Supplementary file 13 — Source Data [file 41467_2021_25539_MOESM13_ESM.xlsx]

## Sheet: Metadata for CD45- cells
Metadata for CD45- cells, related to Fig. 1b; Supplementary Fig. 1h–j
cell	tissue	sample	celltype	tSNE1	tSNE2
P1.E.AAACCTGCACTCTGTC	Tumor	P1	Epithelial	19.7778	-4.70454
P1.E.AAACCTGTCGACGGAA	Tumor	P1	Epithelial	30.8427	-1.32498
P1.E.AAAGCAAAGCTATGCT	Tumor	P1	Epithelial	-0.769759	-14.1662
P1.E.AACTCCCTCGGTTAAC	Tumor	P1	Epithelial	-3.54706	-12.0728
P1.E.AACTCCCTCTCCTATA	Tumor	P1	Epithelial	-1.33524	-13.5297
P1.E.AACTGGTAGGAGTCTG	Tumor	P1	Epithelial	2.43445	-13.9194
P1.E.AAGACCTTCGTAGGAG	Tumor	P1	Epithelial	12.1799	14.1268
P1.E.AAGGCAGAGAGGTAGA	Tumor	P1	Epithelial	29.2849	-0.449807
P1.E.AAGGCAGTCCACGTTC	Tumor	P1	Epithelial	19.1337	-5.89846
P1.E.AAGGTTCGTACTTCTT	Tumor	P1	Epithelial	30.6789	-1.107
P1.E.AATCGGTGTTACGGAG	Tumor	P1	Epithelial	16.0471	-23.054
P1.E.ACACCAATCGTCTGAA	Tumor	P1	Epithelial	2.69729	1.28957
P1.E.ACACCGGCAAGCGATG	Tumor	P1	Epithelial	-4.95447	-6.8014
P1.E.ACACTGAAGAGAACAG	Tumor	P1	Epithelial	30.4617	-1.54646
P1.E.ACAGCCGCAAGTTGTC	Tumor	P1	Epithelial	30.3863	-1.54213
P1.E.ACAGCTACACTGTGTA	Tumor	P1	Epithelial	29.0365	-0.318485
P1.E.ACCAGTAGTAGCTCCG	Tumor	P1	Epithelial	-3.58115	-12.1626
P1.E.ACCTTTAAGTATTGGA	Tumor	P1	Epithelial	-2.97717	-12.9724
P1.E.ACGAGCCGTACCCAAT	Tumor	P1	Epithelial	2.99616	-3.33623
P1.E.ACGATGTTCAAACGGG	Tumor	P1	Epithelial	30.4187	-1.48914
P1.E.ACGCAGCTCTTACCTA	Tumor	P1	Epithelial	19.1328	-4.12299
P1.E.ACGGCCATCACCTCGT	Tumor	P1	Epithelial	19.2595	12.475
P1.E.ACGGGCTGTCATGCCG	Tumor	P1	Epithelial	9.44954	-1.72889
P1.E.ACGTCAATCGGCCGAT	Tumor	P1	Epithelial	-3.95972	-11.5113
P1.E.ACGTCAATCGTGACAT	Tumor	P1	Epithelial	12.9755	-1.70373
P1.E.ACTGAACGTGATGCCC	Tumor	P1	Epithelial	-3.25927	-3.80459
P1.E.ACTGCTCGTGACAAAT	Tumor	P1	Epithelial	13.2915	-2.96742
P1.E.ACTTGTTGTGTTCTTT	Tumor	P1	Epithelial	-0.994848	-13.8765
P1.E.ACTTGTTGTTGTGGAG	Tumor	P1	Epithelial	9.54662	-18.0596
P1.E.AGAATAGCAATGGAAT	Tumor	P1	Epithelial	19.6731	-5.96917
P1.E.AGAATAGCATTTCAGG	Tumor	P1	Epithelial	30.7398	-1.57435
P1.E.AGAGCGAGTCGCGTGT	Tumor	P1	Epithelial	17.1085	-23.2169
P1.E.AGAGCTTAGTAGCCGA	Tumor	P1	Epithelial	13.7427	-2.98451
P1.E.AGATCTGGTCTGGAGA	Tumor	P1	Epithelial	21.9107	14.3137
P1.E.AGCCTAATCAAGGTAA	Tumor	P1	Epithelial	5.75842	-4.85012
P1.E.AGCGGTCGTAATTGGA	Tumor	P1	Epithelial	17.2083	-22.5213
P1.E.AGCGGTCGTGTGAAAT	Tumor	P1	Epithelial	16.4605	-22.0408
P1.E.AGCGTATTCACCGTAA	Tumor	P1	Epithelial	4.30485	-6.93994
P1.E.AGCGTCGCACGACGAA	Tumor	P1	Epithelial	-4.03621	-10.5993
P1.E.AGCTTGAGTGGTTTCA	Tumor	P1	Epithelial	18.3452	13.5965
P1.E.AGGGTGACATTCTTAC	Tumor	P1	Epithelial	19.2695	-6.10029
P1.E.AGGGTGAGTCAGAATA	Tumor	P1	Epithelial	30.2571	-1.90737
P1.E.AGGTCATAGACTACAA	Tumor	P1	Epithelial	30.618	-0.904264
P1.E.AGGTCCGGTGTGACCC	Tumor	P1	Epithelial	-3.1847	-12.8952
P1.E.AGTGAGGTCAAAGTAG	Tumor	P1	Epithelial	19.6328	-5.63619
P1.E.AGTGAGGTCCGAATGT	Tumor	P1	Epithelial	-2.50582	-12.9805
P1.E.AGTTGGTAGCAGGTCA	Tumor	P1	Epithelial	-3.3554	-11.0438
P1.E.AGTTGGTCATCACGTA	Tumor	P1	Epithelial	19.9	-5.75182
P1.E.ATAACGCCATCTACGA	Tumor	P1	Epithelial	29.9135	-0.0949832
P1.E.ATAAGAGGTGAGCGAT	Tumor	P1	Epithelial	30.0285	-0.773722
P1.E.ATCATCTCAACTTGAC	Tumor	P1	Epithelial	2.19442	-8.37795
P1.E.ATCCACCCAGGAATGC	Tumor	P1	Epithelial	3.00247	1.61867
P1.E.ATCCACCTCGTACGGC	Tumor	P1	Epithelial	18.5022	13.9993
P1.E.ATCCGAATCGGTCTAA	Tumor	P1	Epithelial	2.96752	-16.9621
P1.E.ATGTGTGCAGCTGTAT	Tumor	P1	Epithelial	21.7908	14.1654
P1.E.ATGTGTGTCTGAGTGT	Tumor	P1	Epithelial	-3.57872	-12.0633
P1.E.ATTACTCAGCTAAACA	Tumor	P1	Epithelial	31.0215	-1.18893
P1.E.ATTATCCAGTGGGATC	Tumor	P1	Epithelial	-2.86656	-13.0332
P1.E.CAAGAAAAGATCTGAA	Tumor	P1	Epithelial	5.39777	-5.39132
P1.E.CAAGAAAAGGATTCGG	Tumor	P1	Epithelial	17.4557	-22.5318
P1.E.CAAGTTGTCAAGGTAA	Tumor	P1	Epithelial	30.4964	-1.34761
P1.E.CAAGTTGTCTCGATGA	Tumor	P1	Epithelial	16.3467	-22.0679
P1.E.CACAAACCATCGGAAG	Tumor	P1	Epithelial	5.3811	0.479388
P1.E.CACAGGCAGACACGAC	Tumor	P1	Epithelial	19.6097	-4.87732
P1.E.CACATAGTCAGCATGT	Tumor	P1	Epithelial	-0.286789	-8.5122
P1.E.CACATAGTCTGGCGTG	Tumor	P1	Epithelial	16.6071	-22.1353
P1.E.CACCAGGAGAGTACAT	Tumor	P1	Epithelial	-3.1857	-3.84406
P1.E.CACTCCAAGTGGGTTG	Tumor	P1	Epithelial	30.4029	-1.03678
P1.E.CAGATCATCTTGCATT	Tumor	P1	Epithelial	3.47897	-4.9777
P1.E.CAGCGACAGAATCTCC	Tumor	P1	Epithelial	-3.46984	-4.0641
P1.E.CAGCGACCAATAGAGT	Tumor	P1	Epithelial	2.56679	-6.74758
P1.E.CAGCTAAGTGTGCCTG	Tumor	P1	Epithelial	20.7841	14.5967
P1.E.CAGTAACAGTTGCAGG	Tumor	P1	Epithelial	7.33628	-1.66432
P1.E.CATATGGTCTTCATGT	Tumor	P1	Epithelial	30.3226	-1.713
P1.E.CATCCACAGGGCATGT	Tumor	P1	Epithelial	19.5677	-5.93364
P1.E.CATCGGGGTGTATGGG	Tumor	P1	Epithelial	-3.01066	-3.49768
P1.E.CATCGGGTCGATGAGG	Tumor	P1	Epithelial	29.6337	-0.358863
P1.E.CATGACAGTTGGGACA	Tumor	P1	Epithelial	1.33912	-8.58164
P1.E.CATGCCTAGGGTATCG	Tumor	P1	Epithelial	30.6585	-1.51003
P1.E.CATGGCGTCATCGGAT	Tumor	P1	Epithelial	19.777	-4.64123
P1.E.CATTATCCAATTGCTG	Tumor	P1	Epithelial	2.44984	-8.83631
P1.E.CATTCGCGTACGCTGC	Tumor	P1	Epithelial	2.8574	24.0359
P1.E.CCACCTAGTAGCGTGA	Tumor	P1	Epithelial	-4.46443	-4.89494
P1.E.CCAGCGATCCTTTCGG	Tumor	P1	Epithelial	30.2413	-1.44105
P1.E.CCCTCCTTCATAGCAC	Tumor	P1	Epithelial	-5.2939	-7.73004
P1.E.CCGGGATTCTGCTTGC	Tumor	P1	Epithelial	-3.92515	-4.7066
P1.E.CCGTGGACATGCCTTC	Tumor	P1	Epithelial	-4.40291	-5.37341
P1.E.CCGTTCACACCCTATC	Tumor	P1	Epithelial	30.2618	-0.626045
P1.E.CCTACCATCACTTATC	Tumor	P1	Epithelial	-0.926383	-1.32949
P1.E.CCTCTGACACCAGCAC	Tumor	P1	Epithelial	19.6202	15.1284
P1.E.CCTTACGTCCGTCATC	Tumor	P1	Epithelial	2.24605	-9.57412
P1.E.CCTTCGATCGACAGCC	Tumor	P1	Epithelial	30.4563	-0.612434
P1.E.CCTTTCTTCTTGACGA	Tumor	P1	Epithelial	-3.02574	-10.826
P1.E.CGACCTTCATAGAAAC	Tumor	P1	Epithelial	-2.9958	-13.023
P1.E.CGATTGAAGATAGGAG	Tumor	P1	Epithelial	30.1462	-0.799426
P1.E.CGCTATCAGGGAACGG	Tumor	P1	Epithelial	16.5995	-21.8109
P1.E.CGCTGGACAGGGTACA	Tumor	P1	Epithelial	-3.53134	-10.927
P1.E.CGCTTCAAGTGCGATG	Tumor	P1	Epithelial	19.8428	-4.71655
P1.E.CGGACACTCACTTACT	Tumor	P1	Epithelial	29.9648	-0.461633
P1.E.CGGAGCTAGGGTTCCC	Tumor	P1	Epithelial	17.2532	12.058
P1.E.CGGCTAGAGAGGGATA	Tumor	P1	Epithelial	30.6853	-1.45248
P1.E.CGGGTCAAGATATGGT	Tumor	P1	Epithelial	18.757	15.2471
P1.E.CGTCACTGTGACTCAT	Tumor	P1	Epithelial	-2.76771	-13.1025
P1.E.CGTCACTGTTAAGGGC	Tumor	P1	Epithelial	-29.0087	-6.42948
P1.E.CGTGTCTCAGCGTCCA	Tumor	P1	Epithelial	7.59662	-7.63615
P1.E.CTAAGACTCTACCTGC	Tumor	P1	Epithelial	-4.06388	-4.77214
P1.E.CTACCCACACCAGGCT	Tumor	P1	Epithelial	30.5151	-1.17521
P1.E.CTACGTCAGATCTGCT	Tumor	P1	Epithelial	-0.987856	-10.0856
P1.E.CTCAGAAGTCGCATAT	Tumor	P1	Epithelial	30.5507	-1.6996
P1.E.CTCAGAAGTGTTCTTT	Tumor	P1	Epithelial	-3.3509	-12.5485
P1.E.CTCGAGGGTTGGAGGT	Tumor	P1	Epithelial	30.6121	-1.39845
P1.E.CTCGAGGTCTTATCTG	Tumor	P1	Epithelial	30.5266	-1.01373
P1.E.CTCGGAGAGCTACCTA	Tumor	P1	Epithelial	-4.59596	-5.67185
P1.E.CTCGGGAGTCCGCTGA	Tumor	P1	Epithelial	-1.78344	-9.71095
P1.E.CTCGGGATCCTGCAGG	Tumor	P1	Epithelial	19.3301	-5.89184
P1.E.CTCGTCAAGGAGTCTG	Tumor	P1	Epithelial	2.65093	-9.94322
P1.E.CTCTAATAGGCAATTA	Tumor	P1	Epithelial	19.9556	-5.689
P1.E.CTGAAACGTAGGGTAC	Tumor	P1	Epithelial	7.6635	-7.75999
P1.E.CTGAAGTAGACGACGT	Tumor	P1	Epithelial	19.7972	-4.19701
P1.E.CTGAAGTGTGTAATGA	Tumor	P1	Epithelial	-0.229827	-4.90476
P1.E.CTGAAGTGTTTGTTTC	Tumor	P1	Epithelial	18.8279	-4.5081
P1.E.CTGCGGAAGCTCAACT	Tumor	P1	Epithelial	1.31095	-6.56512
P1.E.CTGCTGTAGGACATTA	Tumor	P1	Epithelial	29.5749	-0.31594
P1.E.CTGGTCTGTGGCGAAT	Tumor	P1	Epithelial	30.6058	-1.64412
P1.E.CTTAACTCAGATCTGT	Tumor	P1	Epithelial	-4.49606	-5.39987
P1.E.CTTACCGCAGCGTAAG	Tumor	P1	Epithelial	5.47232	-5.47931
P1.E.CTTACCGTCTAACTTC	Tumor	P1	Epithelial	-3.65606	-8.16399
P1.E.CTTCTCTAGCGAAGGG	Tumor	P1	Epithelial	19.2558	-5.36516
P1.E.CTTCTCTTCAGTCCCT	Tumor	P1	Epithelial	19.1459	-5.28247
P1.E.GAAACTCCAGATAATG	Tumor	P1	Epithelial	18.5144	-5.59667
P1.E.GAAATGAGTAGCTCCG	Tumor	P1	Epithelial	19.8467	-4.52563
P1.E.GAACATCGTACTCGCG	Tumor	P1	Epithelial	-3.79237	-10.0974
P1.E.GAACCTAAGAATTGTG	Tumor	P1	Epithelial	20.0079	-4.53196
P1.E.GAACCTACACCCAGTG	Tumor	P1	Epithelial	19.7065	-4.42501
P1.E.GAACCTACACGGCTAC	Tumor	P1	Epithelial	17.3463	15.9198
P1.E.GAAGCAGGTTTGACTG	Tumor	P1	Epithelial	21.0901	14.6933
P1.E.GAATGAATCAACACAC	Tumor	P1	Epithelial	13.5068	-3.96518
P1.E.GACAGAGGTTATCGGT	Tumor	P1	Epithelial	-4.42045	-8.95447
P1.E.GACCAATAGTGAATTG	Tumor	P1	Epithelial	19.34	-4.20471
P1.E.GACGTGCGTAGGCTGA	Tumor	P1	Epithelial	-0.077233	-2.4343
P1.E.GACGTTAAGCCGATTT	Tumor	P1	Epithelial	-3.76797	-11.6747
P1.E.GACGTTAGTCCTGCTT	Tumor	P1	Epithelial	-3.02207	-13.0243
P1.E.GACTACATCTTGCCGT	Tumor	P1	Epithelial	-3.82745	-11.4714
P1.E.GACTGCGCAAGGACAC	Tumor	P1	Epithelial	-2.12177	-10.871
P1.E.GACTGCGTCATGTCTT	Tumor	P1	Epithelial	18.8023	16.388
P1.E.GAGGTGAAGGGCTTCC	Tumor	P1	Epithelial	30.431	-1.06575
P1.E.GATCGATTCGAACTGT	Tumor	P1	Epithelial	-1.50822	-13.358
P1.E.GATCGTACATCCCATC	Tumor	P1	Epithelial	-3.3754	-12.28
P1.E.GATCTAGGTTCCATGA	Tumor	P1	Epithelial	19.2423	-4.18919
P1.E.GATGAGGGTAGAGGAA	Tumor	P1	Epithelial	16.6174	10.6288
P1.E.GCAAACTTCCTCCTAG	Tumor	P1	Epithelial	-2.88022	-3.73904
P1.E.GCAATCATCGTACGGC	Tumor	P1	Epithelial	30.558	-0.851993
P1.E.GCACATACATTCCTGC	Tumor	P1	Epithelial	19.9008	11.2686
P1.E.GCACATAGTTACGGAG	Tumor	P1	Epithelial	11.0532	12.974
P1.E.GCACATATCTCGGACG	Tumor	P1	Epithelial	19.4633	14.7791
P1.E.GCAGCCAGTCTGATCA	Tumor	P1	Epithelial	19.5875	-5.52811
P1.E.GCATGCGGTTCGGGCT	Tumor	P1	Epithelial	2.49024	-5.7666
P1.E.GCATGTACATATGCTG	Tumor	P1	Epithelial	16.968	14.0221
P1.E.GCATGTATCAAGAAGT	Tumor	P1	Epithelial	-1.67459	-9.42103
P1.E.GCCTCTAGTTGAGGTG	Tumor	P1	Epithelial	19.98	-4.62886
P1.E.GCGAGAAAGGAATCGC	Tumor	P1	Epithelial	20.0666	-5.60435
P1.E.GCGAGAAGTGGTACAG	Tumor	P1	Epithelial	15.2824	-22.955
P1.E.GCGCCAACAATGGAAT	Tumor	P1	Epithelial	3.37438	-7.29666
P1.E.GCGGGTTTCGAATGCT	Tumor	P1	Epithelial	18.664	-3.77899
P1.E.GCTGGGTTCACATAGC	Tumor	P1	Epithelial	15.9301	-23.06
P1.E.GGAACTTTCAGCGATT	Tumor	P1	Epithelial	-2.7053	-12.7806
P1.E.GGAACTTTCCGAAGAG	Tumor	P1	Epithelial	17.2542	-22.2417
P1.E.GGAATAACAGACAGGT	Tumor	P1	Epithelial	-3.32428	-12.9165
P1.E.GGACGTCGTACCAGTT	Tumor	P1	Epithelial	-1.73981	-13.516
P1.E.GGAGCAATCTCCGGTT	Tumor	P1	Epithelial	20.5803	13.9543
P1.E.GGCAATTGTACACCGC	Tumor	P1	Epithelial	8.30706	-5.06253
P1.E.GGCCGATTCCTCATTA	Tumor	P1	Epithelial	13.5655	-9.76764
P1.E.GGCGACTCATAGACTC	Tumor	P1	Epithelial	-2.78545	-13.2675
P1.E.GGCGTGTGTCCATCCT	Tumor	P1	Epithelial	6.28574	-12.5998
P1.E.GGCGTGTGTGTTAAGA	Tumor	P1	Epithelial	-2.4884	-13.0209
P1.E.GGCTGGTTCGGATGGA	Tumor	P1	Epithelial	2.78033	1.44352
P1.E.GGGAATGTCGCCAGCA	Tumor	P1	Epithelial	2.20879	-0.930123
P1.E.GGGACCTAGTATGACA	Tumor	P1	Epithelial	1.23029	-12.8589
P1.E.GGGAGATGTGATGATA	Tumor	P1	Epithelial	-4.91658	-6.5745
P1.E.GGGCATCTCAAGATCC	Tumor	P1	Epithelial	17.8181	12.2655
P1.E.GGGTCTGTCCGCATCT	Tumor	P1	Epithelial	19.7406	16.4632
P1.E.GGTATTGTCTCGATGA	Tumor	P1	Epithelial	30.6017	-1.17652
P1.E.GGTGAAGCAAACCCAT	Tumor	P1	Epithelial	-5.14685	-7.94438
P1.E.GGTGCGTAGTGCCAGA	Tumor	P1	Epithelial	-4.40761	-10.2823
P1.E.GTAGGCCAGATGTGGC	Tumor	P1	Epithelial	17.1647	5.36492
P1.E.GTAGGCCAGCCAGTAG	Tumor	P1	Epithelial	1.59246	-0.571359
P1.E.GTCACAAGTGTATGGG	Tumor	P1	Epithelial	20.4075	14.5759
P1.E.GTCGGGTCACGACGAA	Tumor	P1	Epithelial	30.5208	-0.745607
P1.E.GTCGTAAAGTTGTCGT	Tumor	P1	Epithelial	19.4273	-4.92613
P1.E.GTCTCGTCATACGCCG	Tumor	P1	Epithelial	17.5449	-22.9302
P1.E.GTCTTCGGTCGAATCT	Tumor	P1	Epithelial	6.09327	-7.59559
P1.E.GTGCAGCAGGCGATAC	Tumor	P1	Epithelial	19.6428	12.4045
P1.E.GTGCGGTAGACCACGA	Tumor	P1	Epithelial	8.55626	6.92509
P1.E.GTGGGTCCAAAGTCAA	Tumor	P1	Epithelial	-2.70148	-5.54601
P1.E.GTGGGTCTCTTTAGGG	Tumor	P1	Epithelial	-1.57252	-3.67321
P1.E.GTTCATTTCGGATGGA	Tumor	P1	Epithelial	30.3676	-1.71745
P1.E.GTTCGGGCAGGAACGT	Tumor	P1	Epithelial	-1.5596	-13.4674
P1.E.GTTTCTAGTAAGCACG	Tumor	P1	Epithelial	1.17814	-8.3154
P1.E.TACAGTGCACAAGCCC	Tumor	P1	Epithelial	13.3775	-9.33748
P1.E.TACGGATCAACACCTA	Tumor	P1	Epithelial	13.755	-9.65303
P1.E.TACGGGCTCACCTTAT	Tumor	P1	Epithelial	30.5158	-0.93343
P1.E.TACGGTACACGTGAGA	Tumor	P1	Epithelial	-2.85555	-13.0453
P1.E.TACTCATCAGTAAGAT	Tumor	P1	Epithelial	19.7878	-5.22641
P1.E.TACTCGCAGGCAAAGA	Tumor	P1	Epithelial	-5.14651	-8.03739
P1.E.TACTCGCGTACGCTGC	Tumor	P1	Epithelial	-0.433278	-4.85431
P1.E.TAGCCGGAGTCAAGCG	Tumor	P1	Epithelial	20.3643	12.0729
P1.E.TAGCCGGTCCCTAACC	Tumor	P1	Epithelial	-3.38068	-3.87969
P1.E.TAGTGGTTCGTTTGCC	Tumor	P1	Epithelial	18.9281	-5.84675
P1.E.TCAACGATCTCCCTGA	Tumor	P1	Epithelial	7.54825	-26.4875
P1.E.TCAGATGTCAACACAC	Tumor	P1	Epithelial	2.12687	-8.6225
P1.E.TCAGCTCCATCGATGT	Tumor	P1	Epithelial	-1.14413	-12.6434
P1.E.TCGGGACTCTTCATGT	Tumor	P1	Epithelial	-3.2744	-12.5884
P1.E.TCGTAGAAGTGTTTGC	Tumor	P1	Epithelial	18.5197	-3.88109
P1.E.TCTATTGCATGTCTCC	Tumor	P1	Epithelial	-2.70994	-13.0336
P1.E.TCTGAGAGTTGGGACA	Tumor	P1	Epithelial	19.5352	-5.73054
P1.E.TGAAAGAAGACAGAGA	Tumor	P1	Epithelial	0.445213	-0.243269
P1.E.TGACGGCGTAGCCTAT	Tumor	P1	Epithelial	-3.72696	-11.8185
P1.E.TGACGGCGTATAGGTA	Tumor	P1	Epithelial	-2.73173	-13.2515
P1.E.TGACTTTGTAAATGTG	Tumor	P1	Epithelial	19.913	-4.50803
P1.E.TGAGAGGCACAAGTAA	Tumor	P1	Epithelial	15.9882	12.2962
P1.E.TGAGCCGCATCGGTTA	Tumor	P1	Epithelial	17.092	-22.0338
P1.E.TGAGGGACATGAACCT	Tumor	P1	Epithelial	19.7571	-4.56069
P1.E.TGCCAAAGTCATACTG	Tumor	P1	Epithelial	2.35933	-8.76442
P1.E.TGCCCTATCAACTCTT	Tumor	P1	Epithelial	30.6689	-0.724451
P1.E.TGCCCTATCAGCTCGG	Tumor	P1	Epithelial	18.6617	12.2165
P1.E.TGCTGCTGTGTGAAAT	Tumor	P1	Epithelial	12.9983	-2.1274
P1.E.TGGCCAGTCGTAGGAG	Tumor	P1	Epithelial	-2.54772	-5.19895
P1.E.TGGCGCATCACCTCGT	Tumor	P1	Epithelial	16.4918	-22.0994
P1.E.TGGCTGGGTCTACCTC	Tumor	P1	Epithelial	-2.40987	-12.9307
P1.E.TGGTTAGCATCACGAT	Tumor	P1	Epithelial	-2.59399	-3.71632
P1.E.TGGTTCCTCCGAGCCA	Tumor	P1	Epithelial	-4.53406	-5.57343
P1.E.TGTATTCCACATTAGC	Tumor	P1	Epithelial	18.8145	-3.85453
P1.E.TTAACTCGTCCATGAT	Tumor	P1	Epithelial	6.19386	-27.2047
P1.E.TTCGGTCTCCAACCAA	Tumor	P1	Epithelial	5.09389	-10.2569
P1.E.TTCTCAAAGGAATGGA	Tumor	P1	Epithelial	-4.01537	-9.99263
P1.E.TTCTCAAGTGCGAAAC	Tumor	P1	Epithelial	30.3749	-1.73464
P1.E.TTCTCCTGTTTCCACC	Tumor	P1	Epithelial	29.9594	-0.430787
P1.E.TTGAACGAGGCGACAT	Tumor	P1	Epithelial	11.0464	-3.05172
P1.E.TTGACTTCAGCCTTTC	Tumor	P1	Epithelial	16.6665	-6.29738
P1.E.TTGGAACGTTAAGAAC	Tumor	P1	Epithelial	-2.9219	-3.48617
P1.E.TTGGAACTCTGCGGCA	Tumor	P1	Epithelial	4.76454	5.77164
P1.E.TTGGCAAAGACAAGCC	Tumor	P1	Epithelial	30.439	-0.621122
P1.E.TTGGCAAGTTTGGGCC	Tumor	P1	Epithelial	4.13096	-12.3533
P1.E.TTTATGCTCCGTCAAA	Tumor	P1	Epithelial	19.9752	-5.68418
P2.E.AAACCTGAGATGCGAC	Tumor	P2	Epithelial	8.35543	-28.2648
P2.E.AAACCTGAGTAACCCT	Tumor	P2	Epithelial	12.524	-28.5777
P2.E.AAACCTGGTGAGGGAG	Tumor	P2	Epithelial	13.7469	-26.9333
P2.E.AAACGGGAGCTATGCT	Tumor	P2	Epithelial	6.37429	-30.046
P2.E.AAACGGGAGTCTCCTC	Tumor	P2	Epithelial	5.63076	-26.9727
P2.E.AAACGGGGTCTCACCT	Tumor	P2	Epithelial	5.22261	-29.0764
P2.E.AAACGGGGTCTGCGGT	Tumor	P2	Epithelial	8.83577	-28.2393
P2.E.AAACGGGTCTAGAGTC	Tumor	P2	Epithelial	12.1423	-28.3952
P2.E.AAAGATGCAACTGCGC	Tumor	P2	Epithelial	6.62813	-30.0543
P2.E.AAAGATGCACGAAAGC	Tumor	P2	Epithelial	4.48226	-28.7532
P2.E.AAAGATGGTAGGCATG	Tumor	P2	Epithelial	4.25804	-28.0409
P2.E.AAAGCAAAGCACGCCT	Tumor	P2	Epithelial	4.32349	-28.1536
P2.E.AAAGCAATCGCAAGCC	Tumor	P2	Epithelial	9.12724	-28.4567
P2.E.AAAGTAGAGAAGAAGC	Tumor	P2	Epithelial	9.28736	-28.6067
P2.E.AAAGTAGAGAGGTAGA	Tumor	P2	Epithelial	13.6077	-27.8697
P2.E.AAAGTAGAGGCAGTCA	Tumor	P2	Epithelial	7.81669	-28.8773
P2.E.AAAGTAGCAAGGTTTC	Tumor	P2	Epithelial	8.87235	-27.7755
P2.E.AAAGTAGCATGGAATA	Tumor	P2	Epithelial	7.26291	-29.9777
P2.E.AAAGTAGGTTCTCATT	Tumor	P2	Epithelial	7.40824	-28.3022
P2.E.AAATGCCGTAACGACG	Tumor	P2	Epithelial	11.6912	-27.7861
P2.E.AAATGCCTCGCCTGAG	Tumor	P2	Epithelial	7.26148	-28.406
P2.E.AAATGCCTCTGGGCCA	Tumor	P2	Epithelial	5.35943	-28.5288
P2.E.AACACGTAGGCCCTCA	Tumor	P2	Epithelial	13.1091	-28.2094
P2.E.AACACGTAGGCTCATT	Tumor	P2	Epithelial	4.61017	-29.4227
P2.E.AACACGTTCAGCACAT	Tumor	P2	Epithelial	5.97352	-28.0153
P2.E.AACCATGCAATGTAAG	Tumor	P2	Epithelial	13.3314	-28.1454
P2.E.AACCATGCAGCGTTCG	Tumor	P2	Epithelial	8.55316	-28.2952
P2.E.AACCATGCATTGCGGC	Tumor	P2	Epithelial	8.35692	-27.097
P2.E.AACCATGTCCAGAGGA	Tumor	P2	Epithelial	13.7939	-27.225
P2.E.AACCGCGGTTCATGGT	Tumor	P2	Epithelial	5.39307	-29.8341
P2.E.AACCGCGTCCGCATAA	Tumor	P2	Epithelial	7.46049	-28.0492
P2.E.AACGTTGAGGCTCTTA	Tumor	P2	Epithelial	7.46592	-27.9416
P2.E.AACGTTGAGGTGCTAG	Tumor	P2	Epithelial	4.49799	-27.8492
P2.E.AACGTTGCATCCGCGA	Tumor	P2	Epithelial	6.3074	-28.7964
P2.E.AACGTTGGTCAGAATA	Tumor	P2	Epithelial	11.5676	-28.0829
P2.E.AACGTTGGTTCCGGCA	Tumor	P2	Epithelial	5.03121	-28.6826
P2.E.AACGTTGTCGCGGATC	Tumor	P2	Epithelial	9.10056	-27.9218
P2.E.AACGTTGTCGCTGATA	Tumor	P2	Epithelial	6.97582	-28.3299
P2.E.AACTCAGCAACACCCG	Tumor	P2	Epithelial	13.4224	-27.2662
P2.E.AACTCAGCAGTATAAG	Tumor	P2	Epithelial	4.8197	-26.6585
P2.E.AACTCAGGTTCTGGTA	Tumor	P2	Epithelial	8.6944	-29.3265
P2.E.AACTCAGTCTCCGGTT	Tumor	P2	Epithelial	6.54846	-28.2452
P2.E.AACTCCCAGGACACCA	Tumor	P2	Epithelial	5.94654	-27.2831
P2.E.AACTCCCCAATAGCAA	Tumor	P2	Epithelial	5.68723	-28.4162
P2.E.AACTCCCTCTGGTATG	Tumor	P2	Epithelial	6.38652	-27.4056
P2.E.AACTCTTAGCAGCCTC	Tumor	P2	Epithelial	7.11908	-26.9224
P2.E.AACTCTTAGCTTCGCG	Tumor	P2	Epithelial	9.17689	-28.4825
P2.E.AACTCTTCATTGGTAC	Tumor	P2	Epithelial	6.89876	-26.29
P2.E.AACTCTTGTAAGGGCT	Tumor	P2	Epithelial	13.7577	-27.6742
P2.E.AACTCTTTCTCTTGAT	Tumor	P2	Epithelial	7.25992	-29.7997
P2.E.AACTCTTTCTGCGACG	Tumor	P2	Epithelial	13.0542	-26.8909
P2.E.AACTTTCAGGACAGAA	Tumor	P2	Epithelial	6.76058	-25.7156
P2.E.AACTTTCTCTAACTCT	Tumor	P2	Epithelial	7.33169	-28.761
P2.E.AACTTTCTCTCCCTGA	Tumor	P2	Epithelial	14.3554	-21.515
P2.E.AAGACCTTCCCACTTG	Tumor	P2	Epithelial	7.04621	-26.7568
P2.E.AAGCCGCGTTACGACT	Tumor	P2	Epithelial	5.8712	-27.0924
P2.E.AAGCCGCTCCCTCTTT	Tumor	P2	Epithelial	8.47919	-29.1672
P2.E.AAGCCGCTCTCGCATC	Tumor	P2	Epithelial	7.8096	-26.2159
P2.E.AAGCCGCTCTCTTATG	Tumor	P2	Epithelial	8.11202	-28.8884
P2.E.AAGGAGCAGTGGACGT	Tumor	P2	Epithelial	7.21553	-28.8898
P2.E.AAGGCAGCATTTGCTT	Tumor	P2	Epithelial	7.01525	-30.3069
P2.E.AAGGCAGGTAAATGTG	Tumor	P2	Epithelial	6.69108	-30.0105
P2.E.AAGGCAGGTCCAAGTT	Tumor	P2	Epithelial	7.56833	-26.6567
P2.E.AAGGCAGGTTACAGAA	Tumor	P2	Epithelial	5.64343	-27.9867
P2.E.AAGGCAGGTTCAACCA	Tumor	P2	Epithelial	5.94842	-26.9449
P2.E.AAGGTTCAGGTGGGTT	Tumor	P2	Epithelial	11.7289	-28.184
P2.E.AAGGTTCAGTGAAGAG	Tumor	P2	Epithelial	12.384	-28.5285
P2.E.AAGGTTCGTGATAAGT	Tumor	P2	Epithelial	7.51236	-28.9503
P2.E.AAGGTTCGTTGTGGAG	Tumor	P2	Epithelial	5.89474	-30.2387
P2.E.AAGGTTCTCTGCTGTC	Tumor	P2	Epithelial	8.30092	-25.8476
P2.E.AAGTCTGCAAAGCAAT	Tumor	P2	Epithelial	9.31798	-29.0501
P2.E.AAGTCTGCAACTGCGC	Tumor	P2	Epithelial	8.05664	-26.0558
P2.E.AAGTCTGCACCGAATT	Tumor	P2	Epithelial	6.75704	-29.222
P2.E.AAGTCTGGTACTTCTT	Tumor	P2	Epithelial	7.05091	-30.165
P2.E.AATCCAGAGCTTCGCG	Tumor	P2	Epithelial	7.25255	-30.3934
P2.E.AATCCAGTCCCTCAGT	Tumor	P2	Epithelial	5.47753	-27.5391
P2.E.AATCCAGTCCGGCACA	Tumor	P2	Epithelial	5.74077	-27.6077
P2.E.AATCGGTCACAGCCCA	Tumor	P2	Epithelial	12.5926	-28.0681
P2.E.AATCGGTCAGCCTTGG	Tumor	P2	Epithelial	5.04431	-27.5163
P2.E.AATCGGTTCTGGTATG	Tumor	P2	Epithelial	5.99764	-30.3452
P2.E.AATCGGTTCTGTTGAG	Tumor	P2	Epithelial	11.7226	-28.1657
P2.E.ACACCAAAGTTCGCAT	Tumor	P2	Epithelial	13.7946	-27.6813
P2.E.ACACCAAGTCAAAGAT	Tumor	P2	Epithelial	7.75487	-28.4669
P2.E.ACACCAATCTCGCATC	Tumor	P2	Epithelial	4.38454	-29.2148
P2.E.ACACCCTTCAAGATCC	Tumor	P2	Epithelial	7.56193	-30.2632
P2.E.ACACCGGAGCCGCCTA	Tumor	P2	Epithelial	12.4513	-28.1321
P2.E.ACACCGGAGTGAATTG	Tumor	P2	Epithelial	7.60992	-28.4978
P2.E.ACACCGGAGTGGTAGC	Tumor	P2	Epithelial	6.72292	-25.579
P2.E.ACACCGGCAGTTTACG	Tumor	P2	Epithelial	7.74298	-28.1369
P2.E.ACACCGGTCATGTCCC	Tumor	P2	Epithelial	6.46436	-29.7333
P2.E.ACACCGGTCCTTCAAT	Tumor	P2	Epithelial	7.05163	-29.8644
P2.E.ACACCGGTCGTAGGAG	Tumor	P2	Epithelial	12.8354	-20.6222
P2.E.ACACTGACAGTCACTA	Tumor	P2	Epithelial	6.01441	-26.3305
P2.E.ACAGCCGGTAAATGTG	Tumor	P2	Epithelial	22.7015	-5.04191
P2.E.ACAGCCGTCCCTGACT	Tumor	P2	Epithelial	8.88518	-26.534
P2.E.ACAGCTACAAGTTCTG	Tumor	P2	Epithelial	4.69312	-28.1708
P2.E.ACAGCTACATCACGAT	Tumor	P2	Epithelial	8.87386	-26.4584
P2.E.ACAGCTAGTTAAGATG	Tumor	P2	Epithelial	12.3021	-28.6632
P2.E.ACAGCTAGTTCAACCA	Tumor	P2	Epithelial	5.32717	-29.4997
P2.E.ACAGCTATCGACAGCC	Tumor	P2	Epithelial	4.39922	-27.9771
P2.E.ACATCAGAGAGCTTCT	Tumor	P2	Epithelial	8.33485	-28.3368
P2.E.ACATCAGCACGCTTTC	Tumor	P2	Epithelial	15.9986	-22.9547
P2.E.ACATCAGGTAAGCACG	Tumor	P2	Epithelial	4.40879	-28.6259
P2.E.ACATCAGGTGTTTGGT	Tumor	P2	Epithelial	5.63875	-28.1144
P2.E.ACATGGTCAGTCGATT	Tumor	P2	Epithelial	7.5932	-27.8315
P2.E.ACATGGTGTTCAGGCC	Tumor	P2	Epithelial	7.96203	-29.5445
P2.E.ACATGGTTCAGCAACT	Tumor	P2	Epithelial	4.22971	-28.3605
P2.E.ACCAGTAAGAATGTTG	Tumor	P2	Epithelial	5.95638	-26.5777
P2.E.ACCAGTAAGTGGAGTC	Tumor	P2	Epithelial	5.96094	-28.701
P2.E.ACCAGTACACTTGGAT	Tumor	P2	Epithelial	7.65253	-29.7758
P2.E.ACCAGTAGTAGTGAAT	Tumor	P2	Epithelial	5.65871	-28.9533
P2.E.ACCAGTATCGCGGATC	Tumor	P2	Epithelial	4.46442	-28.4095
P2.E.ACCCACTAGTGTACGG	Tumor	P2	Epithelial	6.37012	-28.5493
P2.E.ACCCACTCATGTCCTC	Tumor	P2	Epithelial	13.8117	-21.3488
P2.E.ACCCACTGTCGACTGC	Tumor	P2	Epithelial	5.21652	-27.5944
P2.E.ACCCACTTCCTCGCAT	Tumor	P2	Epithelial	7.61776	-29.2963
P2.E.ACCCACTTCGCTAGCG	Tumor	P2	Epithelial	12.1985	-27.5831
P2.E.ACCGTAAGTGATAAGT	Tumor	P2	Epithelial	4.84498	-29.1716
P2.E.ACCTTTACAGTCGATT	Tumor	P2	Epithelial	8.38044	-29.4637
P2.E.ACCTTTAGTCTGCGGT	Tumor	P2	Epithelial	7.37195	-29.3005
P2.E.ACCTTTAGTGCAACTT	Tumor	P2	Epithelial	9.2425	-29.333
P2.E.ACCTTTATCCTAGTGA	Tumor	P2	Epithelial	9.38598	-29.202
P2.E.ACGAGCCAGCCTTGAT	Tumor	P2	Epithelial	7.80877	-29.3953
P2.E.ACGAGCCCAAGTCATC	Tumor	P2	Epithelial	6.90062	-29.2356
P2.E.ACGAGCCGTATGGTTC	Tumor	P2	Epithelial	11.8746	-26.8683
P2.E.ACGAGCCGTTACCGAT	Tumor	P2	Epithelial	13.5574	-21.4192
P2.E.ACGAGCCTCACTCTTA	Tumor	P2	Epithelial	-1.62455	-2.68806
P2.E.ACGAGCCTCCTAAGTG	Tumor	P2	Epithelial	8.38948	-29.0496
P2.E.ACGAGGAAGACAGACC	Tumor	P2	Epithelial	7.08069	-26.5834
P2.E.ACGAGGAAGTCCATAC	Tumor	P2	Epithelial	11.9267	-26.6368
P2.E.ACGAGGAGTGGTCTCG	Tumor	P2	Epithelial	6.5964	-26.4068
P2.E.ACGAGGATCTCTTATG	Tumor	P2	Epithelial	12.0984	-28.3601
P2.E.ACGATACAGCATGGCA	Tumor	P2	Epithelial	13.1672	-27.0527
P2.E.ACGATACCACCTATCC	Tumor	P2	Epithelial	6.145	-27.2453
P2.E.ACGATACCAGCGTAAG	Tumor	P2	Epithelial	12.0013	-28.1269
P2.E.ACGATACGTAGCGTGA	Tumor	P2	Epithelial	8.79803	-28.5272
P2.E.ACGATACGTCGGGTCT	Tumor	P2	Epithelial	6.45315	-28.5755
P2.E.ACGATACGTGTTAAGA	Tumor	P2	Epithelial	8.03046	-29.2146
P2.E.ACGATGTAGTGAACAT	Tumor	P2	Epithelial	7.23535	-28.1544
P2.E.ACGATGTTCGGTTAAC	Tumor	P2	Epithelial	8.8877	-26.3886
P2.E.ACGCAGCAGGGTGTGT	Tumor	P2	Epithelial	6.41836	-26.5674
P2.E.ACGCAGCTCATGGTCA	Tumor	P2	Epithelial	13.8396	-21.4969
P2.E.ACGCCAGCACATAACC	Tumor	P2	Epithelial	13.7205	-21.5248
P2.E.ACGCCAGCATGGTTGT	Tumor	P2	Epithelial	7.16387	-30.5426
P2.E.ACGCCAGTCTGTCTCG	Tumor	P2	Epithelial	6.18415	-27.6288
P2.E.ACGCCAGTCTTGCATT	Tumor	P2	Epithelial	4.43256	-28.1764
P2.E.ACGCCGACATCACGAT	Tumor	P2	Epithelial	6.40028	-28.3394
P2.E.ACGCCGAGTCCAGTGC	Tumor	P2	Epithelial	4.22006	-28.4298
P2.E.ACGCCGAGTCGAGATG	Tumor	P2	Epithelial	6.60209	-28.1216
P2.E.ACGGAGAAGAGAACAG	Tumor	P2	Epithelial	7.41496	-29.7688
P2.E.ACGGAGAAGAGTGAGA	Tumor	P2	Epithelial	13.4282	-27.0788
P2.E.ACGGAGACATGAGCGA	Tumor	P2	Epithelial	13.0957	-27.963
P2.E.ACGGAGAGTGATGTGG	Tumor	P2	Epithelial	8.85347	-28.6121
P2.E.ACGGAGATCATAGCAC	Tumor	P2	Epithelial	5.1727	-27.9797
P2.E.ACGGCCAAGCTCAACT	Tumor	P2	Epithelial	5.12463	-27.6714
P2.E.ACGGCCAAGTGTACGG	Tumor	P2	Epithelial	7.15645	-29.6963
P2.E.ACGGCCACAAGGGTCA	Tumor	P2	Epithelial	9.05635	-27.5294
P2.E.ACGGCCACACGCTTTC	Tumor	P2	Epithelial	4.624	-29.2722
P2.E.ACGGCCACAGGGTTAG	Tumor	P2	Epithelial	6.95036	-29.9291
P2.E.ACGGGCTAGAGAGCTC	Tumor	P2	Epithelial	8.85409	-28.9409
P2.E.ACGGGCTAGGGAAACA	Tumor	P2	Epithelial	12.4881	-28.481
P2.E.ACGGGTCCAGCGAACA	Tumor	P2	Epithelial	5.96788	-26.3902
P2.E.ACTATCTAGCACCGTC	Tumor	P2	Epithelial	6.49348	-30.0888
P2.E.ACTATCTAGGTTCCTA	Tumor	P2	Epithelial	6.42411	-29.645
P2.E.ACTGAACAGTTATCGC	Tumor	P2	Epithelial	8.89839	-28.8546
P2.E.ACTGAACTCAAGCCTA	Tumor	P2	Epithelial	13.8433	-27.241
P2.E.ACTGAGTCAGCTCCGA	Tumor	P2	Epithelial	5.86233	-28.285
P2.E.ACTGAGTCAGGACCCT	Tumor	P2	Epithelial	7.03696	-30.3163
P2.E.ACTGAGTTCATCATTC	Tumor	P2	Epithelial	6.34335	-27.2394
P2.E.ACTGAGTTCTTTACGT	Tumor	P2	Epithelial	4.62965	-28.885
P2.E.ACTGATGAGTGAAGAG	Tumor	P2	Epithelial	6.28049	-28.2668
P2.E.ACTGATGCACGCATCG	Tumor	P2	Epithelial	8.48093	-27.0466
P2.E.ACTGATGCATGTAAGA	Tumor	P2	Epithelial	5.28161	-29.7841
P2.E.ACTGATGGTACTCGCG	Tumor	P2	Epithelial	9.18479	-26.8009
P2.E.ACTGATGGTCAATGTC	Tumor	P2	Epithelial	9.63071	-29.1656
P2.E.ACTGATGTCTCAAACG	Tumor	P2	Epithelial	13.0475	-28.3176
P2.E.ACTGCTCCAGCGTTCG	Tumor	P2	Epithelial	4.64761	-29.1477
P2.E.ACTGCTCTCAGCGATT	Tumor	P2	Epithelial	4.97318	-27.7708
P2.E.ACTGTCCAGCCGATTT	Tumor	P2	Epithelial	16.3053	-22.6411
P2.E.ACTGTCCGTTACCAGT	Tumor	P2	Epithelial	11.6788	-26.719
P2.E.ACTGTCCTCCGAAGAG	Tumor	P2	Epithelial	8.88571	-28.5139
P2.E.ACTTACTAGCGATAGC	Tumor	P2	Epithelial	6.30378	-26.6777
P2.E.ACTTACTTCGCCAAAT	Tumor	P2	Epithelial	8.25686	-29.689
P2.E.ACTTGTTGTAGTAGTA	Tumor	P2	Epithelial	7.15036	-30.7388
P2.E.ACTTGTTGTGCAACTT	Tumor	P2	Epithelial	7.90559	-27.6482
P2.E.ACTTGTTTCGTTGACA	Tumor	P2	Epithelial	6.45456	-25.3344
P2.E.ACTTTCAAGTACGTAA	Tumor	P2	Epithelial	8.82466	-29.4025
P2.E.ACTTTCACAGACAAAT	Tumor	P2	Epithelial	12.3807	-28.6336
P2.E.ACTTTCAGTAGATTAG	Tumor	P2	Epithelial	4.67766	-27.5474
P2.E.ACTTTCATCAGTTAGC	Tumor	P2	Epithelial	8.86694	-29.1294
P2.E.AGAATAGTCCTTGCCA	Tumor	P2	Epithelial	9.54128	-26.3772
P2.E.AGACGTTGTCAACTGT	Tumor	P2	Epithelial	5.68402	-27.7867
P2.E.AGACGTTGTTATTCTC	Tumor	P2	Epithelial	7.60808	-27.9938
P2.E.AGAGCGAAGTGCAAGC	Tumor	P2	Epithelial	7.20683	-28.5651
P2.E.AGAGCTTGTAAGAGAG	Tumor	P2	Epithelial	13.2298	-27.8751
P2.E.AGAGTGGGTCAATGTC	Tumor	P2	Epithelial	6.41454	-26.6915
P2.E.AGAGTGGTCGAATGCT	Tumor	P2	Epithelial	7.12675	-29.2703
P2.E.AGATCTGCAGCTTCGG	Tumor	P2	Epithelial	5.28766	-29.7127
P2.E.AGATCTGGTACATGTC	Tumor	P2	Epithelial	9.3125	-28.2206
P2.E.AGATCTGGTTGATTCG	Tumor	P2	Epithelial	6.78944	-29.9861
P2.E.AGATCTGTCAATAAGG	Tumor	P2	Epithelial	7.45526	-28.8757
P2.E.AGATCTGTCCATGAAC	Tumor	P2	Epithelial	6.8704	-27.4997
P2.E.AGATTGCAGATGTGGC	Tumor	P2	Epithelial	4.95578	-28.4416
P2.E.AGATTGCCAGTTCCCT	Tumor	P2	Epithelial	9.40796	-26.7978
P2.E.AGATTGCGTGAGTGAC	Tumor	P2	Epithelial	12.4143	-28.5594
P2.E.AGATTGCTCGGAGCAA	Tumor	P2	Epithelial	8.62079	-27.5564
P2.E.AGATTGCTCTGCAGTA	Tumor	P2	Epithelial	4.59419	-29.3326
P2.E.AGCAGCCAGACTAGGC	Tumor	P2	Epithelial	14.5374	-21.4337
P2.E.AGCATACAGCGTGAGT	Tumor	P2	Epithelial	7.55427	-29.5392
P2.E.AGCATACCATGCCACG	Tumor	P2	Epithelial	13.5508	-27.009
P2.E.AGCATACGTAGCGCTC	Tumor	P2	Epithelial	6.15984	-26.9969
P2.E.AGCATACTCCGCGCAA	Tumor	P2	Epithelial	9.48943	-29.2643
P2.E.AGCCTAAAGGGAGTAA	Tumor	P2	Epithelial	13.8055	-21.4708
P2.E.AGCCTAATCGCGCCAA	Tumor	P2	Epithelial	7.80561	-28.8258
P2.E.AGCCTAATCTTCTGGC	Tumor	P2	Epithelial	9.36468	-29.6469
P2.E.AGCGGTCCACCAGGCT	Tumor	P2	Epithelial	12.716	-28.1927
P2.E.AGCGGTCCAGGATTGG	Tumor	P2	Epithelial	11.9492	-28.2879
P2.E.AGCGTATCATGTCTCC	Tumor	P2	Epithelial	6.27005	-29.5788
P2.E.AGCGTCGGTATATGGA	Tumor	P2	Epithelial	8.75331	-26.3794
P2.E.AGCTCCTAGGCACATG	Tumor	P2	Epithelial	9.19275	-29.0541
P2.E.AGCTCCTCAGCGTTCG	Tumor	P2	Epithelial	8.63939	-24.4242
P2.E.AGCTCCTCATGGTCAT	Tumor	P2	Epithelial	12.9478	-28.1452
P2.E.AGCTCCTGTGTGAAAT	Tumor	P2	Epithelial	4.36749	-26.8614
P2.E.AGCTCTCAGACTTTCG	Tumor	P2	Epithelial	8.72953	-29.434
P2.E.AGCTCTCAGAGCTTCT	Tumor	P2	Epithelial	4.22395	-28.9823
P2.E.AGCTCTCAGGACTGGT	Tumor	P2	Epithelial	6.44697	-29.6987
P2.E.AGCTCTCCAAGTAATG	Tumor	P2	Epithelial	7.08251	-26.3253
P2.E.AGCTCTCGTCCCTTGT	Tumor	P2	Epithelial	7.40638	-30.4501
P2.E.AGCTCTCGTGCAACTT	Tumor	P2	Epithelial	6.43111	-30.0741
P2.E.AGCTTGAAGGCGACAT	Tumor	P2	Epithelial	9.33322	-26.9134
P2.E.AGCTTGAAGTACCGGA	Tumor	P2	Epithelial	6.53154	-27.3763
P2.E.AGCTTGACAAACGCGA	Tumor	P2	Epithelial	5.56235	-28.5233
P2.E.AGCTTGACATACCATG	Tumor	P2	Epithelial	6.43604	-27.6976
P2.E.AGCTTGAGTCATTAGC	Tumor	P2	Epithelial	12.1979	-28.0039
P2.E.AGCTTGATCCTAGGGC	Tumor	P2	Epithelial	13.7103	-21.5307
P2.E.AGGCCACAGACGCACA	Tumor	P2	Epithelial	6.34251	-27.4994
P2.E.AGGCCACGTGATAAGT	Tumor	P2	Epithelial	9.06969	-29.1526
P2.E.AGGCCACTCGTAGGTT	Tumor	P2	Epithelial	8.56271	-28.3117
P2.E.AGGGAGTGTGCGGTAA	Tumor	P2	Epithelial	7.32481	-30.2524
P2.E.AGGGAGTTCCGCAAGC	Tumor	P2	Epithelial	9.29917	-28.4526
P2.E.AGGGTGACAGTTCCCT	Tumor	P2	Epithelial	16.3407	-23.2073
P2.E.AGGTCATAGCACGCCT	Tumor	P2	Epithelial	8.91294	-28.6761
P2.E.AGGTCATCAAATTGCC	Tumor	P2	Epithelial	13.076	-28.1142
P2.E.AGGTCATGTACCTACA	Tumor	P2	Epithelial	6.33828	-27.8277
P2.E.AGGTCATTCAATAAGG	Tumor	P2	Epithelial	11.913	-27.1795
P2.E.AGGTCATTCATAACCG	Tumor	P2	Epithelial	5.28432	-29.1998
P2.E.AGGTCCGAGCGATCCC	Tumor	P2	Epithelial	7.67357	-26.1822
P2.E.AGGTCCGCAAGGGTCA	Tumor	P2	Epithelial	12.3697	-28.5927
P2.E.AGGTCCGCACTCGACG	Tumor	P2	Epithelial	5.57733	-28.2508
P2.E.AGGTCCGCATAACCTG	Tumor	P2	Epithelial	8.70164	-28.5317
P2.E.AGTAGTCAGATGTTAG	Tumor	P2	Epithelial	8.90214	-28.6613
P2.E.AGTAGTCCACATGGGA	Tumor	P2	Epithelial	7.23237	-28.707
P2.E.AGTAGTCCAGGCTGAA	Tumor	P2	Epithelial	12.3434	-28.2767
P2.E.AGTCTTTAGCCGGTAA	Tumor	P2	Epithelial	12.9181	-28.5144
P2.E.AGTCTTTAGCGTTTAC	Tumor	P2	Epithelial	0.621247	-7.49087
P2.E.AGTGAGGGTGCAACTT	Tumor	P2	Epithelial	5.33998	-28.9828
P2.E.AGTGAGGGTTAAGGGC	Tumor	P2	Epithelial	7.70422	-28.0625
P2.E.AGTGAGGTCAACGCTA	Tumor	P2	Epithelial	5.44065	-28.1131
P2.E.AGTGAGGTCTCAAACG	Tumor	P2	Epithelial	6.31091	-25.8235
P2.E.AGTGGGAGTAGTACCT	Tumor	P2	Epithelial	13.1371	-26.6296
P2.E.AGTGTCAAGAGCCCAA	Tumor	P2	Epithelial	13.1242	-28.1288
P2.E.AGTGTCAAGATGTGTA	Tumor	P2	Epithelial	4.7827	-29.0431
P2.E.AGTGTCAAGTTATCGC	Tumor	P2	Epithelial	4.61563	-29.2375
P2.E.AGTGTCACAAGCGAGT	Tumor	P2	Epithelial	4.78129	-29.6131
P2.E.AGTGTCACACGAAGCA	Tumor	P2	Epithelial	9.60805	-29.3555
P2.E.AGTGTCACAGGAATGC	Tumor	P2	Epithelial	12.6301	-28.5397
P2.E.AGTTGGTTCTATCCCG	Tumor	P2	Epithelial	6.20559	-26.6587
P2.E.ATAACGCAGGTGACCA	Tumor	P2	Epithelial	6.849	-25.386
P2.E.ATAACGCCATCGTCGG	Tumor	P2	Epithelial	6.71519	-26.0374
P2.E.ATAACGCGTACAGACG	Tumor	P2	Epithelial	7.78223	-26.4127
P2.E.ATAACGCGTATTCGTG	Tumor	P2	Epithelial	8.82968	-27.3627
P2.E.ATAACGCTCGTGACAT	Tumor	P2	Epithelial	7.20907	-27.1299
P2.E.ATAAGAGCAACTGCTA	Tumor	P2	Epithelial	13.724	-21.5331
P2.E.ATAAGAGGTGTGGTTT	Tumor	P2	Epithelial	13.5366	-27.0395
P2.E.ATAGACCGTACCCAAT	Tumor	P2	Epithelial	8.54328	-28.735
P2.E.ATAGACCGTTAAGACA	Tumor	P2	Epithelial	5.14838	-28.4613
P2.E.ATAGACCGTTCACGGC	Tumor	P2	Epithelial	8.31062	-28.8072
P2.E.ATCACGAAGCTCCTTC	Tumor	P2	Epithelial	13.7249	-27.7729
P2.E.ATCACGAGTTCATGGT	Tumor	P2	Epithelial	4.9117	-26.8956
P2.E.ATCATCTCACGAGGTA	Tumor	P2	Epithelial	4.17326	-28.5351
P2.E.ATCATCTCATTCCTCG	Tumor	P2	Epithelial	6.3153	-28.7926
P2.E.ATCATGGAGTATCTCG	Tumor	P2	Epithelial	7.81268	-29.9917
P2.E.ATCATGGAGTGCGATG	Tumor	P2	Epithelial	4.44539	-26.6976
P2.E.ATCATGGCATCCAACA	Tumor	P2	Epithelial	6.74916	-26.112
P2.E.ATCATGGTCAGCGACC	Tumor	P2	Epithelial	13.1181	-28.1692
P2.E.ATCCACCAGACGCACA	Tumor	P2	Epithelial	13.824	-27.1537
P2.E.ATCCACCAGCTGCCCA	Tumor	P2	Epithelial	5.58271	-27.2258
P2.E.ATCCGAAAGCTACCGC	Tumor	P2	Epithelial	7.15874	-30.1331
P2.E.ATCCGAAAGCTTTGGT	Tumor	P2	Epithelial	8.11434	-29.0414
P2.E.ATCCGAAAGTCTCCTC	Tumor	P2	Epithelial	13.3675	-28.0453
P2.E.ATCCGAACAAGAAGAG	Tumor	P2	Epithelial	6.58652	-29.4268
P2.E.ATCCGAATCTGCTGTC	Tumor	P2	Epithelial	7.09656	-27.6376
P2.E.ATCGAGTCAAGAAAGG	Tumor	P2	Epithelial	5.98532	-30.2116
P2.E.ATCGAGTTCACGCATA	Tumor	P2	Epithelial	12.1732	-26.4041
P2.E.ATCGAGTTCCCAAGTA	Tumor	P2	Epithelial	7.82487	-26.5439
P2.E.ATCGAGTTCCTTCAAT	Tumor	P2	Epithelial	5.42651	-28.2386
P2.E.ATCTACTCATATGGTC	Tumor	P2	Epithelial	5.36685	-28.7611
P2.E.ATCTACTTCGCGATCG	Tumor	P2	Epithelial	12.4601	-26.9663
P2.E.ATCTGCCGTACACCGC	Tumor	P2	Epithelial	12.8936	-28.0979
P2.E.ATGAGGGAGTAGCCGA	Tumor	P2	Epithelial	12.2305	-28.2876
P2.E.ATGAGGGCACCGGAAA	Tumor	P2	Epithelial	5.90826	-26.5216
P2.E.ATGAGGGGTCCATGAT	Tumor	P2	Epithelial	8.42001	-29.1611
P2.E.ATGAGGGGTCCTGCTT	Tumor	P2	Epithelial	7.02307	-26.463
P2.E.ATGAGGGGTTCCAACA	Tumor	P2	Epithelial	8.33927	-25.9751
P2.E.ATGCGATGTGGTGTAG	Tumor	P2	Epithelial	4.58314	-27.2111
P2.E.ATGGGAGAGCTTATCG	Tumor	P2	Epithelial	7.92958	-26.4412
P2.E.ATGTGTGAGAGAACAG	Tumor	P2	Epithelial	6.19139	-27.0182
P2.E.ATGTGTGTCCTGTAGA	Tumor	P2	Epithelial	7.38315	-28.7131
P2.E.ATGTGTGTCTGCAAGT	Tumor	P2	Epithelial	6.9572	-30.2401
P2.E.ATTACTCAGAACTCGG	Tumor	P2	Epithelial	6.20217	-30.1544
P2.E.ATTATCCCACAACTGT	Tumor	P2	Epithelial	7.38225	-26.9646
P2.E.ATTCTACGTACAGCAG	Tumor	P2	Epithelial	6.28555	-27.2266
P2.E.ATTCTACGTCTAGAGG	Tumor	P2	Epithelial	6.25761	-29.5568
P2.E.ATTCTACGTGATGTCT	Tumor	P2	Epithelial	8.81062	-29.6028
P2.E.ATTCTACTCCCAACGG	Tumor	P2	Epithelial	7.63828	-29.5066
P2.E.ATTCTACTCTGAGGGA	Tumor	P2	Epithelial	7.5774	-29.9074
P2.E.ATTGGACCATGAACCT	Tumor	P2	Epithelial	8.46193	-28.2138
P2.E.ATTGGTGGTATAAACG	Tumor	P2	Epithelial	6.70697	-30.0979
P2.E.ATTGGTGGTCTCTCGT	Tumor	P2	Epithelial	13.1035	-28.1701
P2.E.ATTTCTGAGTACGTTC	Tumor	P2	Epithelial	13.6452	-26.9057
P2.E.ATTTCTGGTCAATGTC	Tumor	P2	Epithelial	8.14847	-27.9897
P2.E.ATTTCTGTCGCCAAAT	Tumor	P2	Epithelial	6.29966	-25.5309
P2.E.CAACCAACACATTAGC	Tumor	P2	Epithelial	7.37711	-28.3081
P2.E.CAACCAAGTCATATCG	Tumor	P2	Epithelial	12.275	-7.33089
P2.E.CAACCTCAGATGCCTT	Tumor	P2	Epithelial	9.11716	-27.9291
P2.E.CAACCTCAGCGCCTCA	Tumor	P2	Epithelial	7.78853	-28.1424
P2.E.CAACCTCAGTACGCGA	Tumor	P2	Epithelial	13.5208	-27.6897
P2.E.CAACCTCGTCTTCAAG	Tumor	P2	Epithelial	12.1382	-28.0579
P2.E.CAACCTCTCCACGCAG	Tumor	P2	Epithelial	7.15301	-29.9879
P2.E.CAACCTCTCTGGGCCA	Tumor	P2	Epithelial	7.01205	-28.4647
P2.E.CAACTAGAGAATTGTG	Tumor	P2	Epithelial	12.0716	-28.1136
P2.E.CAACTAGCAGATCCAT	Tumor	P2	Epithelial	9.40692	-29.273
P2.E.CAAGAAAAGAAGCCCA	Tumor	P2	Epithelial	6.9943	-30.1949
P2.E.CAAGAAAAGTTTAGGA	Tumor	P2	Epithelial	12.3858	-28.2319
P2.E.CAAGAAACACTGTCGG	Tumor	P2	Epithelial	7.97129	-27.9034
P2.E.CAAGAAAGTTAAGACA	Tumor	P2	Epithelial	11.9507	-28.9595
P2.E.CAAGAAATCGTACGGC	Tumor	P2	Epithelial	7.3449	-26.402
P2.E.CAAGATCAGTATGACA	Tumor	P2	Epithelial	12.3256	-28.1319
P2.E.CAAGATCGTATTAGCC	Tumor	P2	Epithelial	9.25047	-26.5086
P2.E.CAAGATCGTCGCATAT	Tumor	P2	Epithelial	7.02447	-27.7163
P2.E.CAAGATCGTGAGGCTA	Tumor	P2	Epithelial	7.21211	-27.522
P2.E.CAAGATCTCTAAGCCA	Tumor	P2	Epithelial	13.3776	-27.0854
P2.E.CAAGGCCCATATACCG	Tumor	P2	Epithelial	10.5516	-27.8392
P2.E.CAAGGCCGTTGGACCC	Tumor	P2	Epithelial	5.6418	-26.6244
P2.E.CAAGGCCTCACCATAG	Tumor	P2	Epithelial	7.07656	-25.7478
P2.E.CAAGGCCTCGGCGCAT	Tumor	P2	Epithelial	8.03776	-25.8766
P2.E.CAAGTTGAGATCCGAG	Tumor	P2	Epithelial	4.83693	-27.476
P2.E.CAAGTTGAGATGGCGT	Tumor	P2	Epithelial	7.22407	-27.5494
P2.E.CAAGTTGCACGAAACG	Tumor	P2	Epithelial	7.48267	-26.9424
P2.E.CACAAACCATATGAGA	Tumor	P2	Epithelial	5.0015	-27.2593
P2.E.CACAAACGTACTCAAC	Tumor	P2	Epithelial	6.07708	-27.1762
P2.E.CACACAACAAGGGTCA	Tumor	P2	Epithelial	7.76975	-28.42
P2.E.CACACAAGTCGCGTGT	Tumor	P2	Epithelial	14.0803	-21.4533
P2.E.CACACCTCAGAGCCAA	Tumor	P2	Epithelial	12.6995	-27.2346
P2.E.CACACCTCATTAACCG	Tumor	P2	Epithelial	8.45348	-26.6781
P2.E.CACACCTGTTAGAACA	Tumor	P2	Epithelial	6.09738	-27.7846
P2.E.CACACCTTCAAACCAC	Tumor	P2	Epithelial	6.78108	-26.7108
P2.E.CACACCTTCACCGTAA	Tumor	P2	Epithelial	4.85928	-26.3306
P2.E.CACACTCAGAACAACT	Tumor	P2	Epithelial	7.75487	-29.3484
P2.E.CACACTCCACATCCAA	Tumor	P2	Epithelial	5.2907	-28.7746
P2.E.CACACTCGTATCACCA	Tumor	P2	Epithelial	13.3298	-27.0613
P2.E.CACACTCGTGGACGAT	Tumor	P2	Epithelial	9.33851	-26.0555
P2.E.CACACTCGTTCGTGAT	Tumor	P2	Epithelial	12.6538	-27.1193
P2.E.CACAGGCGTCCCGACA	Tumor	P2	Epithelial	8.20416	-30.073
P2.E.CACAGGCTCCTGCAGG	Tumor	P2	Epithelial	5.40518	-30.0913
P2.E.CACAGGCTCCTGCCAT	Tumor	P2	Epithelial	5.55302	-28.24
P2.E.CACAGGCTCTTCAACT	Tumor	P2	Epithelial	5.15883	-27.9417
P2.E.CACAGTACATACTACG	Tumor	P2	Epithelial	12.5326	-28.6236
P2.E.CACAGTATCACCGGGT	Tumor	P2	Epithelial	6.92336	-29.7454
P2.E.CACATAGAGGCGTACA	Tumor	P2	Epithelial	6.6581	-29.8359
P2.E.CACATAGCACTAAGTC	Tumor	P2	Epithelial	6.10333	-29.7437
P2.E.CACATTTCATGCCCGA	Tumor	P2	Epithelial	6.46643	-26.5614
P2.E.CACATTTGTAAGTAGT	Tumor	P2	Epithelial	6.92026	-25.4525
P2.E.CACATTTTCAACGAAA	Tumor	P2	Epithelial	6.74659	-26.7004
P2.E.CACATTTTCATAAAGG	Tumor	P2	Epithelial	13.4231	-27.8174
P2.E.CACATTTTCCGTTGTC	Tumor	P2	Epithelial	11.9438	-28.0008
P2.E.CACCACTAGAGTTGGC	Tumor	P2	Epithelial	5.73823	-27.4937
P2.E.CACCACTAGTCAATAG	Tumor	P2	Epithelial	7.6407	-27.6418
P2.E.CACCACTTCGGCATCG	Tumor	P2	Epithelial	7.19281	-28.3959
P2.E.CACCAGGCAACTGCGC	Tumor	P2	Epithelial	7.19957	-30.0843
P2.E.CACCAGGCACCGCTAG	Tumor	P2	Epithelial	8.21075	-28.6028
P2.E.CACCAGGCATGTAAGA	Tumor	P2	Epithelial	13.1593	-27.2576
P2.E.CACCAGGGTTAAGATG	Tumor	P2	Epithelial	7.36627	-29.68
P2.E.CACCAGGGTTATGCGT	Tumor	P2	Epithelial	5.62661	-28.4152
P2.E.CACCAGGTCGAGAGCA	Tumor	P2	Epithelial	7.24593	-30.7726
P2.E.CACCAGGTCTCTAAGG	Tumor	P2	Epithelial	5.19243	-28.679
P2.E.CACCAGGTCTGCAAGT	Tumor	P2	Epithelial	5.43201	-27.6126
P2.E.CACCAGGTCTGTGCAA	Tumor	P2	Epithelial	6.42074	-27.4551
P2.E.CACCTTGTCACAACGT	Tumor	P2	Epithelial	7.00306	-28.6112
P2.E.CACCTTGTCCACGAAT	Tumor	P2	Epithelial	7.34232	-30.5657
P2.E.CACTCCACATTCTTAC	Tumor	P2	Epithelial	8.97458	-27.1315
P2.E.CAGAATCCATTGTGCA	Tumor	P2	Epithelial	6.55326	-29.2519
P2.E.CAGAATCTCCCATTTA	Tumor	P2	Epithelial	13.6304	-27.1673
P2.E.CAGAGAGAGGGTGTGT	Tumor	P2	Epithelial	6.96558	-30.3748
P2.E.CAGAGAGAGTTAGCGG	Tumor	P2	Epithelial	6.887	-29.7904
P2.E.CAGAGAGCAGACGCAA	Tumor	P2	Epithelial	8.12335	-28.8191
P2.E.CAGAGAGCATCGGACC	Tumor	P2	Epithelial	7.25297	-27.3473
P2.E.CAGAGAGCATGCCACG	Tumor	P2	Epithelial	7.80624	-30.2496
P2.E.CAGAGAGGTATTCGTG	Tumor	P2	Epithelial	6.09237	-30.1399
P2.E.CAGAGAGGTTCCCGAG	Tumor	P2	Epithelial	13.3931	-27.5486
P2.E.CAGAGAGGTTCGCGAC	Tumor	P2	Epithelial	12.269	-28.1926
P2.E.CAGAGAGTCCCTTGCA	Tumor	P2	Epithelial	5.50088	-27.8738
P2.E.CAGAGAGTCGATAGAA	Tumor	P2	Epithelial	9.39448	-28.7814
P2.E.CAGATCACATCCTTGC	Tumor	P2	Epithelial	6.87827	-25.7964
P2.E.CAGATCAGTCTAGTCA	Tumor	P2	Epithelial	5.18137	-30.0097
P2.E.CAGATCAGTCTGCCAG	Tumor	P2	Epithelial	4.84141	-29.347
P2.E.CAGCAGCCATAAGACA	Tumor	P2	Epithelial	5.74243	-27.4775
P2.E.CAGCAGCGTAGCGTGA	Tumor	P2	Epithelial	8.54709	-28.4728
P2.E.CAGCAGCGTTCAGACT	Tumor	P2	Epithelial	5.46504	-28.5385
P2.E.CAGCATAAGGGAACGG	Tumor	P2	Epithelial	9.29234	-29.3829
P2.E.CAGCATACAAATTGCC	Tumor	P2	Epithelial	9.69489	-26.3531
P2.E.CAGCCGAAGACGCTTT	Tumor	P2	Epithelial	5.66591	-30.1765
P2.E.CAGCCGAGTCTAACGT	Tumor	P2	Epithelial	6.07177	-28.9951
P2.E.CAGCCGATCCAAAGTC	Tumor	P2	Epithelial	8.63057	-26.6963
P2.E.CAGCCGATCTGCAAGT	Tumor	P2	Epithelial	4.54458	-29.0337
P2.E.CAGCGACAGAGTAATC	Tumor	P2	Epithelial	12.7518	-26.8326
P2.E.CAGCTAAAGTAGGCCA	Tumor	P2	Epithelial	7.06601	-30.0889
P2.E.CAGCTAAGTTCGTTGA	Tumor	P2	Epithelial	9.18449	-28.9377
P2.E.CAGCTAAGTTTCCACC	Tumor	P2	Epithelial	6.37384	-26.776
P2.E.CAGCTGGTCAACGAAA	Tumor	P2	Epithelial	5.597	-30.0401
P2.E.CAGCTGGTCTGCTTGC	Tumor	P2	Epithelial	5.75768	-25.9105
P2.E.CAGGTGCAGAAACCAT	Tumor	P2	Epithelial	6.88623	-29.465
P2.E.CAGGTGCAGACCGGAT	Tumor	P2	Epithelial	5.73058	-28.1652
P2.E.CAGGTGCTCTAACTGG	Tumor	P2	Epithelial	5.41977	-27.258
P2.E.CAGGTGCTCTACCAGA	Tumor	P2	Epithelial	7.99468	-29.475
P2.E.CAGTAACCAGATGGGT	Tumor	P2	Epithelial	4.74175	-26.3951
P2.E.CAGTAACGTCAGGACA	Tumor	P2	Epithelial	7.50194	-29.8445
P2.E.CAGTAACGTGCTGTAT	Tumor	P2	Epithelial	6.98872	-26.0583
P2.E.CAGTAACTCAGTCAGT	Tumor	P2	Epithelial	7.75436	-26.2393
P2.E.CAGTAACTCTACCAGA	Tumor	P2	Epithelial	7.57717	-27.9248
P2.E.CAGTCCTAGCACCGTC	Tumor	P2	Epithelial	6.43173	-27.3868
P2.E.CAGTCCTAGGTGCTTT	Tumor	P2	Epithelial	5.58487	-28.4022
P2.E.CAGTCCTCACACCGCA	Tumor	P2	Epithelial	5.67558	-28.4049
P2.E.CATATGGCAAGCGCTC	Tumor	P2	Epithelial	8.39256	-28.1719
P2.E.CATATGGCATGAAGTA	Tumor	P2	Epithelial	8.86636	-28.496
P2.E.CATATGGTCGGCCGAT	Tumor	P2	Epithelial	6.37102	-26.3092
P2.E.CATATTCGTAGAGCTG	Tumor	P2	Epithelial	13.8416	-27.1936
P2.E.CATATTCTCTTATCTG	Tumor	P2	Epithelial	12.5488	-28.0815
P2.E.CATCAAGAGGCATTGG	Tumor	P2	Epithelial	6.88253	-29.454
P2.E.CATCAAGAGTATCTCG	Tumor	P2	Epithelial	5.571	-29.5252
P2.E.CATCAAGTCAGTGTTG	Tumor	P2	Epithelial	4.28124	-28.7023
P2.E.CATCAAGTCCAGAGGA	Tumor	P2	Epithelial	4.4982	-27.83
P2.E.CATCAGAGTCTCCCTA	Tumor	P2	Epithelial	8.91782	-28.7429
P2.E.CATCAGATCTCATTCA	Tumor	P2	Epithelial	6.76886	-26.7115
P2.E.CATCCACAGTATCTCG	Tumor	P2	Epithelial	8.01308	-27.1901
P2.E.CATCCACGTCCTGCTT	Tumor	P2	Epithelial	7.46801	-30.1914
P2.E.CATCCACGTGATAAGT	Tumor	P2	Epithelial	6.59229	-27.4023
P2.E.CATCGAAAGGCAGTCA	Tumor	P2	Epithelial	-3.83614	-11.9173
P2.E.CATCGAACAGGAATGC	Tumor	P2	Epithelial	5.01083	-27.6018
P2.E.CATCGAACAGGGTATG	Tumor	P2	Epithelial	5.82923	-27.4545
P2.E.CATCGAAGTTACGACT	Tumor	P2	Epithelial	7.50383	-29.532
P2.E.CATCGAATCACTTATC	Tumor	P2	Epithelial	6.48808	-28.3791
P2.E.CATCGGGCACCGTTGG	Tumor	P2	Epithelial	7.93444	-28.3774
P2.E.CATCGGGGTCGAATCT	Tumor	P2	Epithelial	5.25404	-27.5353
P2.E.CATCGGGTCGCGATCG	Tumor	P2	Epithelial	7.72055	-29.2885
P2.E.CATCGGGTCTGGTTCC	Tumor	P2	Epithelial	14.0503	-21.4755
P2.E.CATGCCTCACAGACAG	Tumor	P2	Epithelial	9.41657	-27.9829
P2.E.CATGCCTTCCTAGTGA	Tumor	P2	Epithelial	6.01125	-25.9165
P2.E.CATGGCGCAGGAATGC	Tumor	P2	Epithelial	8.99707	-28.7351
P2.E.CATGGCGGTTGGGACA	Tumor	P2	Epithelial	5.28899	-28.9158
P2.E.CATTATCCAGTCCTTC	Tumor	P2	Epithelial	6.58206	-29.7611
P2.E.CATTATCCATCAGTCA	Tumor	P2	Epithelial	12.5048	-28.3699
P2.E.CATTATCGTACAGCAG	Tumor	P2	Epithelial	12.9744	-27.2346
P2.E.CATTATCGTAGCGTAG	Tumor	P2	Epithelial	5.0084	-29.3504
P2.E.CATTATCTCCCAGGTG	Tumor	P2	Epithelial	7.69104	-28.3927
P2.E.CATTATCTCGGCTACG	Tumor	P2	Epithelial	6.37337	-29.1665
P2.E.CATTCGCCATAACCTG	Tumor	P2	Epithelial	4.40083	-28.6953
P2.E.CATTCGCGTGCTGTAT	Tumor	P2	Epithelial	11.8058	-8.90855
P2.E.CATTCGCGTGTGCCTG	Tumor	P2	Epithelial	9.24056	-27.8433
P2.E.CATTCGCTCCGCGCAA	Tumor	P2	Epithelial	7.50204	-30.2281
P2.E.CATTCGCTCGAGAGCA	Tumor	P2	Epithelial	7.72389	-29.3473
P2.E.CCAATCCAGCTGCGAA	Tumor	P2	Epithelial	6.91911	-27.5692
P2.E.CCACCTAAGCGTCAAG	Tumor	P2	Epithelial	6.50728	-30.0393
P2.E.CCACCTAAGCTGAACG	Tumor	P2	Epithelial	5.61233	-29.902
P2.E.CCACCTAGTTACGGAG	Tumor	P2	Epithelial	4.84064	-29.0224
P2.E.CCACGGAAGATGAGAG	Tumor	P2	Epithelial	9.07982	-27.4884
P2.E.CCACGGACAAGCGCTC	Tumor	P2	Epithelial	7.4694	-28.9514
P2.E.CCACGGAGTGACTACT	Tumor	P2	Epithelial	8.76452	-27.0273
P2.E.CCACGGATCCAATGGT	Tumor	P2	Epithelial	6.81081	-28.3728
P2.E.CCACTACCACCAGATT	Tumor	P2	Epithelial	13.3504	-27.8549
P2.E.CCACTACCAGCTGCAC	Tumor	P2	Epithelial	4.38998	-27.978
P2.E.CCAGCGAGTGATGTGG	Tumor	P2	Epithelial	5.73637	-28.5911
P2.E.CCAGCGATCTGTTTGT	Tumor	P2	Epithelial	13.189	-27.2408
P2.E.CCATGTCAGAATCTCC	Tumor	P2	Epithelial	13.7926	-27.196
P2.E.CCATGTCCAGTATGCT	Tumor	P2	Epithelial	4.25059	-29.1215
P2.E.CCATGTCGTCGGGTCT	Tumor	P2	Epithelial	6.12256	-28.9122
P2.E.CCATTCGAGAGTAAGG	Tumor	P2	Epithelial	6.46245	-25.3587
P2.E.CCATTCGAGAGTACCG	Tumor	P2	Epithelial	6.45731	-27.7771
P2.E.CCATTCGGTTAGATGA	Tumor	P2	Epithelial	6.27707	-28.0094
P2.E.CCATTCGTCTTTCCTC	Tumor	P2	Epithelial	9.07544	-27.406
P2.E.CCCAATCCAAGAAGAG	Tumor	P2	Epithelial	8.18418	-26.9624
P2.E.CCCAATCTCAACACCA	Tumor	P2	Epithelial	8.26821	-28.6846
P2.E.CCCAATCTCGTCTGAA	Tumor	P2	Epithelial	6.97635	-27.8908
P2.E.CCCAGTTTCAGTCCCT	Tumor	P2	Epithelial	9.40077	-26.5188
P2.E.CCCAGTTTCCACGTGG	Tumor	P2	Epithelial	6.16924	-29.7052
P2.E.CCCAGTTTCCTCAACC	Tumor	P2	Epithelial	13.2496	-27.1948
P2.E.CCCATACGTTTGTGTG	Tumor	P2	Epithelial	9.1664	-27.7287
P2.E.CCCTCCTAGGGTATCG	Tumor	P2	Epithelial	8.78543	-29.0574
P2.E.CCCTCCTCAACGATGG	Tumor	P2	Epithelial	6.14769	-27.6916
P2.E.CCCTCCTCACGTTGGC	Tumor	P2	Epithelial	5.57282	-26.9979
P2.E.CCCTCCTGTAAGTTCC	Tumor	P2	Epithelial	4.52038	-28.9136
P2.E.CCGGGATCATCTGGTA	Tumor	P2	Epithelial	4.74524	-29.0332
P2.E.CCGGTAGCAATGTTGC	Tumor	P2	Epithelial	7.15751	-29.741
P2.E.CCGGTAGGTGGCAAAC	Tumor	P2	Epithelial	6.22248	-29.1654
P2.E.CCGGTAGTCAAACGGG	Tumor	P2	Epithelial	4.6915	-28.1775
P2.E.CCGGTAGTCAGCTCGG	Tumor	P2	Epithelial	5.85259	-30.0564
P2.E.CCGTACTCACAGACTT	Tumor	P2	Epithelial	8.0039	-29.9448
P2.E.CCGTACTCAGCATACT	Tumor	P2	Epithelial	4.56477	-29.635
P2.E.CCGTACTGTCGAGTTT	Tumor	P2	Epithelial	6.2103	-26.5182
P2.E.CCGTACTTCGTCTGCT	Tumor	P2	Epithelial	9.0409	-28.8984
P2.E.CCGTGGACAAGGACTG	Tumor	P2	Epithelial	7.09719	-27.1811
P2.E.CCGTTCAGTTGTACAC	Tumor	P2	Epithelial	6.10853	-28.7674
P2.E.CCGTTCATCCAGATCA	Tumor	P2	Epithelial	6.32958	-30.2204
P2.E.CCTAAAGAGTGGACGT	Tumor	P2	Epithelial	12.8807	-28.108
P2.E.CCTACACAGGATGGTC	Tumor	P2	Epithelial	4.96803	-27.8645
P2.E.CCTACACAGGCTCTTA	Tumor	P2	Epithelial	6.10069	-26.6079
P2.E.CCTACACCAAATACAG	Tumor	P2	Epithelial	13.4023	-27
P2.E.CCTACACGTGGCCCTA	Tumor	P2	Epithelial	6.29033	-28.8273
P2.E.CCTACCAAGCTTTGGT	Tumor	P2	Epithelial	9.06927	-27.0912
P2.E.CCTACCAAGGGCTTCC	Tumor	P2	Epithelial	7.45356	-29.6302
P2.E.CCTACCAAGTACCGGA	Tumor	P2	Epithelial	7.31549	-26.8582
P2.E.CCTACCATCCCGACTT	Tumor	P2	Epithelial	6.44161	-30.175
P2.E.CCTAGCTAGTGAATTG	Tumor	P2	Epithelial	7.59851	-29.9145
P2.E.CCTAGCTCAGATCGGA	Tumor	P2	Epithelial	6.18365	-27.8881
P2.E.CCTAGCTGTTACGGAG	Tumor	P2	Epithelial	12.9441	-27.1168
P2.E.CCTATTACAACAACCT	Tumor	P2	Epithelial	4.49581	-28.5617
P2.E.CCTCAGTCACCGATAT	Tumor	P2	Epithelial	4.15598	-28.8243
P2.E.CCTCAGTCATTACCTT	Tumor	P2	Epithelial	6.66061	-26.6167
P2.E.CCTCAGTGTGATGCCC	Tumor	P2	Epithelial	4.79775	-26.4696
P2.E.CCTCAGTTCAGCGATT	Tumor	P2	Epithelial	9.08901	-26.2178
P2.E.CCTCTGAAGCAGCGTA	Tumor	P2	Epithelial	8.31759	-23.7952
P2.E.CCTCTGAAGGCATGGT	Tumor	P2	Epithelial	9.15119	-28.7466
P2.E.CCTCTGAGTACTCTCC	Tumor	P2	Epithelial	9.30192	-26.4894
P2.E.CCTCTGAGTCTCTTTA	Tumor	P2	Epithelial	4.76525	-28.2415
P2.E.CCTCTGATCATGCTCC	Tumor	P2	Epithelial	6.55982	-27.9149
P2.E.CCTCTGATCCTACAGA	Tumor	P2	Epithelial	7.41239	-28.2165
P2.E.CCTCTGATCGCCGTGA	Tumor	P2	Epithelial	12.2066	-28.0587
P2.E.CCTTACGCAGGCGATA	Tumor	P2	Epithelial	8.6257	-28.1321
P2.E.CCTTACGTCAGTCCCT	Tumor	P2	Epithelial	12.0746	-28.0129
P2.E.CCTTACGTCTGCTTGC	Tumor	P2	Epithelial	4.52094	-29.4264
P2.E.CCTTCCCAGACACTAA	Tumor	P2	Epithelial	5.96097	-28.9401
P2.E.CCTTCCCAGCTCCCAG	Tumor	P2	Epithelial	4.87479	-29.0211
P2.E.CCTTCCCCAGACACTT	Tumor	P2	Epithelial	6.7426	-30.1352
P2.E.CCTTCGACATGAGCGA	Tumor	P2	Epithelial	7.15222	-29.783
P2.E.CCTTCGAGTACAAGTA	Tumor	P2	Epithelial	6.4619	-27.7159
P2.E.CCTTCGAGTCCATCCT	Tumor	P2	Epithelial	12.429	-27.8285
P2.E.CCTTTCTAGTTTGCGT	Tumor	P2	Epithelial	4.62916	-29.1322
P2.E.CGAACATAGGCAGTCA	Tumor	P2	Epithelial	8.96481	-27.1819
P2.E.CGAACATAGTAGCCGA	Tumor	P2	Epithelial	8.96516	-29.2686
P2.E.CGAACATCAAGGACAC	Tumor	P2	Epithelial	7.42889	-28.417
P2.E.CGAACATCACGTCTCT	Tumor	P2	Epithelial	9.13151	-28.0604
P2.E.CGAACATGTTACCGAT	Tumor	P2	Epithelial	6.31958	-28.5954
P2.E.CGAACATTCGGAGCAA	Tumor	P2	Epithelial	9.79706	-25.8284
P2.E.CGAATGTAGTACGCCC	Tumor	P2	Epithelial	11.594	-28.2149
P2.E.CGAATGTAGTTAGGTA	Tumor	P2	Epithelial	13.6304	-27.605
P2.E.CGAATGTCAAGGACTG	Tumor	P2	Epithelial	4.40781	-28.5951
P2.E.CGAATGTCATGTAGTC	Tumor	P2	Epithelial	13.5024	-27.0708
P2.E.CGAATGTTCATCTGCC	Tumor	P2	Epithelial	6.16872	-26.463
P2.E.CGACCTTCACGTCAGC	Tumor	P2	Epithelial	16.5722	-22.3748
P2.E.CGACCTTGTACAGCAG	Tumor	P2	Epithelial	7.42275	-28.1697
P2.E.CGACCTTGTTTCCACC	Tumor	P2	Epithelial	0.86009	14.1133
P2.E.CGACCTTTCTGCAGTA	Tumor	P2	Epithelial	7.35494	-28.6357
P2.E.CGACTTCAGGCGATAC	Tumor	P2	Epithelial	8.20407	-27.6603
P2.E.CGACTTCGTCATCGGC	Tumor	P2	Epithelial	14.0866	-21.462
P2.E.CGACTTCTCCGGCACA	Tumor	P2	Epithelial	7.92876	-30.2375
P2.E.CGAGAAGAGACTTTCG	Tumor	P2	Epithelial	9.16195	-27.1616
P2.E.CGAGCACCAAGGACTG	Tumor	P2	Epithelial	11.869	-27.9826
P2.E.CGAGCACCATGATCCA	Tumor	P2	Epithelial	9.25479	-29.4071
P2.E.CGAGCACGTACCGAGA	Tumor	P2	Epithelial	8.69567	-28.5463
P2.E.CGAGCCACATGCCACG	Tumor	P2	Epithelial	13.058	-28.2117
P2.E.CGAGCCAGTAAGCACG	Tumor	P2	Epithelial	13.2939	-27.6765
P2.E.CGAGCCAGTGATGTGG	Tumor	P2	Epithelial	5.31787	-27.985
P2.E.CGATCGGCACGAGGTA	Tumor	P2	Epithelial	13.0353	-28.0927
P2.E.CGATCGGGTTGCTCCT	Tumor	P2	Epithelial	6.19799	-27.4231
P2.E.CGATCGGTCCGCTGTT	Tumor	P2	Epithelial	5.18443	-28.6712
P2.E.CGATGGCCAGCTTCGG	Tumor	P2	Epithelial	13.882	-27.3201
P2.E.CGATGGCTCAGCACAT	Tumor	P2	Epithelial	12.1881	-28.5083
P2.E.CGATGGCTCTTTACGT	Tumor	P2	Epithelial	6.79423	-25.7679
P2.E.CGATGTAGTGTAATGA	Tumor	P2	Epithelial	4.91723	-29.4951
P2.E.CGATGTATCAGGTTCA	Tumor	P2	Epithelial	12.0549	-28.0614
P2.E.CGATTGACAGCGTTCG	Tumor	P2	Epithelial	6.28116	-25.9812
P2.E.CGATTGATCTCCAACC	Tumor	P2	Epithelial	6.42636	-27.2892
P2.E.CGCCAAGAGATACACA	Tumor	P2	Epithelial	5.45613	-27.7058
P2.E.CGCCAAGAGGCAGGTT	Tumor	P2	Epithelial	7.40685	-30.013
P2.E.CGCCAAGCATCGGACC	Tumor	P2	Epithelial	8.594	-29.8399
P2.E.CGCCAAGGTATTCTCT	Tumor	P2	Epithelial	6.56842	-26.9025
P2.E.CGCCAAGTCAGCATGT	Tumor	P2	Epithelial	5.6697	-28.2556
P2.E.CGCGGTAGTCCGTCAG	Tumor	P2	Epithelial	6.99064	-29.8294
P2.E.CGCGGTATCTTGTCAT	Tumor	P2	Epithelial	7.21042	-30.6662
P2.E.CGCGTTTGTGCGGTAA	Tumor	P2	Epithelial	7.78999	-28.4212
P2.E.CGCGTTTGTGGTACAG	Tumor	P2	Epithelial	12.122	-28.2148
P2.E.CGCTATCTCCAGGGCT	Tumor	P2	Epithelial	9.4369	-29.5767
P2.E.CGCTGGAAGCGATTCT	Tumor	P2	Epithelial	5.23869	-28.7471
P2.E.CGCTGGAGTCAACATC	Tumor	P2	Epithelial	8.75338	-28.9433
P2.E.CGCTGGAGTTGACGTT	Tumor	P2	Epithelial	13.7065	-27.1392
P2.E.CGCTTCACATAAAGGT	Tumor	P2	Epithelial	6.26456	-29.6528
P2.E.CGCTTCAGTCTCAACA	Tumor	P2	Epithelial	7.72638	-29.8894
P2.E.CGGACACCAATTCCTT	Tumor	P2	Epithelial	7.3027	-29.4792
P2.E.CGGACACCATAAAGGT	Tumor	P2	Epithelial	6.37544	-27.8645
P2.E.CGGACGTAGGTCGGAT	Tumor	P2	Epithelial	13.7546	-27.1555
P2.E.CGGACGTCACGCGAAA	Tumor	P2	Epithelial	5.76079	-27.0662
P2.E.CGGACGTGTTCCACTC	Tumor	P2	Epithelial	8.41973	-29.7235
P2.E.CGGACGTTCTGCCAGG	Tumor	P2	Epithelial	4.27601	-28.2615
P2.E.CGGACTGCAGATGGGT	Tumor	P2	Epithelial	6.21355	-26.8057
P2.E.CGGACTGCATTGAGCT	Tumor	P2	Epithelial	6.18027	-27.0479
P2.E.CGGACTGGTCAATGTC	Tumor	P2	Epithelial	6.73491	-27.9637
P2.E.CGGACTGTCCCTCAGT	Tumor	P2	Epithelial	4.75975	-29.2918
P2.E.CGGAGCTCATTTGCCC	Tumor	P2	Epithelial	4.93455	-28.4102
P2.E.CGGAGCTGTATATCCG	Tumor	P2	Epithelial	7.22414	-26.6902
P2.E.CGGAGCTTCGTTTATC	Tumor	P2	Epithelial	7.92696	-30.1722
P2.E.CGGAGTCCACGAAACG	Tumor	P2	Epithelial	6.67658	-5.8401
P2.E.CGGAGTCTCTGAGGGA	Tumor	P2	Epithelial	8.93088	-26.5153
P2.E.CGGCTAGGTAACGACG	Tumor	P2	Epithelial	10.6973	-27.8058
P2.E.CGGCTAGGTAGCGTGA	Tumor	P2	Epithelial	8.85231	-28.534
P2.E.CGGCTAGGTCTCCCTA	Tumor	P2	Epithelial	6.0308	-30.0673
P2.E.CGGGTCACACCAACCG	Tumor	P2	Epithelial	5.40661	-27.7684
P2.E.CGGGTCAGTTACAGAA	Tumor	P2	Epithelial	12.5118	-28.5176
P2.E.CGGGTCATCAGTTCGA	Tumor	P2	Epithelial	6.67288	-27.5367
P2.E.CGGTTAAAGATATACG	Tumor	P2	Epithelial	7.55662	-29.4063
P2.E.CGGTTAAAGATGTTAG	Tumor	P2	Epithelial	5.21787	-28.011
P2.E.CGGTTAACAGCTGCTG	Tumor	P2	Epithelial	13.847	-21.5027
P2.E.CGGTTAATCAGTACGT	Tumor	P2	Epithelial	5.66348	-30.1006
P2.E.CGGTTAATCGTATCAG	Tumor	P2	Epithelial	4.58562	-29.0245
P2.E.CGTCACTCACATGTGT	Tumor	P2	Epithelial	7.81483	-28.6048
P2.E.CGTCACTCAGTAAGAT	Tumor	P2	Epithelial	4.5901	-28.2016
P2.E.CGTCAGGCAGCTGGCT	Tumor	P2	Epithelial	4.87432	-29.0136
P2.E.CGTCAGGCATCCTAGA	Tumor	P2	Epithelial	7.21954	-30.1741
P2.E.CGTCAGGGTCCTCTTG	Tumor	P2	Epithelial	5.86485	-30.1525
P2.E.CGTCAGGGTGAGCGAT	Tumor	P2	Epithelial	14.7562	-21.6076
P2.E.CGTCCATCAATACGCT	Tumor	P2	Epithelial	11.9666	-27.6927
P2.E.CGTCCATCATCACCCT	Tumor	P2	Epithelial	8.55015	-29.802
P2.E.CGTCCATGTCGTGGCT	Tumor	P2	Epithelial	8.21619	-26.3291
P2.E.CGTCTACCAAGTTCTG	Tumor	P2	Epithelial	13.8861	-21.3786
P2.E.CGTCTACGTCTTCGTC	Tumor	P2	Epithelial	6.43434	-30.1992
P2.E.CGTCTACTCAACACTG	Tumor	P2	Epithelial	8.87231	-29.2305
P2.E.CGTGAGCAGATCTGAA	Tumor	P2	Epithelial	10.6176	-26.074
P2.E.CGTGAGCAGCGTGAAC	Tumor	P2	Epithelial	6.27143	-27.2965
P2.E.CGTGAGCAGGCATGGT	Tumor	P2	Epithelial	6.11287	-4.68439
P2.E.CGTGAGCCAAGCGTAG	Tumor	P2	Epithelial	7.18586	-27.913
P2.E.CGTGAGCTCAGTTTGG	Tumor	P2	Epithelial	4.92236	-29.2288
P2.E.CGTGTAAGTTAAGTAG	Tumor	P2	Epithelial	5.40163	-29.0458
P2.E.CGTGTAAGTTCGGCAC	Tumor	P2	Epithelial	9.33103	-28.852
P2.E.CGTGTCTAGGCTCTTA	Tumor	P2	Epithelial	6.24782	-28.6835
P2.E.CGTGTCTCATCCGTGG	Tumor	P2	Epithelial	5.02676	-28.8971
P2.E.CGTGTCTCATGGTCTA	Tumor	P2	Epithelial	12.1027	-27.8744
P2.E.CGTGTCTGTGTATGGG	Tumor	P2	Epithelial	6.0798	-28.305
P2.E.CGTGTCTTCATTGCCC	Tumor	P2	Epithelial	7.90289	-29.2428
P2.E.CGTGTCTTCCACGAAT	Tumor	P2	Epithelial	12.1855	-27.3974
P2.E.CGTGTCTTCTCTAAGG	Tumor	P2	Epithelial	4.72448	-29.3403
P2.E.CGTTAGAAGAGGTTAT	Tumor	P2	Epithelial	6.05108	-28.36
P2.E.CGTTAGAAGGCGTACA	Tumor	P2	Epithelial	6.97109	-29.3223
P2.E.CGTTAGATCTTGGGTA	Tumor	P2	Epithelial	12.0475	-28.4699
P2.E.CGTTCTGAGGCTAGCA	Tumor	P2	Epithelial	5.53672	-27.601
P2.E.CGTTCTGCAGCTGGCT	Tumor	P2	Epithelial	5.90998	-28.9389
P2.E.CGTTCTGCATACGCTA	Tumor	P2	Epithelial	13.6814	-27.7108
P2.E.CGTTCTGCATAGGATA	Tumor	P2	Epithelial	6.35221	-28.0409
P2.E.CGTTCTGTCGTCCGTT	Tumor	P2	Epithelial	13.6286	-27.4856
P2.E.CGTTGGGCACCACGTG	Tumor	P2	Epithelial	6.92123	-27.242
P2.E.CGTTGGGTCAGCATGT	Tumor	P2	Epithelial	7.18784	-25.6985
P2.E.CGTTGGGTCAGTACGT	Tumor	P2	Epithelial	7.24149	-27.5506
P2.E.CTAACTTAGCCGTCGT	Tumor	P2	Epithelial	7.56713	-28.466
P2.E.CTAAGACAGACGACGT	Tumor	P2	Epithelial	7.78692	-27.0816
P2.E.CTAAGACCAATGACCT	Tumor	P2	Epithelial	7.08171	-4.03331
P2.E.CTAAGACGTGACTACT	Tumor	P2	Epithelial	4.58874	-28.0238
P2.E.CTAATGGGTCTCATCC	Tumor	P2	Epithelial	4.56088	-26.6246
P2.E.CTAATGGTCAAGAAGT	Tumor	P2	Epithelial	7.90953	-29.578
P2.E.CTACACCAGACTAGAT	Tumor	P2	Epithelial	4.44747	-29.0879
P2.E.CTACATTCACCGATAT	Tumor	P2	Epithelial	7.25457	-29.9734
P2.E.CTACATTTCTTTACAC	Tumor	P2	Epithelial	7.00421	-26.3297
P2.E.CTACCCAAGCGTCAAG	Tumor	P2	Epithelial	13.7014	-26.879
P2.E.CTACCCACAACACCTA	Tumor	P2	Epithelial	4.56216	-29.4368
P2.E.CTACCCAGTTCCTCCA	Tumor	P2	Epithelial	6.42565	-27.2367
P2.E.CTACGTCAGAGTAAGG	Tumor	P2	Epithelial	7.64824	-26.8349
P2.E.CTACGTCAGTTAAGTG	Tumor	P2	Epithelial	5.77127	-27.2438
P2.E.CTACGTCCAAGTAGTA	Tumor	P2	Epithelial	8.60749	-28.4875
P2.E.CTACGTCGTACTCGCG	Tumor	P2	Epithelial	7.04467	-26.9384
P2.E.CTACGTCGTTCCGGCA	Tumor	P2	Epithelial	4.33836	-29.1955
P2.E.CTACGTCGTTTGGGCC	Tumor	P2	Epithelial	12.7279	-27.4651
P2.E.CTAGAGTCAAGGTTTC	Tumor	P2	Epithelial	8.7165	-29.013
P2.E.CTAGAGTGTCGCTTCT	Tumor	P2	Epithelial	8.47214	-26.6313
P2.E.CTAGAGTTCAACACTG	Tumor	P2	Epithelial	9.61547	-29.4493
P2.E.CTAGAGTTCCTACAGA	Tumor	P2	Epithelial	7.85389	-29.5393
P2.E.CTAGAGTTCTTTACGT	Tumor	P2	Epithelial	4.65432	-29.2179
P2.E.CTAGCCTAGTGGTAAT	Tumor	P2	Epithelial	6.20295	-26.8334
P2.E.CTAGCCTGTACGAAAT	Tumor	P2	Epithelial	6.02868	-30.1896
P2.E.CTAGCCTTCGACCAGC	Tumor	P2	Epithelial	7.80398	-29.0429
P2.E.CTAGTGACATACCATG	Tumor	P2	Epithelial	13.079	-28.165
P2.E.CTAGTGAGTTCTGTTT	Tumor	P2	Epithelial	7.91688	-27.54
P2.E.CTCACACAGATCCCGC	Tumor	P2	Epithelial	6.94307	-30.092
P2.E.CTCACACAGCCCAATT	Tumor	P2	Epithelial	13.8603	-21.4125
P2.E.CTCACACCAAGGACTG	Tumor	P2	Epithelial	9.30959	-26.7165
P2.E.CTCACACGTAAACCTC	Tumor	P2	Epithelial	12.4644	-28.3944
P2.E.CTCACACGTGAAGGCT	Tumor	P2	Epithelial	4.59109	-28.118
P2.E.CTCACACGTGGTTTCA	Tumor	P2	Epithelial	8.21298	-29.3194
P2.E.CTCAGAACATGTCGAT	Tumor	P2	Epithelial	11.3154	-26.4848
P2.E.CTCAGAAGTCTCACCT	Tumor	P2	Epithelial	5.00662	-27.9318
P2.E.CTCAGAAGTTCAGACT	Tumor	P2	Epithelial	4.53618	-29.3349
P2.E.CTCAGAATCAGCATGT	Tumor	P2	Epithelial	4.42302	-28.0474
P2.E.CTCATTACATACTACG	Tumor	P2	Epithelial	7.14309	-26.5932
P2.E.CTCATTAGTCATGCCG	Tumor	P2	Epithelial	9.98869	-26.9158
P2.E.CTCATTAGTGTCCTCT	Tumor	P2	Epithelial	4.5413	-29.3647
P2.E.CTCGAAAGTAGAGTGC	Tumor	P2	Epithelial	6.57767	-30.1883
P2.E.CTCGAAAGTGCAGTAG	Tumor	P2	Epithelial	6.79203	-28.4464
P2.E.CTCGAAAGTTCGCGAC	Tumor	P2	Epithelial	9.16774	-29.4643
P2.E.CTCGAGGCACGAGGTA	Tumor	P2	Epithelial	8.11983	-29.0586
P2.E.CTCGAGGCAGAGCCAA	Tumor	P2	Epithelial	13.2347	-28.0364
P2.E.CTCGAGGGTGCAGACA	Tumor	P2	Epithelial	6.87108	-29.9777
P2.E.CTCGAGGGTTTGCATG	Tumor	P2	Epithelial	13.2161	-28.1935
P2.E.CTCGAGGTCATGTCCC	Tumor	P2	Epithelial	12.294	-27.6983
P2.E.CTCGGAGAGGTGATAT	Tumor	P2	Epithelial	4.75365	-26.8528
P2.E.CTCGGAGCATCGTCGG	Tumor	P2	Epithelial	13.4666	-27.1351
P2.E.CTCGGAGGTCTGGAGA	Tumor	P2	Epithelial	7.31647	-26.3969
P2.E.CTCGGAGGTGCGGTAA	Tumor	P2	Epithelial	9.22743	-27.4098
P2.E.CTCGGGAAGATGGCGT	Tumor	P2	Epithelial	5.98365	-28.6515
P2.E.CTCGGGATCTCATTCA	Tumor	P2	Epithelial	6.30061	-28.6364
P2.E.CTCGTACCAGCGTAAG	Tumor	P2	Epithelial	13.7342	-21.4551
P2.E.CTCGTACGTAGCGTCC	Tumor	P2	Epithelial	9.15863	-29.2464
P2.E.CTCGTACGTCGAAAGC	Tumor	P2	Epithelial	6.16817	-27.8543
P2.E.CTCGTACGTTAGATGA	Tumor	P2	Epithelial	7.42628	-26.2123
P2.E.CTCGTACTCTATCCCG	Tumor	P2	Epithelial	8.40736	-28.5296
P2.E.CTCTAATAGCACGCCT	Tumor	P2	Epithelial	4.18234	-29.0612
P2.E.CTCTAATCAGCTGCAC	Tumor	P2	Epithelial	9.95394	-25.9929
P2.E.CTCTACGCAATCACAC	Tumor	P2	Epithelial	12.9827	-28.0351
P2.E.CTCTACGGTTCCGTCT	Tumor	P2	Epithelial	5.53035	-27.4201
P2.E.CTCTGGTGTTCTGAAC	Tumor	P2	Epithelial	8.04366	-29.4159
P2.E.CTCTGGTTCTAAGCCA	Tumor	P2	Epithelial	5.38018	-26.4522
P2.E.CTGAAACAGAACAATC	Tumor	P2	Epithelial	7.61269	-28.3696
P2.E.CTGAAACAGAGATGAG	Tumor	P2	Epithelial	-5.04343	-7.7628
P2.E.CTGAAACCAATGGATA	Tumor	P2	Epithelial	4.5786	-29.2602
P2.E.CTGAAACCACCGGAAA	Tumor	P2	Epithelial	13.8899	-27.2663
P2.E.CTGAAACCAGCCTGTG	Tumor	P2	Epithelial	5.09904	-27.0316
P2.E.CTGAAACCATGCCCGA	Tumor	P2	Epithelial	7.67587	-28.5918
P2.E.CTGAAACCATTTGCCC	Tumor	P2	Epithelial	7.91935	-29.6045
P2.E.CTGAAGTAGCGTAATA	Tumor	P2	Epithelial	9.2497	-27.8697
P2.E.CTGAAGTCAACGATCT	Tumor	P2	Epithelial	6.55588	-26.3769
P2.E.CTGAAGTCAGACTCGC	Tumor	P2	Epithelial	13.1532	-27.9149
P2.E.CTGAAGTCAGTCAGCC	Tumor	P2	Epithelial	8.02211	-29.0695
P2.E.CTGAAGTTCATAGCAC	Tumor	P2	Epithelial	4.51495	-29.5538
P2.E.CTGATAGAGTCAAGGC	Tumor	P2	Epithelial	6.21201	-25.9486
P2.E.CTGATAGCACGCATCG	Tumor	P2	Epithelial	13.472	-27.1302
P2.E.CTGATCCAGCGTAATA	Tumor	P2	Epithelial	9.64509	-29.4364
P2.E.CTGATCCCAAGAGGCT	Tumor	P2	Epithelial	8.11622	8.91798
P2.E.CTGATCCGTAAGCACG	Tumor	P2	Epithelial	5.61707	-27.5957
P2.E.CTGATCCGTGTGCCTG	Tumor	P2	Epithelial	5.27073	-28.0455
P2.E.CTGATCCTCGAGCCCA	Tumor	P2	Epithelial	6.39736	-27.9374
P2.E.CTGCCTACAATAACGA	Tumor	P2	Epithelial	7.19844	-27.6914
P2.E.CTGCCTACACGTCAGC	Tumor	P2	Epithelial	5.8472	-29.31
P2.E.CTGCCTAGTCCATGAT	Tumor	P2	Epithelial	6.8868	-30.0024
P2.E.CTGCCTAGTTTGTTGG	Tumor	P2	Epithelial	10.5005	-26.4053
P2.E.CTGCCTATCGATCCCT	Tumor	P2	Epithelial	9.03139	-29.2811
P2.E.CTGCGGAAGGACGAAA	Tumor	P2	Epithelial	5.26499	-27.2322
P2.E.CTGCGGAGTTAGAACA	Tumor	P2	Epithelial	6.50807	-29.0732
P2.E.CTGCTGTAGTCAAGGC	Tumor	P2	Epithelial	6.47012	-26.8874
P2.E.CTGCTGTGTACAGTGG	Tumor	P2	Epithelial	5.05412	-29.7215
P2.E.CTGCTGTGTGGAAAGA	Tumor	P2	Epithelial	6.99277	-29.936
P2.E.CTGCTGTTCGGAAACG	Tumor	P2	Epithelial	8.1278	-29.5664
P2.E.CTGCTGTTCTGTTGAG	Tumor	P2	Epithelial	6.39141	-30.2943
P2.E.CTGGTCTAGCTGTTCA	Tumor	P2	Epithelial	6.26959	-27.2266
P2.E.CTGGTCTAGTGCCATT	Tumor	P2	Epithelial	13.3062	-28.0086
P2.E.CTGGTCTAGTTTAGGA	Tumor	P2	Epithelial	6.52491	-26.7154
P2.E.CTGGTCTCACCGTTGG	Tumor	P2	Epithelial	6.67535	-25.6841
P2.E.CTGGTCTCACGTTGGC	Tumor	P2	Epithelial	6.14561	-27.4478
P2.E.CTGTGCTAGCCACCTG	Tumor	P2	Epithelial	6.97405	-27.9875
P2.E.CTGTGCTGTACCGAGA	Tumor	P2	Epithelial	7.27979	15.3874
P2.E.CTGTGCTTCACCCTCA	Tumor	P2	Epithelial	8.85574	-28.3783
P2.E.CTGTGCTTCTGGAGCC	Tumor	P2	Epithelial	6.05487	-29.645
P2.E.CTGTTTAAGAGGTAGA	Tumor	P2	Epithelial	5.14428	-28.8564
P2.E.CTGTTTAAGTCCTCCT	Tumor	P2	Epithelial	5.32237	-28.4633
P2.E.CTGTTTACAATGCCAT	Tumor	P2	Epithelial	6.71177	-30.1309
P2.E.CTGTTTATCGCTGATA	Tumor	P2	Epithelial	13.698	-27.8423
P2.E.CTGTTTATCTCCAACC	Tumor	P2	Epithelial	5.79228	-27.488
P2.E.CTTAACTAGAGAGCTC	Tumor	P2	Epithelial	9.60592	-28.533
P2.E.CTTAACTAGCTGCAAG	Tumor	P2	Epithelial	7.18639	-30.6286
P2.E.CTTAACTCATGTTCCC	Tumor	P2	Epithelial	7.51004	-28.6944
P2.E.CTTACCGCAGCTTCGG	Tumor	P2	Epithelial	4.60001	-28.5235
P2.E.CTTACCGCAGGACGTA	Tumor	P2	Epithelial	13.8222	-27.3154
P2.E.CTTAGGAAGAGTGAGA	Tumor	P2	Epithelial	12.4119	-28.3275
P2.E.CTTAGGAAGGTCGGAT	Tumor	P2	Epithelial	13.6884	-27.8133
P2.E.CTTAGGAGTCGATTGT	Tumor	P2	Epithelial	5.63537	-29.8138
P2.E.CTTAGGATCCCTCTTT	Tumor	P2	Epithelial	7.07885	-25.7605
P2.E.CTTAGGATCTATCGCC	Tumor	P2	Epithelial	7.10659	-30.0651
P2.E.CTTCTCTCACGGTAGA	Tumor	P2	Epithelial	6.18582	-27.4833
P2.E.CTTCTCTCACTGAAGG	Tumor	P2	Epithelial	7.48725	-30.5195
P2.E.CTTCTCTCAGTGAGTG	Tumor	P2	Epithelial	9.52568	-29.4496
P2.E.CTTCTCTGTAAATGTG	Tumor	P2	Epithelial	11.0509	-27.3446
P2.E.CTTCTCTGTGTGGTTT	Tumor	P2	Epithelial	12.1275	-27.6955
P2.E.CTTCTCTTCTCGGACG	Tumor	P2	Epithelial	6.51484	-27.9769
P2.E.CTTGGCTGTTCTGAAC	Tumor	P2	Epithelial	4.50002	-29.2684
P2.E.CTTGGCTTCGTACCGG	Tumor	P2	Epithelial	6.05776	-5.01772
P2.E.CTTTGCGAGTGTTGAA	Tumor	P2	Epithelial	6.38143	-29.7878
P2.E.CTTTGCGCACGTGAGA	Tumor	P2	Epithelial	6.78471	-25.3308
P2.E.CTTTGCGGTCAGATAA	Tumor	P2	Epithelial	6.61617	-30.1701
P2.E.CTTTGCGGTCCGAAGA	Tumor	P2	Epithelial	6.34469	-29.5852
P2.E.CTTTGCGGTTCAACCA	Tumor	P2	Epithelial	5.00282	-29.042
P2.E.GAAACTCGTACACCGC	Tumor	P2	Epithelial	7.73603	-27.0615
P2.E.GAAACTCGTGAGCGAT	Tumor	P2	Epithelial	14.4319	-21.5216
P2.E.GAAATGAAGCTCAACT	Tumor	P2	Epithelial	4.882	-28.5674
P2.E.GAAATGACATTACGAC	Tumor	P2	Epithelial	8.54466	-26.1918
P2.E.GAAATGAGTAATCGTC	Tumor	P2	Epithelial	13.5277	-27.1027
P2.E.GAAATGAGTACAGTTC	Tumor	P2	Epithelial	8.2167	-27.8298
P2.E.GAACATCAGGCTCATT	Tumor	P2	Epithelial	4.26526	-28.4424
P2.E.GAACATCCAGGTGGAT	Tumor	P2	Epithelial	7.08038	-29.7091
P2.E.GAACATCGTGTTGGGA	Tumor	P2	Epithelial	13.5209	-27.0918
P2.E.GAACATCTCTTATCTG	Tumor	P2	Epithelial	6.6314	-28.8751
P2.E.GAACCTAAGCGGATCA	Tumor	P2	Epithelial	9.14565	-28.2277
P2.E.GAACCTACAAACTGCT	Tumor	P2	Epithelial	12.3408	-28.6519
P2.E.GAACCTAGTAAAGGAG	Tumor	P2	Epithelial	12.8012	-28.2384
P2.E.GAACCTAGTGCCTTGG	Tumor	P2	Epithelial	10.141	-26.0643
P2.E.GAACGGAGTATATGGA	Tumor	P2	Epithelial	12.2391	-28.3964
P2.E.GAACGGAGTGCACTTA	Tumor	P2	Epithelial	4.87648	-29.3559
P2.E.GAAGCAGAGCGTAATA	Tumor	P2	Epithelial	5.59436	-28.6831
P2.E.GAAGCAGGTATCGCAT	Tumor	P2	Epithelial	8.05392	-26.9313
P2.E.GAAGCAGGTGTAATGA	Tumor	P2	Epithelial	5.94187	-27.2495
P2.E.GAAGCAGTCTGCCCTA	Tumor	P2	Epithelial	4.47261	-29.3412
P2.E.GAATAAGTCAGTACGT	Tumor	P2	Epithelial	8.75567	-28.9015
P2.E.GAATAAGTCCCTTGCA	Tumor	P2	Epithelial	8.67784	-28.5209
P2.E.GAATGAAAGGCCATAG	Tumor	P2	Epithelial	6.43441	-28.1187
P2.E.GAATGAACAAGCCGCT	Tumor	P2	Epithelial	4.53145	-29.5642
P2.E.GAATGAAGTACATGTC	Tumor	P2	Epithelial	6.64032	-28.0747
P2.E.GAATGAAGTTTACTCT	Tumor	P2	Epithelial	13.1412	-27.0987
P2.E.GACACGCAGGTGATTA	Tumor	P2	Epithelial	7.86316	-29.9093
P2.E.GACACGCTCTTGAGGT	Tumor	P2	Epithelial	6.60567	-26.7073
P2.E.GACAGAGCAAGAGTCG	Tumor	P2	Epithelial	7.38357	-28.6613
P2.E.GACAGAGCAATGTAAG	Tumor	P2	Epithelial	14.1152	-21.4627
P2.E.GACAGAGGTAAAGTCA	Tumor	P2	Epithelial	8.6916	-29.0448
P2.E.GACAGAGTCTGAGGGA	Tumor	P2	Epithelial	6.01429	-27.1
P2.E.GACCAATAGTACATGA	Tumor	P2	Epithelial	9.55396	-26.623
P2.E.GACCAATCAGTCTTCC	Tumor	P2	Epithelial	7.94001	-29.8544
P2.E.GACCAATCATAAGACA	Tumor	P2	Epithelial	7.42559	-27.9629
P2.E.GACCAATTCTGCCAGG	Tumor	P2	Epithelial	11.868	-28.7647
P2.E.GACCTGGCACGAAAGC	Tumor	P2	Epithelial	13.8443	-27.6644
P2.E.GACCTGGCATGCCTTC	Tumor	P2	Epithelial	5.22287	-29.08
P2.E.GACCTGGGTACCGAGA	Tumor	P2	Epithelial	6.0977	-25.7847
P2.E.GACCTGGTCATTGCGA	Tumor	P2	Epithelial	13.0498	-28.1297
P2.E.GACCTGGTCGCGCCAA	Tumor	P2	Epithelial	9.21612	-28.2041
P2.E.GACGCGTAGACCACGA	Tumor	P2	Epithelial	12.2987	-28.591
P2.E.GACGCGTCACCTTGTC	Tumor	P2	Epithelial	5.52087	-29.3578
P2.E.GACGGCTAGGGATCTG	Tumor	P2	Epithelial	7.14513	-30.3443
P2.E.GACGGCTCACGGTAAG	Tumor	P2	Epithelial	13.113	-27.8512
P2.E.GACGGCTCATCCAACA	Tumor	P2	Epithelial	7.45041	-30.1744
P2.E.GACGTGCAGCCCAATT	Tumor	P2	Epithelial	8.87517	-27.1223
P2.E.GACGTGCAGCTGTCTA	Tumor	P2	Epithelial	6.07459	-28.6128
P2.E.GACGTGCCAACTGCGC	Tumor	P2	Epithelial	6.68001	-26.9454
P2.E.GACGTGCTCAGTGTTG	Tumor	P2	Epithelial	7.00666	-26.3702
P2.E.GACTAACCAATCAGAA	Tumor	P2	Epithelial	9.07227	-27.7693
P2.E.GACTACAAGGGCACTA	Tumor	P2	Epithelial	9.12279	-28.4697
P2.E.GACTACACATCCGCGA	Tumor	P2	Epithelial	13.5924	-21.6692
P2.E.GACTACACATTGGTAC	Tumor	P2	Epithelial	6.0308	-30.1197
P2.E.GACTACAGTCCTCTTG	Tumor	P2	Epithelial	8.48616	-26.3025
P2.E.GACTACAGTTGCGCAC	Tumor	P2	Epithelial	6.90096	-26.7902
P2.E.GACTACATCTGCGTAA	Tumor	P2	Epithelial	5.34128	-27.4186
P2.E.GACTGCGCACATGTGT	Tumor	P2	Epithelial	6.05681	-27.101
P2.E.GACTGCGGTAGAGCTG	Tumor	P2	Epithelial	6.4376	-30.1821
P2.E.GACTGCGTCCGTCAAA	Tumor	P2	Epithelial	4.55304	-29.358
P2.E.GACTGCGTCTTCGGTC	Tumor	P2	Epithelial	7.31997	-28.9606
P2.E.GAGCAGACAAATTGCC	Tumor	P2	Epithelial	12.716	-28.4679
P2.E.GAGCAGACAAGGTTCT	Tumor	P2	Epithelial	7.41577	-26.4274
P2.E.GAGCAGACACCTCGTT	Tumor	P2	Epithelial	13.771	-21.5268
P2.E.GAGCAGAGTCATCCCT	Tumor	P2	Epithelial	7.96228	-28.7735
P2.E.GAGGTGACACCGGAAA	Tumor	P2	Epithelial	5.09444	-28.7514
P2.E.GAGGTGAGTAGAAAGG	Tumor	P2	Epithelial	7.60707	-28.4398
P2.E.GAGGTGAGTCCATGAT	Tumor	P2	Epithelial	6.11337	-27.0885
P2.E.GAGTCCGAGCTAAACA	Tumor	P2	Epithelial	8.42782	-28.7155
P2.E.GAGTCCGTCATTCACT	Tumor	P2	Epithelial	6.47187	-24.9497
P2.E.GATCAGTAGCGTAATA	Tumor	P2	Epithelial	6.81127	-26.9426
P2.E.GATCAGTAGGTACTCT	Tumor	P2	Epithelial	6.13569	-27.2871
P2.E.GATCAGTGTAAGGATT	Tumor	P2	Epithelial	8.93295	-26.405
P2.E.GATCAGTGTACCATCA	Tumor	P2	Epithelial	6.104	-29.2572
P2.E.GATCAGTGTAGCGTGA	Tumor	P2	Epithelial	13.6986	-27.819
P2.E.GATCAGTGTTACTGAC	Tumor	P2	Epithelial	4.50864	-26.734
P2.E.GATCAGTTCCGTTGCT	Tumor	P2	Epithelial	8.01378	-26.2422
P2.E.GATCAGTTCTATCCCG	Tumor	P2	Epithelial	4.8466	-27.7333
P2.E.GATCAGTTCTCATTCA	Tumor	P2	Epithelial	7.71701	-28.4904
P2.E.GATCGATAGACGACGT	Tumor	P2	Epithelial	6.17188	-27.5252
P2.E.GATCGATAGTCCGTAT	Tumor	P2	Epithelial	9.59063	-26.5167
P2.E.GATCGATCAAGTAATG	Tumor	P2	Epithelial	8.89955	-28.7148
P2.E.GATCGCGAGCGTGAGT	Tumor	P2	Epithelial	7.44687	-28.2153
P2.E.GATCGCGGTCATCCCT	Tumor	P2	Epithelial	5.39991	-26.2605
P2.E.GATCGCGTCTGCCAGG	Tumor	P2	Epithelial	5.3437	-30.1378
P2.E.GATCGTACAGCCTGTG	Tumor	P2	Epithelial	6.46905	-27.6668
P2.E.GATCGTAGTAGATTAG	Tumor	P2	Epithelial	5.66346	-27.0986
P2.E.GATCGTAGTCAGGACA	Tumor	P2	Epithelial	9.88191	-27.6927
P2.E.GATCGTATCGGTTAAC	Tumor	P2	Epithelial	12.1147	-27.7757
P2.E.GATCGTATCGTACGGC	Tumor	P2	Epithelial	7.65949	-29.6175
P2.E.GATCTAGAGCTTCGCG	Tumor	P2	Epithelial	5.27905	-27.3304
P2.E.GATCTAGAGGGCTCTC	Tumor	P2	Epithelial	12.7133	-28.1887
P2.E.GATCTAGCAGTCACTA	Tumor	P2	Epithelial	8.24573	-27.7913
P2.E.GATCTAGGTCATACTG	Tumor	P2	Epithelial	5.77249	-27.2716
P2.E.GATCTAGTCTACTATC	Tumor	P2	Epithelial	9.50646	-29.3359
P2.E.GATCTAGTCTTCCTTC	Tumor	P2	Epithelial	4.86232	-29.218
P2.E.GATGAAAGTCCAAGTT	Tumor	P2	Epithelial	0.819851	13.9238
P2.E.GATGAGGAGAAGGACA	Tumor	P2	Epithelial	12.4508	-28.007
P2.E.GATGAGGAGAGTAAGG	Tumor	P2	Epithelial	7.51048	-28.7919
P2.E.GATGAGGAGCGTCTAT	Tumor	P2	Epithelial	10.2471	-26.2786
P2.E.GATGAGGAGTGCGTGA	Tumor	P2	Epithelial	9.11646	-28.2943
P2.E.GATGAGGGTCCAGTGC	Tumor	P2	Epithelial	8.00939	-25.1083
P2.E.GATGCTAAGGACTGGT	Tumor	P2	Epithelial	7.45902	-26.4189
P2.E.GATGCTAGTTACGACT	Tumor	P2	Epithelial	12.6081	-28.6152
P2.E.GATGCTATCCTAGTGA	Tumor	P2	Epithelial	7.26099	-29.6161
P2.E.GATGCTATCTTTAGTC	Tumor	P2	Epithelial	6.22374	-30.1279
P2.E.GATTCAGAGACCGGAT	Tumor	P2	Epithelial	11.6486	-28.147
P2.E.GATTCAGAGTGAAGTT	Tumor	P2	Epithelial	5.01873	-27.9073
P2.E.GATTCAGCATGCCACG	Tumor	P2	Epithelial	8.49691	-28.0967
P2.E.GATTCAGTCAAGCCTA	Tumor	P2	Epithelial	8.87201	-29.4459
P2.E.GCAAACTAGATAGGAG	Tumor	P2	Epithelial	8.68307	-28.5171
P2.E.GCAAACTAGTCATCCA	Tumor	P2	Epithelial	5.85202	-30.1153
P2.E.GCAAACTCAAGCTGTT	Tumor	P2	Epithelial	7.27767	-30.0818
P2.E.GCAAACTCATTGGCGC	Tumor	P2	Epithelial	6.07785	-26.7218
P2.E.GCAAACTGTACATCCA	Tumor	P2	Epithelial	6.36484	-27.5169
P2.E.GCAAACTGTACCATCA	Tumor	P2	Epithelial	5.78973	-29.9609
P2.E.GCAATCAGTGCACGAA	Tumor	P2	Epithelial	4.79753	-29.1461
P2.E.GCAATCAGTGTCCTCT	Tumor	P2	Epithelial	8.3157	-28.4653
P2.E.GCACATAAGTTAGGTA	Tumor	P2	Epithelial	6.82846	-29.0114
P2.E.GCACATACAGTACACT	Tumor	P2	Epithelial	7.29928	-29.922
P2.E.GCACATAGTCCTGCTT	Tumor	P2	Epithelial	7.27798	-30.2128
P2.E.GCACATATCGTCACGG	Tumor	P2	Epithelial	13.2247	-27.6126
P2.E.GCACTCTGTCGAACAG	Tumor	P2	Epithelial	6.38347	-30.3603
P2.E.GCACTCTTCGGCCGAT	Tumor	P2	Epithelial	13.7973	-21.4814
P2.E.GCAGCCACAATGTAAG	Tumor	P2	Epithelial	5.85641	-30.1126
P2.E.GCAGCCACACCGCTAG	Tumor	P2	Epithelial	4.65067	-29.3825
P2.E.GCAGCCAGTGTGCGTC	Tumor	P2	Epithelial	8.50227	-28.3082
P2.E.GCAGCCATCCGTTGCT	Tumor	P2	Epithelial	4.52149	-28.2083
P2.E.GCAGTTACAGTACACT	Tumor	P2	Epithelial	8.45557	-25.4999
P2.E.GCAGTTATCGTTGACA	Tumor	P2	Epithelial	5.91751	-27.4881
P2.E.GCAGTTATCTACGAGT	Tumor	P2	Epithelial	13.4397	-27.383
P2.E.GCAGTTATCTTCGAGA	Tumor	P2	Epithelial	8.34544	-27.7358
P2.E.GCAGTTATCTTCGGTC	Tumor	P2	Epithelial	6.04599	-28.1671
P2.E.GCATACAAGCCATCGC	Tumor	P2	Epithelial	4.71763	-29.0611
P2.E.GCATACAGTGCTGTAT	Tumor	P2	Epithelial	7.38489	-29.5919
P2.E.GCATACAGTGGTACAG	Tumor	P2	Epithelial	4.52656	-29.3251
P2.E.GCATACATCACTTCAT	Tumor	P2	Epithelial	4.45731	-29.057
P2.E.GCATGATAGTGAAGTT	Tumor	P2	Epithelial	8.24584	-29.8974
P2.E.GCATGATGTGGCCCTA	Tumor	P2	Epithelial	5.75156	-27.5101
P2.E.GCATGCGCAGTGAGTG	Tumor	P2	Epithelial	16.4092	-22.0992
P2.E.GCATGCGGTAGCTTGT	Tumor	P2	Epithelial	8.73262	-26.4956
P2.E.GCATGTAAGAAACGAG	Tumor	P2	Epithelial	13.8881	-21.4134
P2.E.GCATGTACACAGTCGC	Tumor	P2	Epithelial	5.81968	-28.7214
P2.E.GCATGTACATCACAAC	Tumor	P2	Epithelial	7.54036	-29.1948
P2.E.GCATGTACATTACCTT	Tumor	P2	Epithelial	4.90127	-26.9234
P2.E.GCCAAATTCCGTACAA	Tumor	P2	Epithelial	4.37993	-29.1926
P2.E.GCCAAATTCGGTCCGA	Tumor	P2	Epithelial	8.94372	-28.1804
P2.E.GCCTCTAAGATCCGAG	Tumor	P2	Epithelial	5.29329	-30.0783
P2.E.GCCTCTACAAACCCAT	Tumor	P2	Epithelial	8.50131	-29.2027
P2.E.GCCTCTACAAGACGTG	Tumor	P2	Epithelial	4.55849	-28.0947
P2.E.GCCTCTAGTTCACGGC	Tumor	P2	Epithelial	5.23593	-27.1082
P2.E.GCCTCTATCATGTCCC	Tumor	P2	Epithelial	17.206	-23.3325
P2.E.GCCTCTATCCTAGTGA	Tumor	P2	Epithelial	8.16368	-28.5261
P2.E.GCGACCAAGCGTGAGT	Tumor	P2	Epithelial	7.86912	-28.0291
P2.E.GCGACCAAGCTCCCAG	Tumor	P2	Epithelial	4.76414	-27.6513
P2.E.GCGACCAAGGAATTAC	Tumor	P2	Epithelial	4.88957	-27.0227
P2.E.GCGACCACAAGTCATC	Tumor	P2	Epithelial	7.04878	-29.8006
P2.E.GCGACCACAATCCAAC	Tumor	P2	Epithelial	16.1799	-21.9315
P2.E.GCGCAACGTGTTGGGA	Tumor	P2	Epithelial	11.7733	-8.13114
P2.E.GCGCAACTCGCTTGTC	Tumor	P2	Epithelial	7.15419	-30.6591
P2.E.GCGCAGTAGAGGTAGA	Tumor	P2	Epithelial	9.00168	-29.6643
P2.E.GCGCAGTCACAAGCCC	Tumor	P2	Epithelial	6.41782	-28.6063
P2.E.GCGCAGTCAGCTCCGA	Tumor	P2	Epithelial	6.0402	-26.2819
P2.E.GCGCAGTGTCGGGTCT	Tumor	P2	Epithelial	11.0126	-25.4894
P2.E.GCGCAGTGTCTGGTCG	Tumor	P2	Epithelial	6.14279	-26.9908
P2.E.GCGCAGTGTTAAGTAG	Tumor	P2	Epithelial	5.72584	-29.4888
P2.E.GCGCAGTTCGTCACGG	Tumor	P2	Epithelial	7.87258	-28.2114
P2.E.GCGCCAAAGACCACGA	Tumor	P2	Epithelial	13.0552	-28.2926
P2.E.GCGCCAAAGGGATACC	Tumor	P2	Epithelial	12.4954	-28.3673
P2.E.GCGCCAAAGTATCTCG	Tumor	P2	Epithelial	5.42418	-29.1459
P2.E.GCGCCAACAATGGAAT	Tumor	P2	Epithelial	5.78066	-30.0584
P2.E.GCGCCAACATACTACG	Tumor	P2	Epithelial	6.89797	-29.9977
P2.E.GCGCCAACATTAGCCA	Tumor	P2	Epithelial	4.14949	-28.9396
P2.E.GCGCCAAGTACTTGAC	Tumor	P2	Epithelial	9.21979	-28.1701
P2.E.GCGCCAATCGCAGGCT	Tumor	P2	Epithelial	12.557	-28.5345
P2.E.GCGCGATAGAAGGGTA	Tumor	P2	Epithelial	4.97766	-29.9987
P2.E.GCGCGATAGCACCGTC	Tumor	P2	Epithelial	6.30611	-27.2497
P2.E.GCGCGATGTCTTTCAT	Tumor	P2	Epithelial	8.44989	-24.044
P2.E.GCGGGTTAGATCCCGC	Tumor	P2	Epithelial	6.47065	-29.3234
P2.E.GCGGGTTAGGTTACCT	Tumor	P2	Epithelial	6.31458	-28.5138
P2.E.GCGGGTTCAAGTCTAC	Tumor	P2	Epithelial	13.6454	-21.6205
P2.E.GCGGGTTCAGATGGCA	Tumor	P2	Epithelial	8.93775	-27.3498
P2.E.GCGGGTTGTTAGAACA	Tumor	P2	Epithelial	5.47325	-26.1435
P2.E.GCGGGTTTCTTGGGTA	Tumor	P2	Epithelial	5.41766	-27.5445
P2.E.GCTCCTAAGAGCAATT	Tumor	P2	Epithelial	6.59485	-29.4736
P2.E.GCTCCTAAGTGAACAT	Tumor	P2	Epithelial	7.22684	-26.5615
P2.E.GCTCCTACACGGTAAG	Tumor	P2	Epithelial	5.59079	-30.2558
P2.E.GCTCCTATCTAACGGT	Tumor	P2	Epithelial	5.12488	-29.2366
P2.E.GCTCCTATCTCCTATA	Tumor	P2	Epithelial	8.40845	-26.6064
P2.E.GCTCTGTAGCAGCCTC	Tumor	P2	Epithelial	6.19404	-29.9257
P2.E.GCTCTGTAGCTGCAAG	Tumor	P2	Epithelial	8.15776	-26.3225
P2.E.GCTCTGTAGGTGCTAG	Tumor	P2	Epithelial	13.7926	-27.3889
P2.E.GCTCTGTGTAAGTGGC	Tumor	P2	Epithelial	8.03461	-29.0835
P2.E.GCTCTGTTCATGGTCA	Tumor	P2	Epithelial	4.91696	-29.2831
P2.E.GCTCTGTTCCCTAATT	Tumor	P2	Epithelial	6.90079	-25.732
P2.E.GCTCTGTTCGAGGTAG	Tumor	P2	Epithelial	6.41804	-26.2219
P2.E.GCTCTGTTCTAGCACA	Tumor	P2	Epithelial	4.59501	-28.417
P2.E.GCTGCAGCATAAAGGT	Tumor	P2	Epithelial	6.78075	-30.1611
P2.E.GCTGCGAAGACAGGCT	Tumor	P2	Epithelial	8.28119	-27.5223
P2.E.GCTGCGAAGAGCAATT	Tumor	P2	Epithelial	4.93968	-28.8107
P2.E.GCTGCGACACCTATCC	Tumor	P2	Epithelial	4.37221	-26.9167
P2.E.GCTGCGACACGGTAAG	Tumor	P2	Epithelial	12.9463	-28.1865
P2.E.GCTGCGAGTTCTGGTA	Tumor	P2	Epithelial	7.29922	-27.6776
P2.E.GCTGCGAGTTGGTTTG	Tumor	P2	Epithelial	5.66304	-30.1745
P2.E.GCTGCGATCAAGGCTT	Tumor	P2	Epithelial	9.10473	-28.0625
P2.E.GCTGCGATCAGTTGAC	Tumor	P2	Epithelial	6.8331	-30.0411
P2.E.GCTGCGATCCCATTAT	Tumor	P2	Epithelial	8.56076	-27.9435
P2.E.GCTGCTTAGAATGTGT	Tumor	P2	Epithelial	13.7485	-27.8237
P2.E.GCTGCTTAGGATGGTC	Tumor	P2	Epithelial	7.13328	-30.6512
P2.E.GCTGCTTCATGGGACA	Tumor	P2	Epithelial	8.287	-25.8198
P2.E.GCTGCTTTCGAGGTAG	Tumor	P2	Epithelial	7.31225	-30.383
P2.E.GCTGGGTCAAACAACA	Tumor	P2	Epithelial	5.62692	-28.9421
P2.E.GCTTCCACATGCTAGT	Tumor	P2	Epithelial	6.76955	-29.4188
P2.E.GCTTCCACATTCACTT	Tumor	P2	Epithelial	13.3722	-27.8654
P2.E.GCTTGAAGTAAGTGGC	Tumor	P2	Epithelial	6.73359	-30.2606
P2.E.GCTTGAATCAATACCG	Tumor	P2	Epithelial	7.15365	-27.017
P2.E.GCTTGAATCAGTACGT	Tumor	P2	Epithelial	4.9727	-29.1967
P2.E.GCTTGAATCCTCATTA	Tumor	P2	Epithelial	8.97333	-27.3076
P2.E.GGAAAGCCAGATCCAT	Tumor	P2	Epithelial	5.62977	-29.7841
P2.E.GGAAAGCGTACATCCA	Tumor	P2	Epithelial	7.43663	-28.1137
P2.E.GGAAAGCGTCTGATCA	Tumor	P2	Epithelial	7.01185	-29.2791
P2.E.GGAAAGCGTCTGGTCG	Tumor	P2	Epithelial	4.51376	-27.9149
P2.E.GGAACTTGTACAGCAG	Tumor	P2	Epithelial	5.54847	-28.3216
P2.E.GGAACTTGTCGAAAGC	Tumor	P2	Epithelial	6.11486	-27.0631
P2.E.GGAACTTGTTCGAATC	Tumor	P2	Epithelial	7.75879	-29.5655
P2.E.GGAATAAAGTGCAAGC	Tumor	P2	Epithelial	6.70304	-26.6074
P2.E.GGAATAACATGCTGGC	Tumor	P2	Epithelial	9.21361	-27.8226
P2.E.GGAATAAGTAGGACAC	Tumor	P2	Epithelial	5.79659	-29.8357
P2.E.GGACAAGAGCTACCTA	Tumor	P2	Epithelial	6.51691	-26.6401
P2.E.GGACAAGAGTACGCGA	Tumor	P2	Epithelial	7.2545	-30.1876
P2.E.GGACAAGGTACCTACA	Tumor	P2	Epithelial	9.74444	-25.7707
P2.E.GGACAGAAGACTACAA	Tumor	P2	Epithelial	6.58583	-26.4082
P2.E.GGACAGAAGCGCCTCA	Tumor	P2	Epithelial	6.6519	-26.8011
P2.E.GGACAGACAAAGGTGC	Tumor	P2	Epithelial	5.37108	-29.8759
P2.E.GGACAGACATTAGGCT	Tumor	P2	Epithelial	5.03822	-29.5899
P2.E.GGACAGAGTCATTAGC	Tumor	P2	Epithelial	11.6079	-28.3735
P2.E.GGACAGAGTCGCGGTT	Tumor	P2	Epithelial	8.53383	-26.8705
P2.E.GGACAGAGTGTGACCC	Tumor	P2	Epithelial	8.52427	-28.1306
P2.E.GGACATTAGTTTGCGT	Tumor	P2	Epithelial	9.37625	-28.7657
P2.E.GGACATTCAAGCCATT	Tumor	P2	Epithelial	4.22848	-29.2939
P2.E.GGACATTCACTAAGTC	Tumor	P2	Epithelial	13.1757	-27.3898
P2.E.GGACATTCAGTCAGAG	Tumor	P2	Epithelial	5.74561	-27.2315
P2.E.GGACATTGTACATGTC	Tumor	P2	Epithelial	6.59921	-27.779
P2.E.GGACATTGTATGGTTC	Tumor	P2	Epithelial	12.3878	-28.2632
P2.E.GGACATTGTGCAGGTA	Tumor	P2	Epithelial	13.5499	-27.9877
P2.E.GGACATTGTTCACCTC	Tumor	P2	Epithelial	4.71892	-27.8357
P2.E.GGACATTTCAAACCGT	Tumor	P2	Epithelial	7.50023	-28.4808
P2.E.GGACATTTCATCTGCC	Tumor	P2	Epithelial	6.82873	-28.1163
P2.E.GGACGTCCAAAGTGCG	Tumor	P2	Epithelial	4.79154	-28.5119
P2.E.GGACGTCGTAATCGTC	Tumor	P2	Epithelial	6.39997	-28.14
P2.E.GGAGCAACATCGGGTC	Tumor	P2	Epithelial	6.8829	-26.7
P2.E.GGAGCAAGTCTTGATG	Tumor	P2	Epithelial	5.71578	-25.881
P2.E.GGAGCAATCACGGTTA	Tumor	P2	Epithelial	11.1098	-25.626
P2.E.GGATGTTAGCACACAG	Tumor	P2	Epithelial	6.49947	-30.1995
P2.E.GGATGTTAGCGATTCT	Tumor	P2	Epithelial	8.28885	-27.8004
P2.E.GGATGTTCAAAGTCAA	Tumor	P2	Epithelial	4.64058	-26.6408
P2.E.GGATGTTGTGTGGTTT	Tumor	P2	Epithelial	11.9175	-26.5182
P2.E.GGATGTTTCACCCTCA	Tumor	P2	Epithelial	6.71438	-30.0745
P2.E.GGATGTTTCGCCAAAT	Tumor	P2	Epithelial	12.1214	-27.6749
P2.E.GGATGTTTCGTCTGAA	Tumor	P2	Epithelial	9.52621	-18.2179
P2.E.GGATTACAGACAGGCT	Tumor	P2	Epithelial	8.26896	-25.6874
P2.E.GGATTACAGAGATGAG	Tumor	P2	Epithelial	13.6837	-27.5307
P2.E.GGATTACAGTGTCTCA	Tumor	P2	Epithelial	11.2342	-26.4776
P2.E.GGATTACTCAACGGCC	Tumor	P2	Epithelial	8.03452	-29.5174
P2.E.GGATTACTCAGCTTAG	Tumor	P2	Epithelial	4.73965	-28.6584
P2.E.GGATTACTCGACCAGC	Tumor	P2	Epithelial	5.33139	-28.2671
P2.E.GGCAATTAGATATGCA	Tumor	P2	Epithelial	12.4675	-28.3779
P2.E.GGCAATTGTAACGACG	Tumor	P2	Epithelial	5.47831	-29.71
P2.E.GGCAATTGTCTAACGT	Tumor	P2	Epithelial	4.76691	-28.6284
P2.E.GGCAATTTCGGAAACG	Tumor	P2	Epithelial	8.06851	-28.8097
P2.E.GGCAATTTCTCACATT	Tumor	P2	Epithelial	8.27446	-29.0967
P2.E.GGCCGATAGACTACAA	Tumor	P2	Epithelial	6.91869	-29.4909
P2.E.GGCCGATAGATAGGAG	Tumor	P2	Epithelial	6.85122	-26.8427
P2.E.GGCCGATGTAGGCATG	Tumor	P2	Epithelial	7.43981	-26.5635
P2.E.GGCCGATGTCTTGATG	Tumor	P2	Epithelial	7.85681	-28.6796
P2.E.GGCCGATTCACAAACC	Tumor	P2	Epithelial	6.52958	-26.5723
P2.E.GGCGACTAGCGTCAAG	Tumor	P2	Epithelial	6.31369	-28.7669
P2.E.GGCGACTAGGTGTTAA	Tumor	P2	Epithelial	5.27303	-30.1474
P2.E.GGCGACTCAGCTCGCA	Tumor	P2	Epithelial	4.65992	-29.5448
P2.E.GGCGACTGTGCAACGA	Tumor	P2	Epithelial	5.51523	-28.3079
P2.E.GGCGACTGTGTCAATC	Tumor	P2	Epithelial	12.5258	-28.0707
P2.E.GGCGACTGTTATCCGA	Tumor	P2	Epithelial	7.49103	-29.053
P2.E.GGCGACTTCGACAGCC	Tumor	P2	Epithelial	6.59723	-27.0634
P2.E.GGCGTGTAGAACTGTA	Tumor	P2	Epithelial	10.023	-26.5825
P2.E.GGCGTGTGTTCGTTGA	Tumor	P2	Epithelial	11.5485	-28.4434
P2.E.GGCGTGTTCATATCGG	Tumor	P2	Epithelial	5.16529	-28.9338
P2.E.GGCTCGAGTGGTCCGT	Tumor	P2	Epithelial	5.0202	-29.9122
P2.E.GGCTGGTAGTCTTGCA	Tumor	P2	Epithelial	4.32732	-28.7434
P2.E.GGCTGGTTCCCTAACC	Tumor	P2	Epithelial	6.51389	-27.4297
P2.E.GGGAATGCAACTGCGC	Tumor	P2	Epithelial	7.67773	-28.1661
P2.E.GGGAATGCATCGGTTA	Tumor	P2	Epithelial	7.13436	-28.3077
P2.E.GGGAATGGTAGGACAC	Tumor	P2	Epithelial	8.87722	-27.1886
P2.E.GGGAATGGTGTCAATC	Tumor	P2	Epithelial	11.0133	-26.5567
P2.E.GGGAATGGTTTGGGCC	Tumor	P2	Epithelial	6.26812	-29.1817
P2.E.GGGACCTCACGGCCAT	Tumor	P2	Epithelial	6.71823	-29.4661
P2.E.GGGACCTCATGCATGT	Tumor	P2	Epithelial	8.85779	-29.7594
P2.E.GGGACCTGTGCGAAAC	Tumor	P2	Epithelial	4.53469	-28.7636
P2.E.GGGACCTTCACGCATA	Tumor	P2	Epithelial	8.07698	-28.1121
P2.E.GGGAGATAGAGTCTGG	Tumor	P2	Epithelial	6.17533	-28.3334
P2.E.GGGATGAGTCAACTGT	Tumor	P2	Epithelial	7.7092	-28.3221
P2.E.GGGCACTAGGATCGCA	Tumor	P2	Epithelial	4.90546	-25.9763
P2.E.GGGCACTAGGCAGGTT	Tumor	P2	Epithelial	12.6396	-28.3057
P2.E.GGGCACTTCATATCGG	Tumor	P2	Epithelial	11.2759	-27.1982
P2.E.GGGCATCCAAGGACAC	Tumor	P2	Epithelial	6.4724	-30.1158
P2.E.GGGCATCGTACACCGC	Tumor	P2	Epithelial	7.60628	-28.4717
P2.E.GGGCATCGTTGTGGCC	Tumor	P2	Epithelial	8.43786	-28.0631
P2.E.GGGTCTGAGCCATCGC	Tumor	P2	Epithelial	6.27062	-28.9547
P2.E.GGGTCTGGTTCCACGG	Tumor	P2	Epithelial	7.62551	-26.9577
P2.E.GGGTTGCCAAGTAGTA	Tumor	P2	Epithelial	7.72051	-26.4762
P2.E.GGGTTGCTCACATACG	Tumor	P2	Epithelial	6.22987	-30.1326
P2.E.GGTATTGAGCCGTCGT	Tumor	P2	Epithelial	8.92493	-26.5218
P2.E.GGTATTGAGGTCATCT	Tumor	P2	Epithelial	4.82643	-26.9034
P2.E.GGTATTGCACTATCTT	Tumor	P2	Epithelial	4.46852	-28.4076
P2.E.GGTGAAGAGAGTAATC	Tumor	P2	Epithelial	5.22101	-29.7769
P2.E.GGTGAAGGTTACGACT	Tumor	P2	Epithelial	6.32688	-27.9964
P2.E.GGTGAAGTCAAACCGT	Tumor	P2	Epithelial	0.702469	-7.45397
P2.E.GGTGCGTCAACTGGCC	Tumor	P2	Epithelial	5.6888	-27.9458
P2.E.GGTGCGTCAGATAATG	Tumor	P2	Epithelial	12.6062	-28.6287
P2.E.GGTGCGTGTACCGGCT	Tumor	P2	Epithelial	9.08075	-29.2138
P2.E.GGTGCGTGTACTCGCG	Tumor	P2	Epithelial	6.55545	-30.3409
P2.E.GGTGCGTTCCACTCCA	Tumor	P2	Epithelial	4.95336	-27.1995
P2.E.GGTGTTACAAGGACTG	Tumor	P2	Epithelial	4.86628	-29.4365
P2.E.GGTGTTACACATTTCT	Tumor	P2	Epithelial	12.4603	-28.2731
P2.E.GGTGTTATCACGAAGG	Tumor	P2	Epithelial	6.30836	-28.9376
P2.E.GTAACGTAGTCATCCA	Tumor	P2	Epithelial	13.4964	-27.0503
P2.E.GTAACGTCACACATGT	Tumor	P2	Epithelial	13.8478	-27.2032
P2.E.GTAACGTGTCCAGTTA	Tumor	P2	Epithelial	8.70393	-28.9516
P2.E.GTAACGTGTCCGAGTC	Tumor	P2	Epithelial	13.5704	-26.9577
P2.E.GTAACGTTCAAAGACA	Tumor	P2	Epithelial	8.5775	-29.1531
P2.E.GTAACGTTCCTCTAGC	Tumor	P2	Epithelial	9.31591	-26.4373
P2.E.GTAACGTTCTTATCTG	Tumor	P2	Epithelial	8.61344	-24.6415
P2.E.GTAACTGAGAAAGTGG	Tumor	P2	Epithelial	6.90361	-30.0974
P2.E.GTAACTGAGCGGCTTC	Tumor	P2	Epithelial	4.6963	-29.5487
P2.E.GTAACTGAGTGGTAAT	Tumor	P2	Epithelial	11.1598	-26.5275
P2.E.GTACGTACAACGATGG	Tumor	P2	Epithelial	4.41118	-29.1112
P2.E.GTACTTTAGCTGTTCA	Tumor	P2	Epithelial	9.28024	-26.5702
P2.E.GTACTTTTCGAATGGG	Tumor	P2	Epithelial	5.422	-27.9602
P2.E.GTAGGCCCAAAGGTGC	Tumor	P2	Epithelial	8.44673	-28.7236
P2.E.GTAGGCCCACTATCTT	Tumor	P2	Epithelial	6.81698	-27.6075
P2.E.GTAGGCCGTACGCACC	Tumor	P2	Epithelial	6.47527	-29.6338
P2.E.GTAGGCCGTGTTCGAT	Tumor	P2	Epithelial	8.1758	-29.0722
P2.E.GTAGGCCTCACGACTA	Tumor	P2	Epithelial	5.99771	-28.6316
P2.E.GTAGTCACAAGTAGTA	Tumor	P2	Epithelial	11.2961	0.0362244
P2.E.GTATCTTTCCAAATGC	Tumor	P2	Epithelial	5.53372	-28.9475
P2.E.GTATCTTTCCGATATG	Tumor	P2	Epithelial	6.68767	-29.8724
P2.E.GTATTCTAGCTGAACG	Tumor	P2	Epithelial	6.69652	-26.9203
P2.E.GTATTCTCATATGAGA	Tumor	P2	Epithelial	7.67638	-28.4208
P2.E.GTATTCTTCTGTCAAG	Tumor	P2	Epithelial	7.43198	-26.8462
P2.E.GTCAAGTAGAGCTGGT	Tumor	P2	Epithelial	6.29863	-28.6152
P2.E.GTCAAGTAGTGTACGG	Tumor	P2	Epithelial	7.44615	-26.2683
P2.E.GTCAAGTCAGCGTTCG	Tumor	P2	Epithelial	6.69112	-28.5437
P2.E.GTCAAGTTCATAAAGG	Tumor	P2	Epithelial	6.98072	-29.9076
P2.E.GTCAAGTTCCGAATGT	Tumor	P2	Epithelial	6.99115	-30.5749
P2.E.GTCAAGTTCGCATGAT	Tumor	P2	Epithelial	8.68738	-29.3994
P2.E.GTCACAAGTTACTGAC	Tumor	P2	Epithelial	8.71585	-24.4559
P2.E.GTCACAATCTGTCTCG	Tumor	P2	Epithelial	7.787	-29.3704
P2.E.GTCACGGAGTCGTACT	Tumor	P2	Epithelial	7.48272	-25.0334
P2.E.GTCACGGGTCCAAGTT	Tumor	P2	Epithelial	8.95326	-28.6339
P2.E.GTCACGGGTCGAACAG	Tumor	P2	Epithelial	7.28607	-30.1883
P2.E.GTCACGGTCCGTAGTA	Tumor	P2	Epithelial	6.87653	-28.919
P2.E.GTCATTTCAAACGCGA	Tumor	P2	Epithelial	9.24072	-28.0159
P2.E.GTCATTTCATTTGCCC	Tumor	P2	Epithelial	-13.4659	-9.6628
P2.E.GTCATTTTCTGGCGAC	Tumor	P2	Epithelial	7.18107	-29.0899
P2.E.GTCCTCAAGAAACCGC	Tumor	P2	Epithelial	13.6649	-27.8153
P2.E.GTCCTCAAGAAGGGTA	Tumor	P2	Epithelial	7.92025	-28.4947
P2.E.GTCCTCAAGGTTCCTA	Tumor	P2	Epithelial	6.05758	-26.7574
P2.E.GTCGTAAAGCTAGCCC	Tumor	P2	Epithelial	13.2761	-27.4567
P2.E.GTCGTAACAAAGGAAG	Tumor	P2	Epithelial	7.92122	-29.4095
P2.E.GTCGTAACAATGGATA	Tumor	P2	Epithelial	7.27409	-29.7115
P2.E.GTCGTAAGTACAAGTA	Tumor	P2	Epithelial	5.84567	-28.3455
P2.E.GTCGTAATCATCATTC	Tumor	P2	Epithelial	7.32768	-28.2466
P2.E.GTCGTAATCCGTAGTA	Tumor	P2	Epithelial	7.13278	-27.2404
P2.E.GTCTCGTAGCGTCTAT	Tumor	P2	Epithelial	10.0952	-29.1028
P2.E.GTCTCGTCATGCTAGT	Tumor	P2	Epithelial	7.8888	-26.7733
P2.E.GTCTCGTTCTGCTGTC	Tumor	P2	Epithelial	6.32452	-25.7446
P2.E.GTCTTCGAGCGATTCT	Tumor	P2	Epithelial	13.099	-28.0172
P2.E.GTCTTCGGTATTAGCC	Tumor	P2	Epithelial	5.76629	-29.1265
P2.E.GTCTTCGGTGCATCTA	Tumor	P2	Epithelial	8.19482	-28.2606
P2.E.GTGAAGGAGAAACGCC	Tumor	P2	Epithelial	7.19651	-30.081
P2.E.GTGAAGGCAGGGTACA	Tumor	P2	Epithelial	8.43001	-29.8121
P2.E.GTGAAGGGTTGGTGGA	Tumor	P2	Epithelial	10.0287	-25.9127
P2.E.GTGCATAGTGTGACCC	Tumor	P2	Epithelial	4.26463	-28.4139
P2.E.GTGCATAGTTGAGTTC	Tumor	P2	Epithelial	16.0733	-22.0087
P2.E.GTGCATATCCATGAGT	Tumor	P2	Epithelial	4.81554	-27.9395
P2.E.GTGCGGTCAACTTGAC	Tumor	P2	Epithelial	8.03266	-26.4465
P2.E.GTGCGGTTCACAGTAC	Tumor	P2	Epithelial	12.5984	-22.0181
P2.E.GTGCGGTTCATATCGG	Tumor	P2	Epithelial	7.11713	-30.0217
P2.E.GTGCTTCAGATCCGAG	Tumor	P2	Epithelial	6.24347	-27.4911
P2.E.GTGCTTCAGTGCCAGA	Tumor	P2	Epithelial	4.39818	-29.1039
P2.E.GTGCTTCCATCCAACA	Tumor	P2	Epithelial	6.33634	-27.6808
P2.E.GTGCTTCCATGGAATA	Tumor	P2	Epithelial	7.52019	-28.0296
P2.E.GTGCTTCTCAGCGACC	Tumor	P2	Epithelial	16.488	-22.7682
P2.E.GTGCTTCTCCGTTGTC	Tumor	P2	Epithelial	4.3531	-28.0592
P2.E.GTGCTTCTCCTGTAGA	Tumor	P2	Epithelial	7.52327	-26.916
P2.E.GTGCTTCTCGGCTACG	Tumor	P2	Epithelial	4.07614	-28.3228
P2.E.GTGGGTCAGCATCATC	Tumor	P2	Epithelial	10.1961	-26.9043
P2.E.GTGGGTCCAATTGCTG	Tumor	P2	Epithelial	4.59612	-28.9881
P2.E.GTGGGTCTCTTGACGA	Tumor	P2	Epithelial	4.7595	-28.8311
P2.E.GTGTGCGCACTTAAGC	Tumor	P2	Epithelial	5.4471	-27.4052
P2.E.GTGTGCGGTAGCTCCG	Tumor	P2	Epithelial	8.52251	-28.8757
P2.E.GTGTGCGGTTGGAGGT	Tumor	P2	Epithelial	6.47576	-27.1068
P2.E.GTGTGCGTCATGTCTT	Tumor	P2	Epithelial	12.3845	-27.3072
P2.E.GTGTGCGTCCTTCAAT	Tumor	P2	Epithelial	5.37703	-28.1056
P2.E.GTGTTAGCACGCTTTC	Tumor	P2	Epithelial	7.48417	-29.3946
P2.E.GTTAAGCAGGAGTACC	Tumor	P2	Epithelial	4.87019	-28.6404
P2.E.GTTAAGCCACCAGGCT	Tumor	P2	Epithelial	6.9523	-28.6103
P2.E.GTTACAGAGGTGCTAG	Tumor	P2	Epithelial	9.33727	-29.2333
P2.E.GTTACAGAGTACGCCC	Tumor	P2	Epithelial	4.66531	-28.55
P2.E.GTTACAGCATCACGTA	Tumor	P2	Epithelial	7.21605	-30.7214
P2.E.GTTACAGTCAATCTCT	Tumor	P2	Epithelial	6.32249	-26.7306
P2.E.GTTCATTAGCCGGTAA	Tumor	P2	Epithelial	8.49612	-25.6237
P2.E.GTTCATTGTGATGATA	Tumor	P2	Epithelial	13.7355	-27.7699
P2.E.GTTCATTTCACCTCGT	Tumor	P2	Epithelial	8.18248	-28.9869
P2.E.GTTCATTTCTCGTATT	Tumor	P2	Epithelial	12.3041	-28.3168
P2.E.GTTCGGGGTAATTGGA	Tumor	P2	Epithelial	9.0388	-27.2765
P2.E.GTTCGGGTCACGCATA	Tumor	P2	Epithelial	8.7277	-26.0326
P2.E.GTTCGGGTCGCATGAT	Tumor	P2	Epithelial	13.7949	-27.6747
P2.E.GTTCTCGAGCAGCCTC	Tumor	P2	Epithelial	12.5065	-28.3241
P2.E.TAAACCGAGGAATTAC	Tumor	P2	Epithelial	8.33827	-29.3801
P2.E.TAAGAGAAGAAGGTGA	Tumor	P2	Epithelial	11.5678	-28.2902
P2.E.TAAGAGAGTGAAATCA	Tumor	P2	Epithelial	9.15861	-29.1519
P2.E.TAAGAGATCGCGTTTC	Tumor	P2	Epithelial	7.05748	-28.6362
P2.E.TAAGCGTCAGTGGAGT	Tumor	P2	Epithelial	6.97728	-28.1782
P2.E.TAAGCGTCATACCATG	Tumor	P2	Epithelial	8.68648	-28.7598
P2.E.TAAGCGTGTCGCCATG	Tumor	P2	Epithelial	7.59706	-29.8762
P2.E.TAAGTGCCATCGGTTA	Tumor	P2	Epithelial	8.9303	-27.3467
P2.E.TAAGTGCTCAAACCAC	Tumor	P2	Epithelial	7.22342	-27.9593
P2.E.TACACGAAGCCCAGCT	Tumor	P2	Epithelial	9.57659	-29.4907
P2.E.TACAGTGAGACGCTTT	Tumor	P2	Epithelial	11.2964	-28.1856
P2.E.TACAGTGAGAGCCTAG	Tumor	P2	Epithelial	7.30616	-26.9988
P2.E.TACAGTGGTTCCGTCT	Tumor	P2	Epithelial	7.14627	-29.5363
P2.E.TACAGTGTCCGAATGT	Tumor	P2	Epithelial	7.35294	-29.185
P2.E.TACCTATAGAAGCCCA	Tumor	P2	Epithelial	13.263	-27.1429
P2.E.TACCTATAGCTGAACG	Tumor	P2	Epithelial	6.365	-29.173
P2.E.TACCTATCACCTTGTC	Tumor	P2	Epithelial	7.83717	-29.4114
P2.E.TACCTATTCCTAGTGA	Tumor	P2	Epithelial	7.15231	-30.1964
P2.E.TACCTTAAGAGCTATA	Tumor	P2	Epithelial	12.6993	-28.3556
P2.E.TACCTTAAGGATATAC	Tumor	P2	Epithelial	7.45717	-29.8069
P2.E.TACCTTACAGATCCAT	Tumor	P2	Epithelial	9.35814	-29.1297
P2.E.TACCTTACATCACCCT	Tumor	P2	Epithelial	5.378	-27.5962
P2.E.TACCTTATCTGGTATG	Tumor	P2	Epithelial	8.24644	-28.2156
P2.E.TACGGATAGGACCACA	Tumor	P2	Epithelial	4.53196	-27.9184
P2.E.TACGGATGTACTTAGC	Tumor	P2	Epithelial	6.38879	-28.9061
P2.E.TACGGATTCTCTAGGA	Tumor	P2	Epithelial	6.29326	-27.4284
P2.E.TACGGGCAGCGATATA	Tumor	P2	Epithelial	4.38452	-27.9798
P2.E.TACGGGCCAGGAATCG	Tumor	P2	Epithelial	7.35224	-28.4504
P2.E.TACGGGCGTAACGACG	Tumor	P2	Epithelial	6.02384	-28.8596
P2.E.TACGGTACACCTTGTC	Tumor	P2	Epithelial	7.1645	-30.2458
P2.E.TACGGTAGTCGGCTCA	Tumor	P2	Epithelial	6.20096	-27.8628
P2.E.TACTCATAGACTGGGT	Tumor	P2	Epithelial	9.2604	-26.856
P2.E.TACTCATCATCTGGTA	Tumor	P2	Epithelial	5.61927	-29.7847
P2.E.TACTCATTCAAGGTAA	Tumor	P2	Epithelial	7.95864	-28.0948
P2.E.TACTCGCAGTTTAGGA	Tumor	P2	Epithelial	6.69718	-26.5857
P2.E.TACTCGCGTTTAAGCC	Tumor	P2	Epithelial	4.93128	-29.8518
P2.E.TACTTACCAATGAATG	Tumor	P2	Epithelial	13.751	-27.7667
P2.E.TACTTACGTCTGCCAG	Tumor	P2	Epithelial	8.89603	-29.7579
P2.E.TACTTGTCATAAAGGT	Tumor	P2	Epithelial	12.6064	-28.5695
P2.E.TACTTGTTCTCCCTGA	Tumor	P2	Epithelial	8.95146	-29.4679
P2.E.TAGACCAAGGGATGGG	Tumor	P2	Epithelial	8.92554	-26.7788
P2.E.TAGACCAAGTGGTAGC	Tumor	P2	Epithelial	6.75074	-26.7842
P2.E.TAGACCACAAGCCATT	Tumor	P2	Epithelial	0.951032	14.0011
P2.E.TAGACCAGTAATAGCA	Tumor	P2	Epithelial	8.26513	-27.6297
P2.E.TAGACCAGTGCGCTTG	Tumor	P2	Epithelial	4.75759	-29.5656
P2.E.TAGAGCTGTCGGCATC	Tumor	P2	Epithelial	7.29556	-29.489
P2.E.TAGAGCTGTTCCAACA	Tumor	P2	Epithelial	6.9652	-28.4213
P2.E.TAGAGCTTCTGAAAGA	Tumor	P2	Epithelial	8.55782	-29.3849
P2.E.TAGCCGGAGAGTCTGG	Tumor	P2	Epithelial	4.20003	-28.5354
P2.E.TAGCCGGGTCCCTACT	Tumor	P2	Epithelial	7.93956	-26.3675
P2.E.TAGGCATGTCGCTTCT	Tumor	P2	Epithelial	9.18665	-26.4047
P2.E.TAGGCATTCTGTGCAA	Tumor	P2	Epithelial	7.03102	-27.9432
P2.E.TAGTGGTCATATGAGA	Tumor	P2	Epithelial	5.44108	-29.2758
P2.E.TAGTGGTCATCGATGT	Tumor	P2	Epithelial	4.26536	-28.4075
P2.E.TAGTGGTCATGCCTTC	Tumor	P2	Epithelial	5.87508	-27.085
P2.E.TAGTGGTGTCTAGAGG	Tumor	P2	Epithelial	9.37931	-29.232
P2.E.TAGTGGTGTTCAACCA	Tumor	P2	Epithelial	6.72952	-28.1605
P2.E.TAGTTGGAGATAGGAG	Tumor	P2	Epithelial	5.68375	-28.9482
P2.E.TAGTTGGAGCTACCGC	Tumor	P2	Epithelial	27.3037	16.4839
P2.E.TAGTTGGGTAGGACAC	Tumor	P2	Epithelial	17.3294	-22.2455
P2.E.TAGTTGGGTCTAGGTT	Tumor	P2	Epithelial	8.81547	-28.8253
P2.E.TAGTTGGGTCTCATCC	Tumor	P2	Epithelial	4.77585	-29.03
P2.E.TAGTTGGGTTTCGCTC	Tumor	P2	Epithelial	5.2971	-28.1484
P2.E.TAGTTGGTCCTTGGTC	Tumor	P2	Epithelial	8.56644	-29.2648
P2.E.TATCAGGCAGTTCCCT	Tumor	P2	Epithelial	12.117	-28.6672
P2.E.TATCAGGGTCAGAGGT	Tumor	P2	Epithelial	12.6995	-28.0816
P2.E.TATCAGGTCAACCATG	Tumor	P2	Epithelial	6.50439	-27.2086
P2.E.TATCTCACAGGAATGC	Tumor	P2	Epithelial	5.06361	-27.2769
P2.E.TATCTCACATGCCTTC	Tumor	P2	Epithelial	6.33497	-29.5546
P2.E.TATCTCAGTAGCCTCG	Tumor	P2	Epithelial	4.72551	-28.7418
P2.E.TATGCCCAGATACACA	Tumor	P2	Epithelial	6.41693	-27.1717
P2.E.TATGCCCAGGCCGAAT	Tumor	P2	Epithelial	4.61882	-29.2107
P2.E.TATGCCCAGGTGCACA	Tumor	P2	Epithelial	9.14982	-29.7332
P2.E.TATGCCCTCGTCCGTT	Tumor	P2	Epithelial	7.66901	-29.9272
P2.E.TATTACCAGGATGGAA	Tumor	P2	Epithelial	9.72458	-29.1672
P2.E.TATTACCAGGGTGTGT	Tumor	P2	Epithelial	8.33297	-29.5801
P2.E.TATTACCTCTATCCCG	Tumor	P2	Epithelial	12.1193	-27.3676
P2.E.TATTACCTCTGGTGTA	Tumor	P2	Epithelial	5.27101	-29.185
P2.E.TCAACGACACCGGAAA	Tumor	P2	Epithelial	6.48534	-25.7118
P2.E.TCAACGACAGGGCATA	Tumor	P2	Epithelial	12.5543	-28.3682
P2.E.TCAATCTGTCGCATAT	Tumor	P2	Epithelial	7.03607	-28.3014
P2.E.TCACAAGCACCAGATT	Tumor	P2	Epithelial	12.8891	-28.4453
P2.E.TCACAAGCATCACAAC	Tumor	P2	Epithelial	5.283	-28.7395
P2.E.TCACGAAAGCCACCTG	Tumor	P2	Epithelial	6.82096	-30.0602
P2.E.TCACGAACAATGGATA	Tumor	P2	Epithelial	9.35457	-28.2355
P2.E.TCACGAAGTCTCCCTA	Tumor	P2	Epithelial	5.83467	-28.6006
P2.E.TCAGATGTCCCTCTTT	Tumor	P2	Epithelial	10.2076	-26.2294
P2.E.TCAGATGTCGTTTATC	Tumor	P2	Epithelial	5.99731	-7.4209
P2.E.TCAGCAAGTTCGTTGA	Tumor	P2	Epithelial	12.0388	-28.229
P2.E.TCAGCAATCGGCGCAT	Tumor	P2	Epithelial	0.893603	14.0307
P2.E.TCAGCAATCGTCTGAA	Tumor	P2	Epithelial	-6.89996	-3.83654
P2.E.TCAGCAATCTCGGACG	Tumor	P2	Epithelial	5.60023	-28.6533
P2.E.TCAGCTCAGCTGCAAG	Tumor	P2	Epithelial	4.59545	-29.3187
P2.E.TCAGCTCAGTCCGTAT	Tumor	P2	Epithelial	9.32737	-29.3001
P2.E.TCAGCTCGTATCGCAT	Tumor	P2	Epithelial	5.50012	-29.0048
P2.E.TCAGGATGTCGTGGCT	Tumor	P2	Epithelial	6.95731	-26.6421
P2.E.TCAGGTACACCAACCG	Tumor	P2	Epithelial	8.60879	-28.7255
P2.E.TCAGGTATCCAGAAGG	Tumor	P2	Epithelial	9.03324	-28.4401
P2.E.TCAGGTATCTGCCCTA	Tumor	P2	Epithelial	7.31305	-29.9271
P2.E.TCATTACAGCCCGAAA	Tumor	P2	Epithelial	5.94452	-28.4676
P2.E.TCATTACCATACGCCG	Tumor	P2	Epithelial	6.8461	-28.8607
P2.E.TCATTACGTCTTGATG	Tumor	P2	Epithelial	8.73327	-28.9704
P2.E.TCATTACGTGAGGGTT	Tumor	P2	Epithelial	4.46133	-29.0713
P2.E.TCATTACGTGTAAGTA	Tumor	P2	Epithelial	8.90477	-27.6419
P2.E.TCATTTGAGTGGTCCC	Tumor	P2	Epithelial	12.4189	-28.306
P2.E.TCCACACGTTAAGATG	Tumor	P2	Epithelial	8.15669	-29.022
P2.E.TCCACACTCCAGAGGA	Tumor	P2	Epithelial	8.30355	-29.5333
P2.E.TCCACACTCCGTCAAA	Tumor	P2	Epithelial	13.6582	-21.4607
P2.E.TCCCGATGTTAGGGTG	Tumor	P2	Epithelial	7.71594	-26.2736
P2.E.TCCCGATTCCAACCAA	Tumor	P2	Epithelial	5.73101	-28.233
P2.E.TCCCGATTCCGATATG	Tumor	P2	Epithelial	12.4072	-28.1649
P2.E.TCCCGATTCCGCGCAA	Tumor	P2	Epithelial	5.74469	-27.1765
P2.E.TCGAGGCAGTGGTAAT	Tumor	P2	Epithelial	4.28709	-28.1822
P2.E.TCGAGGCCAAGCGAGT	Tumor	P2	Epithelial	8.64684	-28.3671
P2.E.TCGAGGCCAGCTCGCA	Tumor	P2	Epithelial	0.827899	13.8895
P2.E.TCGAGGCGTCTCGTTC	Tumor	P2	Epithelial	6.75572	-25.5656
P2.E.TCGAGGCTCTGCCAGG	Tumor	P2	Epithelial	10.1497	-27.0878
P2.E.TCGCGAGCACCTGGTG	Tumor	P2	Epithelial	6.217	-28.8306
P2.E.TCGCGAGGTAGATTAG	Tumor	P2	Epithelial	6.22998	-26.7097
P2.E.TCGCGAGGTTGCTCCT	Tumor	P2	Epithelial	6.01203	-28.7308
P2.E.TCGCGAGGTTTGGCGC	Tumor	P2	Epithelial	8.87105	-29.0035
P2.E.TCGCGAGTCACTTCAT	Tumor	P2	Epithelial	6.49391	-27.1142
P2.E.TCGCGAGTCCAAATGC	Tumor	P2	Epithelial	8.11019	-30.1601
P2.E.TCGCGTTAGATGAGAG	Tumor	P2	Epithelial	13.7241	-27.754
P2.E.TCGCGTTAGGTGGGTT	Tumor	P2	Epithelial	5.87384	-30.0116
P2.E.TCGCGTTAGTACTTGC	Tumor	P2	Epithelial	9.07715	-28.3773
P2.E.TCGCGTTCAGACACTT	Tumor	P2	Epithelial	5.7682	-28.7428
P2.E.TCGCGTTCATCGGTTA	Tumor	P2	Epithelial	7.43122	-26.2068
P2.E.TCGCGTTGTCATGCAT	Tumor	P2	Epithelial	8.75701	-28.8487
P2.E.TCGCGTTGTGTTAAGA	Tumor	P2	Epithelial	8.90145	-26.6241
P2.E.TCGCGTTTCCCTAACC	Tumor	P2	Epithelial	7.46122	-30.1204
P2.E.TCGGGACCAGGTCCAC	Tumor	P2	Epithelial	7.18677	-25.5677
P2.E.TCGGGACCATGGATGG	Tumor	P2	Epithelial	4.6344	-28.8645
P2.E.TCGGGACGTAGTAGTA	Tumor	P2	Epithelial	6.20099	-4.75469
P2.E.TCGGGACTCCCGGATG	Tumor	P2	Epithelial	4.84301	-26.9513
P2.E.TCGGTAAGTAAATACG	Tumor	P2	Epithelial	7.98551	-29.0698
P2.E.TCGGTAAGTCTTGTCC	Tumor	P2	Epithelial	4.85133	-28.7832
P2.E.TCGTACCCAGGATCGA	Tumor	P2	Epithelial	4.86459	-29.9715
P2.E.TCGTACCTCGGCTACG	Tumor	P2	Epithelial	5.39872	-27.5326
P2.E.TCGTAGAAGAGGGATA	Tumor	P2	Epithelial	9.76308	-17.8242
P2.E.TCGTAGAGTCAGATAA	Tumor	P2	Epithelial	10.2331	-26.5784
P2.E.TCGTAGATCGATAGAA	Tumor	P2	Epithelial	6.02246	-30.1829
P2.E.TCTATTGCACTTAACG	Tumor	P2	Epithelial	6.19031	-28.9806
P2.E.TCTATTGGTCATACTG	Tumor	P2	Epithelial	6.91669	-28.1378
P2.E.TCTATTGTCTAAGCCA	Tumor	P2	Epithelial	13.7382	-27.4217
P2.E.TCTCATAGTAGCTAAA	Tumor	P2	Epithelial	5.86165	-28.7627
P2.E.TCTCTAAAGCTCAACT	Tumor	P2	Epithelial	5.72772	-29.6809
P2.E.TCTCTAACACCCTATC	Tumor	P2	Epithelial	7.98754	-29.5514
P2.E.TCTCTAATCGGATGGA	Tumor	P2	Epithelial	5.55405	-27.7413
P2.E.TCTGAGAAGCTACCGC	Tumor	P2	Epithelial	8.069	-29.5434
P2.E.TCTGGAAGTAGCTAAA	Tumor	P2	Epithelial	6.23189	-25.6997
P2.E.TCTGGAATCAAAGACA	Tumor	P2	Epithelial	8.32781	-27.1233
P2.E.TCTGGAATCTGGTATG	Tumor	P2	Epithelial	12.362	-28.4427
P2.E.TCTTCGGAGAAACCTA	Tumor	P2	Epithelial	7.35847	-29.566
P2.E.TCTTCGGCACTGTGTA	Tumor	P2	Epithelial	6.82106	-28.9701
P2.E.TCTTCGGTCGTCTGAA	Tumor	P2	Epithelial	9.13205	-27.2432
P2.E.TCTTTCCGTCTTCAAG	Tumor	P2	Epithelial	5.12422	-29.1229
P2.E.TGAAAGAAGCGCTCCA	Tumor	P2	Epithelial	7.36788	-30.0254
P2.E.TGAAAGAAGGAGCGAG	Tumor	P2	Epithelial	11.8388	-28.4195
P2.E.TGACAACAGAAACGAG	Tumor	P2	Epithelial	8.27582	-29.4278
P2.E.TGACAACAGCGATGAC	Tumor	P2	Epithelial	5.5599	-28.639
P2.E.TGACAACCATCTACGA	Tumor	P2	Epithelial	13.4544	-27.0515
P2.E.TGACAACCATGTAGTC	Tumor	P2	Epithelial	8.18814	-26.9099
P2.E.TGACAACGTATATCCG	Tumor	P2	Epithelial	6.33258	-28.7375
P2.E.TGACAACGTATTCTCT	Tumor	P2	Epithelial	7.40719	-28.6517
P2.E.TGACAACTCCGAACGC	Tumor	P2	Epithelial	7.05314	8.51969
P2.E.TGACAACTCCTCTAGC	Tumor	P2	Epithelial	8.75162	-28.1318
P2.E.TGACAACTCGTTTAGG	Tumor	P2	Epithelial	11.7704	-28.0325
P2.E.TGACGGCCAGTACACT	Tumor	P2	Epithelial	8.72569	-28.3386
P2.E.TGACGGCGTGCAGGTA	Tumor	P2	Epithelial	7.73866	-26.1799
P2.E.TGACGGCGTGTGTGCC	Tumor	P2	Epithelial	7.76882	-28.1083
P2.E.TGACTAGCATGTAGTC	Tumor	P2	Epithelial	4.48891	-28.0153
P2.E.TGACTAGTCGCACTCT	Tumor	P2	Epithelial	12.6989	-28.0463
P2.E.TGACTTTGTCATGCCG	Tumor	P2	Epithelial	5.06266	-26.043
P2.E.TGACTTTGTTATCCGA	Tumor	P2	Epithelial	6.6253	-29.3256
P2.E.TGACTTTTCCGCATCT	Tumor	P2	Epithelial	5.99927	-28.2254
P2.E.TGAGAGGCAAGGTTTC	Tumor	P2	Epithelial	6.67828	-28.3769
P2.E.TGAGAGGGTCCAAGTT	Tumor	P2	Epithelial	11.8766	-26.6939
P2.E.TGAGAGGGTGCAGACA	Tumor	P2	Epithelial	13.4286	-27.0025
P2.E.TGAGAGGGTTAAGGGC	Tumor	P2	Epithelial	13.6635	-26.8106
P2.E.TGAGCATAGCGTGAGT	Tumor	P2	Epithelial	6.7588	-28.6335
P2.E.TGAGCATTCCTGTACC	Tumor	P2	Epithelial	12.9339	-28.2277
P2.E.TGAGCCGAGAAGGTTT	Tumor	P2	Epithelial	4.18383	-27.9006
P2.E.TGAGCCGAGCACCGTC	Tumor	P2	Epithelial	8.87199	-28.2305
P2.E.TGAGCCGAGTCTCAAC	Tumor	P2	Epithelial	9.26249	-28.3265
P2.E.TGAGCCGCACTAAGTC	Tumor	P2	Epithelial	9.13593	-26.8499
P2.E.TGAGCCGTCCGAGCCA	Tumor	P2	Epithelial	8.56194	-26.1742
P2.E.TGAGCCGTCCTTTACA	Tumor	P2	Epithelial	4.81436	-29.0118
P2.E.TGAGGGAAGGACATTA	Tumor	P2	Epithelial	13.7272	-27.2208
P2.E.TGAGGGACATCACGTA	Tumor	P2	Epithelial	7.83848	-30.0985
P2.E.TGATTTCCACTTAAGC	Tumor	P2	Epithelial	12.4373	-27.9473
P2.E.TGATTTCGTACCGAGA	Tumor	P2	Epithelial	8.35573	-29.0213
P2.E.TGATTTCTCCTGCAGG	Tumor	P2	Epithelial	13.1309	-27.2927
P2.E.TGCACCTAGTGATCGG	Tumor	P2	Epithelial	6.58348	-30.0356
P2.E.TGCACCTGTGCCTGGT	Tumor	P2	Epithelial	17.8078	-23.1997
P2.E.TGCACCTGTGTGAATA	Tumor	P2	Epithelial	6.57976	-30.0731
P2.E.TGCCAAAAGCTGCCCA	Tumor	P2	Epithelial	8.17577	-29.6612
P2.E.TGCCAAAAGTTGAGTA	Tumor	P2	Epithelial	8.86384	-28.8833
P2.E.TGCCAAAGTCACACGC	Tumor	P2	Epithelial	8.31708	-29.1752
P2.E.TGCCAAAGTTGACGTT	Tumor	P2	Epithelial	7.55168	-30.2326
P2.E.TGCCAAATCATTTGGG	Tumor	P2	Epithelial	5.75174	-30.3525
P2.E.TGCCAAATCGTAGGTT	Tumor	P2	Epithelial	7.92643	-28.6797
P2.E.TGCCAAATCTCATTCA	Tumor	P2	Epithelial	5.89745	-26.8248
P2.E.TGCCCATCACTACAGT	Tumor	P2	Epithelial	6.38939	-29.9346
P2.E.TGCCCATGTAGAGTGC	Tumor	P2	Epithelial	6.69762	-26.6452
P2.E.TGCCCATGTTAGTGGG	Tumor	P2	Epithelial	8.52955	-29.462
P2.E.TGCCCATTCTGCTGTC	Tumor	P2	Epithelial	8.89242	-29.1237
P2.E.TGCCCTACACGTCTCT	Tumor	P2	Epithelial	6.67965	-25.2321
P2.E.TGCCCTATCGTACCGG	Tumor	P2	Epithelial	4.38756	-29.1958
P2.E.TGCGCAGAGATACACA	Tumor	P2	Epithelial	7.33716	-29.3715
P2.E.TGCGCAGGTAAGGATT	Tumor	P2	Epithelial	6.60704	-26.4699
P2.E.TGCGCAGGTGGCAAAC	Tumor	P2	Epithelial	13.5604	-27.6403
P2.E.TGCGGGTGTTATTCTC	Tumor	P2	Epithelial	8.08444	-30.4297
P2.E.TGCGGGTGTTCCACGG	Tumor	P2	Epithelial	13.9184	-21.475
P2.E.TGCGGGTTCTAACTGG	Tumor	P2	Epithelial	7.35513	-27.5794
P2.E.TGCGTGGCACAGGCCT	Tumor	P2	Epithelial	8.17595	-28.2268
P2.E.TGCTACCAGAGACTAT	Tumor	P2	Epithelial	7.90339	-28.1674
P2.E.TGCTACCTCTAACGGT	Tumor	P2	Epithelial	9.1393	-28.942
P2.E.TGCTACCTCTCGCTTG	Tumor	P2	Epithelial	7.3566	-24.8377
P2.E.TGCTGCTTCTAACTCT	Tumor	P2	Epithelial	6.18576	-28.7206
P2.E.TGGCCAGAGGACGAAA	Tumor	P2	Epithelial	4.73145	-29.8731
P2.E.TGGCCAGTCAGAGCTT	Tumor	P2	Epithelial	19.2547	-11.3012
P2.E.TGGCCAGTCTGCCAGG	Tumor	P2	Epithelial	5.76017	-28.9379
P2.E.TGGCGCACACCTGGTG	Tumor	P2	Epithelial	4.64711	-27.9393
P2.E.TGGCGCATCAAACGGG	Tumor	P2	Epithelial	7.04421	-29.7918
P2.E.TGGCGCATCCTGCCAT	Tumor	P2	Epithelial	6.37274	-26.0656
P2.E.TGGCTGGAGGAGCGTT	Tumor	P2	Epithelial	7.21066	-30.4976
P2.E.TGGCTGGAGGGAGTAA	Tumor	P2	Epithelial	6.35923	-29.235
P2.E.TGGCTGGGTTCAGCGC	Tumor	P2	Epithelial	12.3633	-28.4115
P2.E.TGGCTGGTCGTAGGAG	Tumor	P2	Epithelial	4.57896	-16.4891
P2.E.TGGGAAGGTGCTGTAT	Tumor	P2	Epithelial	9.29941	-29.3486
P2.E.TGGGAAGTCAATCTCT	Tumor	P2	Epithelial	6.271	-27.6409
P2.E.TGGGCGTCACTGTTAG	Tumor	P2	Epithelial	7.12229	-26.3298
P2.E.TGGGCGTCACTTGGAT	Tumor	P2	Epithelial	5.26595	-28.6287
P2.E.TGGGCGTGTAACGCGA	Tumor	P2	Epithelial	6.66558	-25.6288
P2.E.TGGGCGTGTGAAATCA	Tumor	P2	Epithelial	5.884	-29.0947
P2.E.TGGGCGTGTTAAGACA	Tumor	P2	Epithelial	13.915	-21.4851
P2.E.TGGGCGTTCCACGCAG	Tumor	P2	Epithelial	13.0418	-28.1585
P2.E.TGGTTAGAGGCATGGT	Tumor	P2	Epithelial	6.27888	-29.1098
P2.E.TGGTTAGCAACGATCT	Tumor	P2	Epithelial	6.18947	-27.3766
P2.E.TGGTTCCAGCCGATTT	Tumor	P2	Epithelial	6.97101	-29.9735
P2.E.TGTATTCCAAGTACCT	Tumor	P2	Epithelial	9.14534	-29.1284
P2.E.TGTATTCGTCTAGCCG	Tumor	P2	Epithelial	8.49218	-28.862
P2.E.TGTCCCAAGGGCTTGA	Tumor	P2	Epithelial	5.71229	-27.7829
P2.E.TGTCCCACACATCTTT	Tumor	P2	Epithelial	8.80096	-29.7304
P2.E.TGTCCCACACCAACCG	Tumor	P2	Epithelial	7.13382	-30.2303
P2.E.TGTCCCACACTGCCAG	Tumor	P2	Epithelial	5.83055	-27.1492
P2.E.TGTCCCACATCGTCGG	Tumor	P2	Epithelial	1.5336	13.6136
P2.E.TGTCCCAGTCCAGTAT	Tumor	P2	Epithelial	8.62548	-26.5048
P2.E.TGTCCCATCTGCGACG	Tumor	P2	Epithelial	7.63385	-28.8978
P2.E.TGTGGTAAGCGTTCCG	Tumor	P2	Epithelial	12.1952	-27.5148
P2.E.TGTGTTTAGCGAAGGG	Tumor	P2	Epithelial	8.5533	-29.9432
P2.E.TGTGTTTTCCACGTTC	Tumor	P2	Epithelial	12.9827	-28.3941
P2.E.TGTGTTTTCGGCCGAT	Tumor	P2	Epithelial	6.65731	-29.9734
P2.E.TGTGTTTTCTTGCAAG	Tumor	P2	Epithelial	6.71443	-27.9707
P2.E.TGTTCCGGTCGGATCC	Tumor	P2	Epithelial	6.81984	-25.7697
P2.E.TTAACTCTCACCATAG	Tumor	P2	Epithelial	7.66001	-29.1204
P2.E.TTAACTCTCTTTCCTC	Tumor	P2	Epithelial	13.4945	-27.9732
P2.E.TTAGGACGTGCAGGTA	Tumor	P2	Epithelial	7.37089	-28.8346
P2.E.TTAGGACGTTAAGGGC	Tumor	P2	Epithelial	12.7949	-27.9886
P2.E.TTAGGACGTTGGTAAA	Tumor	P2	Epithelial	6.5265	-29.9003
P2.E.TTAGGACTCCACGTGG	Tumor	P2	Epithelial	7.50992	-25.6
P2.E.TTAGGCACAAGTTGTC	Tumor	P2	Epithelial	8.40879	-29.8001
P2.E.TTAGTTCAGTACATGA	Tumor	P2	Epithelial	5.49236	-28.9296
P2.E.TTAGTTCGTCTCCACT	Tumor	P2	Epithelial	10.987	-25.5397
P2.E.TTATGCTCATTAGCCA	Tumor	P2	Epithelial	5.19891	-30.1584
P2.E.TTCCCAGAGTCGATAA	Tumor	P2	Epithelial	4.8678	-26.3712
P2.E.TTCCCAGGTGCCTGTG	Tumor	P2	Epithelial	7.77394	-30.0614
P2.E.TTCCCAGTCTTAGAGC	Tumor	P2	Epithelial	4.30235	-28.725
P2.E.TTCGAAGAGGGAACGG	Tumor	P2	Epithelial	11.9568	-26.4538
P2.E.TTCGAAGGTTATCGGT	Tumor	P2	Epithelial	8.06977	-28.2017
P2.E.TTCTACAAGAAACCGC	Tumor	P2	Epithelial	13.336	-27.0483
P2.E.TTCTACAGTCCATGAT	Tumor	P2	Epithelial	8.62692	-24.5501
P2.E.TTCTCAACACGAAATA	Tumor	P2	Epithelial	11.1893	-1.70432
P2.E.TTCTCAATCACGCGGT	Tumor	P2	Epithelial	13.3599	-27.8428
P2.E.TTCTCCTAGCAGACTG	Tumor	P2	Epithelial	13.2753	-28.0457
P2.E.TTCTCCTAGTACCGGA	Tumor	P2	Epithelial	7.33576	-28.9329
P2.E.TTCTCCTCAATTCCTT	Tumor	P2	Epithelial	6.28242	-27.2347
P2.E.TTCTTAGCAAGCTGTT	Tumor	P2	Epithelial	9.06688	-28.8035
P2.E.TTCTTAGGTATAGGGC	Tumor	P2	Epithelial	5.53722	-28.9233
P2.E.TTCTTAGTCAACGGCC	Tumor	P2	Epithelial	15.0988	-21.8027
P2.E.TTCTTAGTCAGCTCGG	Tumor	P2	Epithelial	5.3745	-27.957
P2.E.TTGAACGAGCGTCTAT	Tumor	P2	Epithelial	6.51908	-27.0721
P2.E.TTGAACGCAAGGTGTG	Tumor	P2	Epithelial	6.26544	-25.5009
P2.E.TTGAACGCACATGTGT	Tumor	P2	Epithelial	4.53234	-27.9809
P2.E.TTGAACGGTGCACCAC	Tumor	P2	Epithelial	10.5731	-26.7541
P2.E.TTGAACGTCGCCAGCA	Tumor	P2	Epithelial	9.01728	-29.3706
P2.E.TTGACTTAGCTTATCG	Tumor	P2	Epithelial	4.87058	-27.0169
P2.E.TTGACTTGTGCCTTGG	Tumor	P2	Epithelial	8.40946	-28.1046
P2.E.TTGACTTTCTCTTGAT	Tumor	P2	Epithelial	7.98784	-26.8856
P2.E.TTGCCGTAGGCATGTG	Tumor	P2	Epithelial	6.27324	-30.3313
P2.E.TTGCCGTCAGGGCATA	Tumor	P2	Epithelial	8.66466	-29.487
P2.E.TTGCCGTGTCCGTCAG	Tumor	P2	Epithelial	8.15966	-29.8251
P2.E.TTGCGTCCAAGTTCTG	Tumor	P2	Epithelial	9.24122	0.0658809
P2.E.TTGGAACGTGCGATAG	Tumor	P2	Epithelial	6.45644	-30.2193
P2.E.TTGGCAAAGACTTTCG	Tumor	P2	Epithelial	12.5334	-28.5954
P2.E.TTGGCAACAAAGAATC	Tumor	P2	Epithelial	9.30615	-28.1104
P2.E.TTGGCAACAGGGTACA	Tumor	P2	Epithelial	12.4514	-28.2085
P2.E.TTGGCAATCGGTTCGG	Tumor	P2	Epithelial	10.9752	-26.5817
P2.E.TTGTAGGAGTACACCT	Tumor	P2	Epithelial	6.85352	-25.8427
P2.E.TTGTAGGCAAGGACAC	Tumor	P2	Epithelial	4.6136	-28.3949
P2.E.TTGTAGGGTCGTGGCT	Tumor	P2	Epithelial	12.4914	-27.0805
P2.E.TTGTAGGTCTGCTGCT	Tumor	P2	Epithelial	8.81581	-28.6544
P2.E.TTTACTGCACATCCGG	Tumor	P2	Epithelial	7.72913	-28.2499
P2.E.TTTACTGCATGACATC	Tumor	P2	Epithelial	6.15952	-27.5122
P2.E.TTTATGCAGGCGACAT	Tumor	P2	Epithelial	7.86919	-28.1829
P2.E.TTTATGCCAAGCCTAT	Tumor	P2	Epithelial	9.02089	-28.2409
P2.E.TTTATGCCAGTCGATT	Tumor	P2	Epithelial	9.12582	-29.5853
P2.E.TTTATGCGTAAGCACG	Tumor	P2	Epithelial	7.06917	-27.6997
P2.E.TTTATGCGTCCCTTGT	Tumor	P2	Epithelial	5.23195	-28.0231
P2.E.TTTCCTCAGCCTTGAT	Tumor	P2	Epithelial	8.85711	-28.7883
P2.E.TTTCCTCAGGCGACAT	Tumor	P2	Epithelial	6.82282	-28.9696
P2.E.TTTCCTCAGTCCTCCT	Tumor	P2	Epithelial	8.65763	-29.1481
P2.E.TTTCCTCGTGCTAGCC	Tumor	P2	Epithelial	9.02551	-29.5329
P2.E.TTTCCTCGTTCCGGCA	Tumor	P2	Epithelial	10.3177	-26.699
P2.E.TTTCCTCTCCCTTGCA	Tumor	P2	Epithelial	6.74058	-27.9222
P2.E.TTTGCGCAGCAGGCTA	Tumor	P2	Epithelial	7.36709	-28.6192
P2.E.TTTGCGCAGCTACCTA	Tumor	P2	Epithelial	12.3655	-27.8481
P2.E.TTTGCGCAGGACATTA	Tumor	P2	Epithelial	6.54963	-26.097
P2.E.TTTGCGCCACAAGTAA	Tumor	P2	Epithelial	6.61681	-26.8207
P2.E.TTTGCGCTCTTGTACT	Tumor	P2	Epithelial	9.98072	-26.1027
P2.E.TTTGGTTAGAGACGAA	Tumor	P2	Epithelial	4.7144	-26.7467
P2.E.TTTGGTTAGGGAAACA	Tumor	P2	Epithelial	4.91862	-29.5878
P2.E.TTTGGTTCATCGATGT	Tumor	P2	Epithelial	13.8386	-27.2433
P2.E.TTTGGTTGTACAGTTC	Tumor	P2	Epithelial	11.6729	-26.6125
P2.E.TTTGTCATCCGAACGC	Tumor	P2	Epithelial	6.09571	-28.6717
P4.E.AAAGATGCAGGTGCCT	Tumor	P4	Epithelial	16.2797	1.12437
P4.E.AAAGCAAGTTATGTGC	Tumor	P4	Epithelial	17.0491	5.96817
P4.E.AAAGTAGAGCGTAATA	Tumor	P4	Epithelial	0.750965	-3.51411
P4.E.AAAGTAGCATAGTAAG	Tumor	P4	Epithelial	-3.7221	-5.78212
P4.E.AAATGCCAGACTTGAA	Tumor	P4	Epithelial	-4.91942	-6.5247
P4.E.AACACGTGTAGGCATG	Tumor	P4	Epithelial	17.6781	6.89731
P4.E.AACACGTGTCAATACC	Tumor	P4	Epithelial	17.4206	5.23835
P4.E.AACACGTGTGTGAAAT	Tumor	P4	Epithelial	-0.708408	-3.10057
P4.E.AACCATGGTACTTCTT	Tumor	P4	Epithelial	2.83055	-6.62241
P4.E.AACTCAGAGACAGAGA	Tumor	P4	Epithelial	24.2862	10.7701
P4.E.AACTCAGCAATGTTGC	Tumor	P4	Epithelial	-4.7872	-6.22798
P4.E.AACTCCCAGCCGTCGT	Tumor	P4	Epithelial	10.7363	-2.99712
P4.E.AACTCCCTCAACACTG	Tumor	P4	Epithelial	23.1009	10.67
P4.E.AACTCTTGTTGATTGC	Tumor	P4	Epithelial	13.5145	-4.99055
P4.E.AACTTTCTCCGATATG	Tumor	P4	Epithelial	18.2217	8.32745
P4.E.AAGCCGCAGGGCTTCC	Tumor	P4	Epithelial	-4.00568	-1.06162
P4.E.AAGCCGCTCCCTCTTT	Tumor	P4	Epithelial	18.4063	6.10094
P4.E.AAGGAGCCACAGCCCA	Tumor	P4	Epithelial	17.833	9.42411
P4.E.AAGTCTGAGTCACGCC	Tumor	P4	Epithelial	16.7026	0.929291
P4.E.AATCCAGAGCAACGGT	Tumor	P4	Epithelial	14.1327	7.61074
P4.E.AATCCAGAGGATGTAT	Tumor	P4	Epithelial	-4.8405	-7.24089
P4.E.AATCCAGAGTACGCGA	Tumor	P4	Epithelial	-4.64059	8.26747
P4.E.AATCCAGGTCGGCTCA	Tumor	P4	Epithelial	7.75691	-7.43887
P4.E.AATCGGTAGGAATCGC	Tumor	P4	Epithelial	17.9633	6.14006
P4.E.ACACCGGAGCCACCTG	Tumor	P4	Epithelial	12.3137	-4.03801
P4.E.ACACTGACATGAAGTA	Tumor	P4	Epithelial	14.5243	-5.90091
P4.E.ACACTGATCATGCAAC	Tumor	P4	Epithelial	22.062	15.3941
P4.E.ACAGCCGAGAGTACCG	Tumor	P4	Epithelial	15.5624	-0.633994
P4.E.ACAGCCGAGGACACCA	Tumor	P4	Epithelial	0.437908	-2.19979
P4.E.ACATACGCACCAGCAC	Tumor	P4	Epithelial	17.3233	5.3768
P4.E.ACATACGGTCTAACGT	Tumor	P4	Epithelial	9.64345	-5.60254
P4.E.ACATCAGGTCTTCTCG	Tumor	P4	Epithelial	19.2591	9.87962
P4.E.ACATCAGGTGAAGGCT	Tumor	P4	Epithelial	16.7669	-5.74955
P4.E.ACCCACTAGACTGTAA	Tumor	P4	Epithelial	0.926784	-3.34957
P4.E.ACCCACTTCCCTCTTT	Tumor	P4	Epithelial	18.352	8.7644
P4.E.ACCCACTTCGGCGCAT	Tumor	P4	Epithelial	19.1965	9.29086
P4.E.ACCGTAAAGGACATTA	Tumor	P4	Epithelial	-0.464833	13.3712
P4.E.ACCGTAACACAGAGGT	Tumor	P4	Epithelial	-3.68704	-11.8437
P4.E.ACCGTAAGTATAGGGC	Tumor	P4	Epithelial	20.5104	10.1236
P4.E.ACGAGCCGTGCTAGCC	Tumor	P4	Epithelial	1.15968	-3.25794
P4.E.ACGAGGAAGAAGCCCA	Tumor	P4	Epithelial	18.0793	12.7042
P4.E.ACGAGGAGTTGGTGGA	Tumor	P4	Epithelial	-3.64709	-1.33281
P4.E.ACGATACGTCCGCTGA	Tumor	P4	Epithelial	21.3354	10.1558
P4.E.ACGATACTCTCGTATT	Tumor	P4	Epithelial	16.1168	10.5246
P4.E.ACGCAGCTCTCTGAGA	Tumor	P4	Epithelial	2.28245	7.21778
P4.E.ACGCCAGCACACCGAC	Tumor	P4	Epithelial	21.7593	10.7425
P4.E.ACGCCAGGTAGCGATG	Tumor	P4	Epithelial	14.7809	-0.0389458
P4.E.ACGCCGACAAACCTAC	Tumor	P4	Epithelial	14.4921	-0.480025
P4.E.ACGCCGATCAGGTTCA	Tumor	P4	Epithelial	13.5696	-4.96776
P4.E.ACGCCGATCCTGCCAT	Tumor	P4	Epithelial	18.7365	5.84881
P4.E.ACGGCCAAGTGCCAGA	Tumor	P4	Epithelial	17.2304	5.52983
P4.E.ACGGGCTAGACGCTTT	Tumor	P4	Epithelial	18.5589	10.3877
P4.E.ACGGGCTGTTCCGTCT	Tumor	P4	Epithelial	19.395	15.1312
P4.E.ACGGGCTTCAGCAACT	Tumor	P4	Epithelial	-2.55469	17.6885
P4.E.ACGGGCTTCAGCTCGG	Tumor	P4	Epithelial	19.3841	9.50688
P4.E.ACGGGTCAGCTGGAAC	Tumor	P4	Epithelial	0.108817	-2.87078
P4.E.ACGGGTCCAAGTCTGT	Tumor	P4	Epithelial	16.3418	1.4025
P4.E.ACGGGTCGTTGCGTTA	Tumor	P4	Epithelial	18.2785	9.07726
P4.E.ACGTCAAAGGCACATG	Tumor	P4	Epithelial	12.1846	-4.74511
P4.E.ACTATCTCAGTGACAG	Tumor	P4	Epithelial	19.6103	13.7043
P4.E.ACTGAGTTCATTCACT	Tumor	P4	Epithelial	-4.6228	-5.9502
P4.E.ACTGATGCATATGCTG	Tumor	P4	Epithelial	11.9797	-3.915
P4.E.ACTGCTCCATAACCTG	Tumor	P4	Epithelial	17.4877	-0.775882
P4.E.ACTGCTCTCTATCGCC	Tumor	P4	Epithelial	13.1955	-4.79032
P4.E.ACTGTCCCATTCTCAT	Tumor	P4	Epithelial	19.5795	13.7226
P4.E.ACTTACTCAAGGTTTC	Tumor	P4	Epithelial	9.71346	-6.45302
P4.E.ACTTACTCAGGGTATG	Tumor	P4	Epithelial	11.4886	-7.81395
P4.E.ACTTACTTCAGCCTAA	Tumor	P4	Epithelial	17.3739	5.33305
P4.E.ACTTGTTAGCTGTTCA	Tumor	P4	Epithelial	22.0945	15.1738
P4.E.ACTTTCACACCTATCC	Tumor	P4	Epithelial	2.66815	-6.65796
P4.E.ACTTTCACAGCAGTTT	Tumor	P4	Epithelial	13.6318	-7.87471
P4.E.AGAATAGCATACCATG	Tumor	P4	Epithelial	15.2461	0.0154783
P4.E.AGAGTGGAGACAAAGG	Tumor	P4	Epithelial	10.1779	-7.64479
P4.E.AGAGTGGAGATGTAAC	Tumor	P4	Epithelial	11.1164	13.0187
P4.E.AGATCTGAGAGTCTGG	Tumor	P4	Epithelial	19.2475	13.7912
P4.E.AGATCTGAGTCGTTTG	Tumor	P4	Epithelial	8.98571	2.59938
P4.E.AGATCTGTCGACAGCC	Tumor	P4	Epithelial	-2.86898	0.105595
P4.E.AGATTGCTCCCAGGTG	Tumor	P4	Epithelial	-4.80311	-6.21882
P4.E.AGATTGCTCGCGATCG	Tumor	P4	Epithelial	-2.95359	-0.0335802
P4.E.AGCCTAAAGGAACTGC	Tumor	P4	Epithelial	15.4262	-0.69831
P4.E.AGCCTAATCTGTCTCG	Tumor	P4	Epithelial	16.3114	-7.0812
P4.E.AGCGGTCAGCGTGTCC	Tumor	P4	Epithelial	21.7221	15.4871
P4.E.AGCGGTCTCCCGGATG	Tumor	P4	Epithelial	16.8544	-6.58904
P4.E.AGCGTCGCACCGCTAG	Tumor	P4	Epithelial	19.0219	13.5987
P4.E.AGCTCCTCAGTGGGAT	Tumor	P4	Epithelial	11.4519	-4.25558
P4.E.AGCTCTCAGACCGGAT	Tumor	P4	Epithelial	-3.46254	-4.99445
P4.E.AGCTCTCGTCCGTCAG	Tumor	P4	Epithelial	-2.68168	-3.85832
P4.E.AGCTTGACATCGATGT	Tumor	P4	Epithelial	11.6256	-4.35557
P4.E.AGCTTGAGTGCAGGTA	Tumor	P4	Epithelial	16.3201	1.58434
P4.E.AGGCCACGTGCAGTAG	Tumor	P4	Epithelial	15.3048	-6.62866
P4.E.AGGCCACTCTGGAGCC	Tumor	P4	Epithelial	10.2007	10.2767
P4.E.AGGCCGTAGGGAACGG	Tumor	P4	Epithelial	19.3594	9.29078
P4.E.AGGCCGTCAGTCAGAG	Tumor	P4	Epithelial	21.7239	10.9932
P4.E.AGGGAGTAGAGACTTA	Tumor	P4	Epithelial	1.99865	7.36576
P4.E.AGGGATGAGCCCAACC	Tumor	P4	Epithelial	18.5441	8.84228
P4.E.AGGGATGGTGGTAACG	Tumor	P4	Epithelial	17.3855	5.66918
P4.E.AGGGATGTCTCCGGTT	Tumor	P4	Epithelial	21.5569	10.0015
P4.E.AGGGTGAAGCTAAGAT	Tumor	P4	Epithelial	13.9133	-4.79084
P4.E.AGGGTGAGTCCCGACA	Tumor	P4	Epithelial	11.9911	-7.47909
P4.E.AGGGTGATCGCGCCAA	Tumor	P4	Epithelial	9.32463	-5.22008
P4.E.AGGTCCGCACAAGACG	Tumor	P4	Epithelial	13.9403	-5.70392
P4.E.AGGTCCGGTCAATACC	Tumor	P4	Epithelial	-1.26793	-4.10006
P4.E.AGGTCCGGTGATGTGG	Tumor	P4	Epithelial	12.2067	-6.1455
P4.E.AGTAGTCAGCCAGTTT	Tumor	P4	Epithelial	-0.0357335	-5.25709
P4.E.AGTCTTTAGATGTAAC	Tumor	P4	Epithelial	-1.25689	-7.57389
P4.E.AGTCTTTTCCCAGGTG	Tumor	P4	Epithelial	2.26474	7.53046
P4.E.AGTCTTTTCTGATTCT	Tumor	P4	Epithelial	14.4683	-0.836619
P4.E.AGTGAGGTCACATACG	Tumor	P4	Epithelial	21.6907	10.6468
P4.E.AGTGTCACAAGCGATG	Tumor	P4	Epithelial	18.1347	8.40428
P4.E.AGTGTCAGTTGGAGGT	Tumor	P4	Epithelial	11.6218	-6.03637
P4.E.AGTGTCATCCTGTACC	Tumor	P4	Epithelial	18.7361	13.5085
P4.E.ATAACGCCACGAGAGT	Tumor	P4	Epithelial	22.2956	10.4937
P4.E.ATAACGCGTTCATGGT	Tumor	P4	Epithelial	18.006	8.56563
P4.E.ATAAGAGGTACGAAAT	Tumor	P4	Epithelial	17.7738	5.2733
P4.E.ATAAGAGGTCATACTG	Tumor	P4	Epithelial	-4.93928	-7.29315
P4.E.ATAGACCGTACAAGTA	Tumor	P4	Epithelial	-1.23701	-7.47256
P4.E.ATAGACCTCGCGTTTC	Tumor	P4	Epithelial	15.6603	-4.35954
P4.E.ATCATGGCAGAGCCAA	Tumor	P4	Epithelial	17.9088	6.27467
P4.E.ATCATGGGTGCACCAC	Tumor	P4	Epithelial	-4.60191	-5.92395
P4.E.ATCCACCGTTTGTGTG	Tumor	P4	Epithelial	23.9634	-3.3168
P4.E.ATCCACCTCTATGTGG	Tumor	P4	Epithelial	-2.07544	-4.44031
P4.E.ATCCGAATCGCGATCG	Tumor	P4	Epithelial	19.3032	8.79033
P4.E.ATCTACTAGGTGCAAC	Tumor	P4	Epithelial	-3.95981	-4.56748
P4.E.ATCTACTGTAGAGTGC	Tumor	P4	Epithelial	17.3848	5.58202
P4.E.ATGAGGGGTGTGACGA	Tumor	P4	Epithelial	26.3379	-8.0702
P4.E.ATGCGATAGAATAGGG	Tumor	P4	Epithelial	19.3694	6.76253
P4.E.ATGGGAGCAAGGTTTC	Tumor	P4	Epithelial	18.0768	8.06638
P4.E.ATGGGAGGTTCAGACT	Tumor	P4	Epithelial	-4.6562	-6.55422
P4.E.ATGTGTGAGACTGGGT	Tumor	P4	Epithelial	22.2648	14.4395
P4.E.ATGTGTGAGTGCTGCC	Tumor	P4	Epithelial	-4.88633	-7.41805
P4.E.ATGTGTGCACAACTGT	Tumor	P4	Epithelial	21.1723	10.4025
P4.E.ATTATCCAGATAGGAG	Tumor	P4	Epithelial	13.2619	-6.27811
P4.E.ATTATCCAGGCCCTTG	Tumor	P4	Epithelial	-2.56308	-4.76759
P4.E.ATTATCCCATTCGACA	Tumor	P4	Epithelial	15.5205	9.20823
P4.E.ATTGGACCAAACTGCT	Tumor	P4	Epithelial	22.1485	13.1369
P4.E.ATTGGTGAGAGGACGG	Tumor	P4	Epithelial	22.0241	15.9391
P4.E.CAAGATCTCAACGAAA	Tumor	P4	Epithelial	-5.27106	-8.13226
P4.E.CAAGGCCGTCGCATCG	Tumor	P4	Epithelial	13.3859	-7.37894
P4.E.CAAGTTGCAACAACCT	Tumor	P4	Epithelial	6.3204	-7.22977
P4.E.CAAGTTGCAGGGATTG	Tumor	P4	Epithelial	-1.35163	-4.75051
P4.E.CAAGTTGGTACAGCAG	Tumor	P4	Epithelial	19.2439	14.5746
P4.E.CACACAAAGACAGGCT	Tumor	P4	Epithelial	-4.82261	-6.51297
P4.E.CACACCTAGAATCTCC	Tumor	P4	Epithelial	22.2298	14.0505
P4.E.CACACCTAGTGTCCAT	Tumor	P4	Epithelial	18.7496	5.97426
P4.E.CACACTCAGACTTTCG	Tumor	P4	Epithelial	16.9493	-0.284566
P4.E.CACACTCCACGGCCAT	Tumor	P4	Epithelial	13.3567	-7.78763
P4.E.CACAGTACATATGGTC	Tumor	P4	Epithelial	21.6251	14.5587
P4.E.CACAGTAGTCGAAAGC	Tumor	P4	Epithelial	12.192	-4.13927
P4.E.CACAGTAGTTTGCATG	Tumor	P4	Epithelial	-2.92116	-5.0605
P4.E.CACATAGAGAATTGTG	Tumor	P4	Epithelial	-4.17361	-6.27739
P4.E.CACATAGAGCCAACAG	Tumor	P4	Epithelial	18.6527	9.00817
P4.E.CACATAGCATTCGACA	Tumor	P4	Epithelial	11.1326	-5.43389
P4.E.CACATTTAGGTTCCTA	Tumor	P4	Epithelial	-3.61221	-4.61618
P4.E.CACATTTGTAGCTAAA	Tumor	P4	Epithelial	-5.20582	-8.04599
P4.E.CACATTTTCTGAGGGA	Tumor	P4	Epithelial	-1.34377	-4.12432
P4.E.CACCTTGCACAGGTTT	Tumor	P4	Epithelial	20.3797	10.481
P4.E.CACTCCAGTCAGAGGT	Tumor	P4	Epithelial	-1.37739	-4.04002
P4.E.CACTCCATCCCAGGTG	Tumor	P4	Epithelial	-0.792308	-6.95145
P4.E.CAGAATCCAGTATAAG	Tumor	P4	Epithelial	17.3058	-0.966638
P4.E.CAGAATCTCAACGCTA	Tumor	P4	Epithelial	-1.54622	-3.85851
P4.E.CAGAGAGCAGGGTACA	Tumor	P4	Epithelial	17.4716	5.26584
P4.E.CAGATCAAGATGTCGG	Tumor	P4	Epithelial	12.0007	-4.09866
P4.E.CAGATCACAGGGTTAG	Tumor	P4	Epithelial	19.2307	9.5346
P4.E.CAGCAGCAGGGATGGG	Tumor	P4	Epithelial	10.244	14.8427
P4.E.CAGCCGAGTGCACGAA	Tumor	P4	Epithelial	21.033	15.4363
P4.E.CAGCGACGTAAGGGAA	Tumor	P4	Epithelial	9.66091	-5.93983
P4.E.CAGCGACGTAGGAGTC	Tumor	P4	Epithelial	19.0889	8.61544
P4.E.CAGCGACGTCAGAAGC	Tumor	P4	Epithelial	-4.99106	-6.82143
P4.E.CAGCTAAAGACTAGGC	Tumor	P4	Epithelial	18.1604	8.65389
P4.E.CAGCTGGCATTATCTC	Tumor	P4	Epithelial	19.9038	12.7931
P4.E.CAGGTGCCAAGTAGTA	Tumor	P4	Epithelial	18.6907	14.5903
P4.E.CAGGTGCCACTGCCAG	Tumor	P4	Epithelial	-4.04602	12.5147
P4.E.CAGTAACTCCTATGTT	Tumor	P4	Epithelial	12.4051	-6.68627
P4.E.CAGTCCTAGACTTTCG	Tumor	P4	Epithelial	15.0852	-5.65663
P4.E.CAGTCCTAGGGTTTCT	Tumor	P4	Epithelial	14.7264	17.1939
P4.E.CATCCACCAATAGCAA	Tumor	P4	Epithelial	20.0044	9.75192
P4.E.CATCCACGTTGTCGCG	Tumor	P4	Epithelial	-2.85789	-0.141546
P4.E.CATCCACTCCTCCTAG	Tumor	P4	Epithelial	13.5915	-8.14195
P4.E.CATCGAAGTCATGCCG	Tumor	P4	Epithelial	-0.294212	-2.88185
P4.E.CATCGAATCATCTGTT	Tumor	P4	Epithelial	15.1925	7.18813
P4.E.CATCGGGTCTTTACAC	Tumor	P4	Epithelial	0.956757	-3.1026
P4.E.CATGACAAGTTGCAGG	Tumor	P4	Epithelial	2.32991	4.11037
P4.E.CATGCCTAGATATGGT	Tumor	P4	Epithelial	22.5658	15.3291
P4.E.CATGGCGAGGAGTACC	Tumor	P4	Epithelial	18.1126	8.30509
P4.E.CATGGCGAGGTAGCCA	Tumor	P4	Epithelial	0.623006	-5.16105
P4.E.CATTATCTCGAGAACG	Tumor	P4	Epithelial	2.1592	1.07698
P4.E.CCACCTACATATGCTG	Tumor	P4	Epithelial	16.6784	0.91052
P4.E.CCACGGACAATCTGCA	Tumor	P4	Epithelial	18.3572	10.1446
P4.E.CCACTACTCCAGTATG	Tumor	P4	Epithelial	17.0527	-1.39246
P4.E.CCATGTCAGGTAGCCA	Tumor	P4	Epithelial	18.9774	8.83855
P4.E.CCATGTCCACGTTGGC	Tumor	P4	Epithelial	18.5716	8.78574
P4.E.CCATTCGTCAACACGT	Tumor	P4	Epithelial	-26.7976	-6.1492
P4.E.CCCAATCCATTGTGCA	Tumor	P4	Epithelial	24.3056	8.03151
P4.E.CCCAGTTAGTGATCGG	Tumor	P4	Epithelial	-1.44229	-4.08868
P4.E.CCCATACTCCTATTCA	Tumor	P4	Epithelial	12.1722	-7.96761
P4.E.CCCTCCTTCGTCGTTC	Tumor	P4	Epithelial	18.062	8.40027
P4.E.CCGGGATAGTTTGCGT	Tumor	P4	Epithelial	19.5602	8.97521
P4.E.CCGGGATCACAGGAGT	Tumor	P4	Epithelial	17.715	-0.18351
P4.E.CCGGGATTCGACGGAA	Tumor	P4	Epithelial	16.8743	-6.79753
P4.E.CCGGTAGCAGCTCCGA	Tumor	P4	Epithelial	0.0108249	-2.6858
P4.E.CCGTGGAGTCTGATTG	Tumor	P4	Epithelial	2.30437	7.67501
P4.E.CCGTGGAGTGTCGCTG	Tumor	P4	Epithelial	-3.48202	12.4685
P4.E.CCGTTCATCAGCGACC	Tumor	P4	Epithelial	18.6063	9.18753
P4.E.CCTAAAGTCCAGAGGA	Tumor	P4	Epithelial	22.2341	14.2638
P4.E.CCTAAAGTCGGTCTAA	Tumor	P4	Epithelial	16.5417	-6.48547
P4.E.CCTACACAGCCCAGCT	Tumor	P4	Epithelial	21.2184	-7.92984
P4.E.CCTACACAGGTGGGTT	Tumor	P4	Epithelial	-2.9914	-5.40395
P4.E.CCTACACGTGTTCGAT	Tumor	P4	Epithelial	-4.95297	-7.03316
P4.E.CCTACACTCCACTGGG	Tumor	P4	Epithelial	-1.46729	-4.53711
P4.E.CCTACCAAGAACAACT	Tumor	P4	Epithelial	17.3472	-1.17916
P4.E.CCTAGCTTCCTCCTAG	Tumor	P4	Epithelial	2.8595	0.892276
P4.E.CCTATTAGTTCGAATC	Tumor	P4	Epithelial	19.0058	0.526737
P4.E.CCTTCCCCATCTCCCA	Tumor	P4	Epithelial	19.4056	10.1745
P4.E.CCTTCGATCGGTTCGG	Tumor	P4	Epithelial	-5.15319	-7.30346
P4.E.CCTTTCTCACAAGACG	Tumor	P4	Epithelial	-3.06373	-0.148259
P4.E.CCTTTCTCACCAACCG	Tumor	P4	Epithelial	16.8163	-6.6343
[truncated: 95,633 more rows]

## Sheet: Metadata for CD45+ cells
Metadata for CD45+ cells, related to Fig. 1c; Supplementary Fig. 1h–j
cell	tissue	sample	celltype	tSNE1	tSNE2
P1.I.AAACCTGAGACAAAGG	Tumor	P1	Tcell	6.4122	-6.73649
P1.I.AAACCTGGTACCAGTT	Tumor	P1	Tcell	5.37087	-9.29301
P1.I.AAAGATGAGTGGAGAA	Tumor	P1	Tcell	-20.0501	2.09494
P1.I.AAAGATGGTATTCGTG	Tumor	P1	Tcell	3.20328	-9.71102
P1.I.AAATGCCAGTGCGATG	Tumor	P1	Tcell	-15.0286	-6.18498
P1.I.AACACGTCATCGTCGG	Tumor	P1	Tcell	-26.7229	2.79153
P1.I.AACCATGGTGACAAAT	Tumor	P1	Tcell	-11.7242	-20.3031
P1.I.AACCGCGAGTCATGCT	Tumor	P1	Tcell	2.18667	1.78293
P1.I.AACCGCGCATAGGATA	Tumor	P1	Tcell	-12.4464	4.57155
P1.I.AACCGCGTCCGCGGTA	Tumor	P1	Tcell	2.15309	3.36478
P1.I.AACTCAGCAATACGCT	Tumor	P1	Tcell	-11.5069	-10.6571
P1.I.AACTCAGTCCTGTACC	Tumor	P1	Tcell	0.940471	-19.1636
P1.I.AACTCCCCAATCGGTT	Tumor	P1	Tcell	-12.3703	5.75655
P1.I.AACTCCCCAGGTCCAC	Tumor	P1	Tcell	1.02074	-1.64674
P1.I.AACTCCCTCGTAGGAG	Tumor	P1	Tcell	-25.7437	-0.252172
P1.I.AACTCTTGTAAGTGTA	Tumor	P1	Tcell	-11.637	-15.8115
P1.I.AACTGGTAGGATGTAT	Tumor	P1	Tcell	-13.7603	-12.802
P1.I.AACTTTCCAATGAAAC	Tumor	P1	Tcell	-15.6507	-9.57826
P1.I.AAGACCTGTTACAGAA	Tumor	P1	Tcell	-12.7111	-11.0854
P1.I.AAGACCTTCTCGTTTA	Tumor	P1	Tcell	-14.421	7.73521
P1.I.AAGGAGCGTGACTCAT	Tumor	P1	Tcell	-6.89838	2.78263
P1.I.AAGGCAGCAGTCGTGC	Tumor	P1	Tcell	17.1655	-6.9265
P1.I.AAGGTTCTCGGCATCG	Tumor	P1	Tcell	-17.275	13.7085
P1.I.AATCGGTAGAAGGACA	Tumor	P1	Tcell	-12.6268	11.4818
P1.I.ACACCAATCTAACTTC	Tumor	P1	Tcell	-20.658	1.99658
P1.I.ACACCAATCTCGCTTG	Tumor	P1	Tcell	-17.8431	7.70811
P1.I.ACACCCTCATTCTCAT	Tumor	P1	Tcell	-18.1301	-4.05254
P1.I.ACACCGGAGGCATGGT	Tumor	P1	Tcell	-13.6422	6.97028
P1.I.ACACTGACAGTATCTG	Tumor	P1	Tcell	-17.3394	-8.84747
P1.I.ACAGCTAAGATGCGAC	Tumor	P1	Tcell	1.8579	-20.419
P1.I.ACATACGAGCGGATCA	Tumor	P1	Tcell	-18.9771	-4.62432
P1.I.ACATCAGTCAACACGT	Tumor	P1	Tcell	-7.41117	-22.5856
P1.I.ACATGGTCATGGAATA	Tumor	P1	Tcell	2.92373	-15.4836
P1.I.ACCCACTCAAAGTGCG	Tumor	P1	Tcell	-2.18369	-22.0119
P1.I.ACCCACTCAGCTTCGG	Tumor	P1	Tcell	-1.77442	-21.9214
P1.I.ACCCACTCATCCTAGA	Tumor	P1	Tcell	-16.4059	-4.89266
P1.I.ACCGTAATCGGGAGTA	Tumor	P1	Tcell	-13.6337	7.27144
P1.I.ACCTTTAAGGCTAGCA	Tumor	P1	Tcell	4.79993	-12.8218
P1.I.ACGAGCCCAGACAAAT	Tumor	P1	Tcell	-18.9084	5.967
P1.I.ACGAGCCGTCATCCCT	Tumor	P1	Tcell	3.75222	4.87209
P1.I.ACGAGCCGTGTCAATC	Tumor	P1	Tcell	2.52735	4.03727
P1.I.ACGAGCCGTTAGGGTG	Tumor	P1	Tcell	-13.825	-20.0831
P1.I.ACGAGGATCGTACGGC	Tumor	P1	Tcell	-13.7785	-18.6588
P1.I.ACGATGTAGGTAAACT	Tumor	P1	Tcell	4.32687	-15.3882
P1.I.ACGATGTTCTCTGCTG	Tumor	P1	Tcell	-4.25156	-20.0491
P1.I.ACGCAGCAGTATTGGA	Tumor	P1	Tcell	-16.264	-6.69852
P1.I.ACGCAGCGTCTGCGGT	Tumor	P1	Tcell	11.5907	-5.44915
P1.I.ACGCCAGAGTACTTGC	Tumor	P1	Tcell	-26.3553	-2.66801
P1.I.ACGCCGAAGACAGAGA	Tumor	P1	Tcell	-23.513	-2.96255
P1.I.ACGCCGAAGGAGTAGA	Tumor	P1	Tcell	-26.2565	2.22075
P1.I.ACGCCGATCCGTTGTC	Tumor	P1	Tcell	5.34083	-10.5661
P1.I.ACGGAGAAGACTGGGT	Tumor	P1	Tcell	-23.2798	-0.272983
P1.I.ACGGCCACACTTGGAT	Tumor	P1	Tcell	-4.6148	7.03981
P1.I.ACGGGCTAGCTAGTGG	Tumor	P1	Tcell	-26.7576	5.61623
P1.I.ACGTCAATCAACTCTT	Tumor	P1	Tcell	-19.7482	13.9268
P1.I.ACTATCTGTAGCCTCG	Tumor	P1	Tcell	-17.5334	11.8156
P1.I.ACTATCTTCGGTTAAC	Tumor	P1	Tcell	-11.2372	-15.1071
P1.I.ACTGAACCAAGCCATT	Tumor	P1	Tcell	-23.512	-4.8168
P1.I.ACTGTCCAGTGGAGTC	Tumor	P1	Tcell	-7.81657	-13.5303
P1.I.ACTTACTGTGTTTGTG	Tumor	P1	Tcell	0.451372	-19.4804
P1.I.ACTTTCAGTACTTGAC	Tumor	P1	Tcell	4.07998	-2.29627
P1.I.ACTTTCATCTTTAGGG	Tumor	P1	Tcell	-5.71833	-19.9645
P1.I.AGAATAGTCCTCATTA	Tumor	P1	Tcell	-5.51618	7.03657
P1.I.AGAGCGAAGGCTCTTA	Tumor	P1	Tcell	-9.88621	-12.2947
P1.I.AGAGCTTGTTCACCTC	Tumor	P1	Tcell	-23.2296	-1.37687
P1.I.AGAGTGGTCCTCTAGC	Tumor	P1	Tcell	-17.3098	7.5845
P1.I.AGATCTGGTTCGCTAA	Tumor	P1	Tcell	-23.8117	-4.62005
P1.I.AGATCTGTCCTTTCGG	Tumor	P1	Tcell	-4.24179	-21.131
P1.I.AGATTGCGTAAAGTCA	Tumor	P1	Tcell	-5.41898	3.01676
P1.I.AGATTGCGTGTGAAAT	Tumor	P1	Tcell	-13.2747	6.54619
P1.I.AGATTGCTCGTAGGTT	Tumor	P1	Tcell	-0.965476	-1.23356
P1.I.AGCAGCCAGGTGGGTT	Tumor	P1	Tcell	-15.8434	10.4964
P1.I.AGCAGCCCAATGAAAC	Tumor	P1	Tcell	-12.7611	-21.412
P1.I.AGCATACCATGGAATA	Tumor	P1	Tcell	-13.477	-19.8082
P1.I.AGCCTAAAGGAGTTTA	Tumor	P1	Tcell	3.75075	-12.2356
P1.I.AGCCTAACAACAACCT	Tumor	P1	Tcell	0.33215	-15.9555
P1.I.AGCCTAACAGACGCTC	Tumor	P1	Tcell	-10.9761	-9.04783
P1.I.AGCGGTCGTTACTGAC	Tumor	P1	Tcell	-8.83561	-18.6402
P1.I.AGCTCCTTCCTGCAGG	Tumor	P1	Tcell	4.07725	-15.7551
P1.I.AGCTCTCAGGTACTCT	Tumor	P1	Tcell	-17.4315	-6.36105
P1.I.AGCTCTCCAGCTCGCA	Tumor	P1	Tcell	18.4091	-5.09121
P1.I.AGCTCTCTCGAGCCCA	Tumor	P1	Tcell	-15.1682	-9.12039
P1.I.AGCTTGAAGGCATTGG	Tumor	P1	Tcell	-16.1739	-2.15295
P1.I.AGGCCACAGACTACAA	Tumor	P1	Tcell	-24.3642	-0.106095
P1.I.AGGCCACCACATAACC	Tumor	P1	Tcell	5.64199	-4.35787
P1.I.AGGCCGTGTACCATCA	Tumor	P1	Tcell	-24.7924	-1.4765
P1.I.AGGCCGTGTATTCTCT	Tumor	P1	Tcell	-22.2029	-2.27253
P1.I.AGGGAGTTCATAAAGG	Tumor	P1	Tcell	-11.6135	-22.6226
P1.I.AGGGTGAAGTCACGCC	Tumor	P1	Tcell	-7.99311	5.66852
P1.I.AGGTCATTCAGTCAGT	Tumor	P1	Tcell	-20.6863	3.82664
P1.I.AGGTCCGGTAGTACCT	Tumor	P1	Tcell	-2.1748	-18.7979
P1.I.AGGTCCGGTGACGCCT	Tumor	P1	Tcell	-11.7905	-9.73513
P1.I.AGTCTTTTCTCTTATG	Tumor	P1	Tcell	-12.4971	-21.0329
P1.I.AGTGAGGAGGGATGGG	Tumor	P1	Tcell	-21.8132	-7.60549
P1.I.ATAACGCAGTGAAGTT	Tumor	P1	Tcell	-8.61549	-20.9004
P1.I.ATAACGCCAGCTTCGG	Tumor	P1	Tcell	-27.4213	4.50692
P1.I.ATAAGAGAGAGATGAG	Tumor	P1	Tcell	3.83167	-11.5601
P1.I.ATAAGAGCAGCCACCA	Tumor	P1	Tcell	5.18982	0.870913
P1.I.ATCACGAGTCAAAGAT	Tumor	P1	Tcell	-13.8038	-19.3659
P1.I.ATCATCTTCTTCGAGA	Tumor	P1	Tcell	-13.9426	5.04535
P1.I.ATCTGCCCACAGACAG	Tumor	P1	Tcell	-5.80192	-22.1993
P1.I.ATGAGGGAGGGAGTAA	Tumor	P1	Tcell	-12.1832	-20.0182
P1.I.ATGAGGGCATAAAGGT	Tumor	P1	Tcell	-9.70756	-14.2266
P1.I.ATGAGGGTCGGAGCAA	Tumor	P1	Tcell	-26.6295	0.881113
P1.I.ATGCGATAGCACCGTC	Tumor	P1	Tcell	3.18021	-9.60693
P1.I.ATGGGAGCACACCGAC	Tumor	P1	Tcell	-19.2539	-5.02872
P1.I.ATGTGTGCACGAAGCA	Tumor	P1	Tcell	-18.2407	8.64435
P1.I.ATTATCCTCCAAGCCG	Tumor	P1	Tcell	-19.1817	-10.7611
P1.I.ATTCTACGTCGAACAG	Tumor	P1	Tcell	-8.36121	-22.0925
P1.I.ATTGGACCAACTGCTA	Tumor	P1	Tcell	0.441163	-19.9109
P1.I.ATTGGACGTCCGTCAG	Tumor	P1	Tcell	8.61697	7.65719
P1.I.CAACCAATCGGCGGTT	Tumor	P1	Tcell	-13.7032	-12.7205
P1.I.CAACTAGAGGGAACGG	Tumor	P1	Tcell	5.71764	-7.92307
P1.I.CAAGAAAGTGACGGTA	Tumor	P1	Tcell	-19.6466	-0.362175
P1.I.CAAGATCAGTTATCGC	Tumor	P1	Tcell	1.39865	-19.5446
P1.I.CAAGATCCACAGGTTT	Tumor	P1	Tcell	-13.5264	-18.9241
P1.I.CAAGTTGAGACACTAA	Tumor	P1	Tcell	15.4188	-8.52421
P1.I.CAAGTTGAGACAGAGA	Tumor	P1	Tcell	-10.571	-10.4944
P1.I.CAAGTTGTCACGACTA	Tumor	P1	Tcell	-1.04633	-1.53605
P1.I.CACAAACTCCGCAAGC	Tumor	P1	Tcell	2.48848	1.93182
P1.I.CACAAACTCTCGCATC	Tumor	P1	Tcell	3.98558	-14.5508
P1.I.CACACAATCAACACTG	Tumor	P1	Tcell	3.8106	-8.94209
P1.I.CACACCTGTGGTGTAG	Tumor	P1	Tcell	-18.0514	9.49531
P1.I.CACACTCTCTCTTATG	Tumor	P1	Tcell	-17.5712	0.661222
P1.I.CACAGTACACGACGAA	Tumor	P1	Tcell	-10.3832	-3.31245
P1.I.CACAGTACATTTGCCC	Tumor	P1	Tcell	-19.9401	-9.90398
P1.I.CACAGTATCACATACG	Tumor	P1	Tcell	4.8603	-9.58311
P1.I.CACAGTATCGTCTGAA	Tumor	P1	Tcell	-25.5853	1.32103
P1.I.CACCACTAGACAAGCC	Tumor	P1	Tcell	-13.4409	4.9318
P1.I.CACCAGGTCCGTAGGC	Tumor	P1	Tcell	-21.5682	-2.53543
P1.I.CACTCCACACTCAGGC	Tumor	P1	Tcell	-24.6904	4.00982
P1.I.CAGAATCCAGTTAACC	Tumor	P1	Tcell	-8.52659	-7.36486
P1.I.CAGCCGACAGACAGGT	Tumor	P1	Tcell	-16.7894	0.396749
P1.I.CAGCCGACAGTAACGG	Tumor	P1	Tcell	-1.11126	-1.16694
P1.I.CAGCCGATCCTAGGGC	Tumor	P1	Tcell	-16.6842	-6.56645
P1.I.CAGCGACAGAACTGTA	Tumor	P1	Tcell	-12.8433	-16.3887
P1.I.CAGCGACCAAGAGTCG	Tumor	P1	Tcell	4.5295	-15.0777
P1.I.CAGCTAAAGCAAATCA	Tumor	P1	Tcell	-16.2691	-0.285459
P1.I.CAGCTAACACATTAGC	Tumor	P1	Tcell	-8.04766	-7.09334
P1.I.CAGCTGGTCCTCGCAT	Tumor	P1	Tcell	-0.578353	-15.2469
P1.I.CAGGTGCAGGAGCGAG	Tumor	P1	Tcell	-24.0586	-3.01052
P1.I.CAGGTGCTCTCCCTGA	Tumor	P1	Tcell	-12.2955	10.2861
P1.I.CAGTAACAGCTACCGC	Tumor	P1	Tcell	-13.512	6.4754
P1.I.CAGTCCTAGTGTACGG	Tumor	P1	Tcell	1.15851	-19.7233
P1.I.CAGTCCTAGTTACCCA	Tumor	P1	Tcell	-17.6392	-5.60371
P1.I.CAGTCCTCACATAACC	Tumor	P1	Tcell	-5.05435	-18.7976
P1.I.CAGTCCTCACGCATCG	Tumor	P1	Tcell	-3.92674	-18.4285
P1.I.CAGTCCTTCAGAGACG	Tumor	P1	Tcell	-17.9207	-6.29891
P1.I.CATATTCGTTTGTTTC	Tumor	P1	Tcell	-18.2884	-6.15869
P1.I.CATATTCTCGATCCCT	Tumor	P1	Tcell	-17.7837	-2.60297
P1.I.CATCCACGTGTTAAGA	Tumor	P1	Tcell	-11.2456	-7.85108
P1.I.CATGACATCCTCTAGC	Tumor	P1	Tcell	-7.75096	-22.3858
P1.I.CATGGCGCACCTTGTC	Tumor	P1	Tcell	-19.1643	-11.9432
P1.I.CATGGCGGTGCGAAAC	Tumor	P1	Tcell	13.0813	-6.10346
P1.I.CATTATCAGTCCGGTC	Tumor	P1	Tcell	-25.1196	1.90878
P1.I.CATTATCCATCACAAC	Tumor	P1	Tcell	-11.1023	-20.0014
P1.I.CATTATCGTCAGATAA	Tumor	P1	Tcell	-22.6838	0.480175
P1.I.CATTATCGTCGACTAT	Tumor	P1	Tcell	-24.6038	0.811096
P1.I.CATTATCTCCAACCAA	Tumor	P1	Tcell	-11.5801	-8.06163
P1.I.CATTCGCTCTGTGCAA	Tumor	P1	Tcell	-12.9493	-12.8857
P1.I.CCAATCCCAAACTGTC	Tumor	P1	Tcell	16.8252	-4.15524
P1.I.CCACCTACACAACTGT	Tumor	P1	Tcell	7.60094	8.49815
P1.I.CCACGGACAGATGGCA	Tumor	P1	Tcell	-16.8801	-0.144127
P1.I.CCACTACAGCTGCGAA	Tumor	P1	Tcell	-19.3493	-4.28038
P1.I.CCACTACCATCCTAGA	Tumor	P1	Tcell	-20.5534	-1.21104
P1.I.CCAGCGAAGTCAAGCG	Tumor	P1	Tcell	-24.7624	2.1263
P1.I.CCATGTCGTCTAAAGA	Tumor	P1	Tcell	-8.41774	-13.7353
P1.I.CCATGTCTCCACTCCA	Tumor	P1	Tcell	1.01155	-20.9847
P1.I.CCATGTCTCCCAAGAT	Tumor	P1	Tcell	-15.9696	-3.54437
P1.I.CCCTCCTAGTCAATAG	Tumor	P1	Tcell	0.943923	-16.0645
P1.I.CCCTCCTCACGTCAGC	Tumor	P1	Tcell	-0.567958	-1.75885
P1.I.CCCTCCTTCGGAGGTA	Tumor	P1	Tcell	9.50257	-6.26242
P1.I.CCGGGATAGGCATGTG	Tumor	P1	Tcell	-17.4834	-7.32816
P1.I.CCGGGATGTGATGTCT	Tumor	P1	Tcell	-16.9718	-3.71707
P1.I.CCGGTAGAGGTAGCCA	Tumor	P1	Tcell	6.4146	5.78636
P1.I.CCGGTAGCATATACGC	Tumor	P1	Tcell	-11.5027	-20.3764
P1.I.CCGGTAGGTTCAGACT	Tumor	P1	Tcell	-12.2716	-18.0553
P1.I.CCGGTAGTCTGTCTCG	Tumor	P1	Tcell	-26.3568	3.97066
P1.I.CCGTGGAGTCGCGTGT	Tumor	P1	Tcell	-15.7598	-6.20966
P1.I.CCGTTCAGTAGCGCAA	Tumor	P1	Tcell	-21.7919	-8.50374
P1.I.CCTAAAGCACCCAGTG	Tumor	P1	Tcell	-11.4165	-3.45592
P1.I.CCTAAAGTCCACTCCA	Tumor	P1	Tcell	15.3339	-7.65812
P1.I.CCTACACAGACATAAC	Tumor	P1	Tcell	-4.63326	-14.9073
P1.I.CCTACACTCTCGCTTG	Tumor	P1	Tcell	-12.5473	4.94522
P1.I.CCTAGCTCATCTATGG	Tumor	P1	Tcell	-16.8656	-6.3901
P1.I.CCTAGCTGTAAGAGGA	Tumor	P1	Tcell	-10.7342	-16.3599
P1.I.CCTCTGAAGGGTGTTG	Tumor	P1	Tcell	-11.5635	-19.3645
P1.I.CCTCTGATCGGTTAAC	Tumor	P1	Tcell	7.96127	4.20039
P1.I.CCTTACGGTAATCACC	Tumor	P1	Tcell	-21.0658	13.3926
P1.I.CCTTCCCTCAAACCGT	Tumor	P1	Tcell	-10.1687	-12.2288
P1.I.CCTTCCCTCGAGGTAG	Tumor	P1	Tcell	-21.6589	-2.85133
P1.I.CCTTTCTAGGCGACAT	Tumor	P1	Tcell	1.75762	-19.5847
P1.I.CCTTTCTAGTGGTCCC	Tumor	P1	Tcell	-12.0205	-21.4579
P1.I.CGAACATGTCAATGTC	Tumor	P1	Tcell	-12.142	-9.70322
P1.I.CGAATGTAGGCCCTTG	Tumor	P1	Tcell	-21.8137	-1.47447
P1.I.CGACTTCAGGTCGGAT	Tumor	P1	Tcell	5.85567	-8.88797
P1.I.CGACTTCCACATAACC	Tumor	P1	Tcell	-23.9169	-3.87232
P1.I.CGACTTCGTTGTGGAG	Tumor	P1	Tcell	-25.8245	3.36387
P1.I.CGAGAAGGTTAAGATG	Tumor	P1	Tcell	-16.8026	-4.70141
P1.I.CGAGAAGTCTACGAGT	Tumor	P1	Tcell	-1.51319	-3.37728
P1.I.CGAGCACGTACCGTTA	Tumor	P1	Tcell	5.4143	-7.35984
P1.I.CGAGCACGTACGCACC	Tumor	P1	Tcell	-6.72643	-18.4468
P1.I.CGAGCCAGTGTGACCC	Tumor	P1	Tcell	-11.2888	-22.5733
P1.I.CGATCGGTCACCGGGT	Tumor	P1	Tcell	-25.2807	-0.73893
P1.I.CGATGGCTCGCCATAA	Tumor	P1	Tcell	-17.3117	-7.24035
P1.I.CGATTGAGTGCACCAC	Tumor	P1	Tcell	-16.9796	-7.04282
P1.I.CGATTGATCGTGGGAA	Tumor	P1	Tcell	-24.8509	2.27194
P1.I.CGCCAAGAGCTCAACT	Tumor	P1	Tcell	-20.4139	12.9924
P1.I.CGCCAAGCATCGGAAG	Tumor	P1	Tcell	-15.5595	8.40066
P1.I.CGCGGTATCCTCTAGC	Tumor	P1	Tcell	-13.5036	-20.0222
P1.I.CGCTATCAGTACATGA	Tumor	P1	Tcell	-19.2386	-12.6334
P1.I.CGCTATCAGTTGAGTA	Tumor	P1	Tcell	-18.0995	-4.08597
P1.I.CGCTTCACACATCCAA	Tumor	P1	Tcell	-5.83841	0.949674
P1.I.CGCTTCAGTAGCTTGT	Tumor	P1	Tcell	-20.1142	-9.41051
P1.I.CGGACACAGATTACCC	Tumor	P1	Tcell	-10.6083	-22.323
P1.I.CGGACTGAGAGAGCTC	Tumor	P1	Tcell	3.87523	3.03736
P1.I.CGGACTGCAGGGTACA	Tumor	P1	Tcell	-15.3169	-9.82696
P1.I.CGGAGCTCAAGTCTAC	Tumor	P1	Tcell	-10.5699	-2.78637
P1.I.CGGAGCTCACTAGTAC	Tumor	P1	Tcell	-8.6815	-22.4629
P1.I.CGGAGCTTCCTTTCTC	Tumor	P1	Tcell	-13.7449	-9.6327
P1.I.CGGAGTCAGAACTCGG	Tumor	P1	Tcell	-12.1171	-5.36127
P1.I.CGGAGTCTCAAACCGT	Tumor	P1	Tcell	-3.42413	-6.49657
P1.I.CGGCTAGGTAACGCGA	Tumor	P1	Tcell	-10.0375	-19.8986
P1.I.CGGCTAGTCTGTTTGT	Tumor	P1	Tcell	-14.9991	-7.82289
P1.I.CGGTTAAGTACTCGCG	Tumor	P1	Tcell	-18.1132	-10.7958
P1.I.CGTAGCGCAAAGCGGT	Tumor	P1	Tcell	-13.9145	-18.2376
P1.I.CGTAGCGCAGCTTCGG	Tumor	P1	Tcell	-16.6018	-8.71047
P1.I.CGTCACTGTGACTCAT	Tumor	P1	Tcell	-13.6275	-12.8954
P1.I.CGTCACTTCACCCTCA	Tumor	P1	Tcell	-13.6411	-15.5486
P1.I.CGTCAGGAGGATATAC	Tumor	P1	Tcell	-14.1913	-8.96564
P1.I.CGTCAGGGTGTTGGGA	Tumor	P1	Tcell	-24.9481	0.396844
P1.I.CGTCCATAGAGGTTGC	Tumor	P1	Tcell	-3.15364	-22.1761
P1.I.CGTGAGCCACAACGTT	Tumor	P1	Tcell	-14.623	-4.69098
P1.I.CGTGTAATCCTTCAAT	Tumor	P1	Tcell	-16.5972	12.5114
P1.I.CGTGTCTGTCCGAATT	Tumor	P1	Tcell	5.05746	-9.2552
P1.I.CGTGTCTGTGGTACAG	Tumor	P1	Tcell	-19.9574	-10.2589
P1.I.CGTTAGAAGTGTCCAT	Tumor	P1	Tcell	-6.05667	-19.469
P1.I.CGTTAGACAGCATGAG	Tumor	P1	Tcell	-24.8868	-4.48406
P1.I.CGTTAGAGTGTTGAGG	Tumor	P1	Tcell	-14.3512	-16.6408
P1.I.CTAACTTGTGAACCTT	Tumor	P1	Tcell	-11.4856	4.81325
P1.I.CTAAGACGTTATGCGT	Tumor	P1	Tcell	-11.1366	-3.03393
P1.I.CTAATGGCACATCCAA	Tumor	P1	Tcell	-15.801	-16.1537
P1.I.CTAATGGGTTGGGACA	Tumor	P1	Tcell	-8.93164	-18.3089
P1.I.CTACACCGTCGGCACT	Tumor	P1	Tcell	4.42432	-14.7183
P1.I.CTACATTTCACCGTAA	Tumor	P1	Tcell	-21.3508	-6.7497
P1.I.CTACCCAAGGACATTA	Tumor	P1	Tcell	-14.8422	-11.0078
P1.I.CTAGAGTTCCAGAAGG	Tumor	P1	Tcell	-16.3826	-7.1542
P1.I.CTAGAGTTCTTTAGGG	Tumor	P1	Tcell	-11.8839	-22.5709
P1.I.CTAGCCTAGTGGTAAT	Tumor	P1	Tcell	1.00142	-7.31601
P1.I.CTAGTGAGTCGCATAT	Tumor	P1	Tcell	-16.9347	-6.51789
P1.I.CTCACACGTTCGCTAA	Tumor	P1	Tcell	-11.1029	-21.7836
P1.I.CTCACACTCATCGCTC	Tumor	P1	Tcell	5.93719	-13.0743
P1.I.CTCAGAAAGAATGTTG	Tumor	P1	Tcell	-8.51574	-22.3808
P1.I.CTCCTAGAGACAAAGG	Tumor	P1	Tcell	-11.0423	-19.9452
P1.I.CTCGAAAAGTGGAGAA	Tumor	P1	Tcell	-11.9872	-17.987
P1.I.CTCGAAATCTCTTATG	Tumor	P1	Tcell	-12.4408	5.18014
P1.I.CTCGAGGGTGGGTATG	Tumor	P1	Tcell	-4.2381	-14.9475
P1.I.CTCGGGAAGTATGACA	Tumor	P1	Tcell	-17.8776	-10.7622
P1.I.CTCTAATAGCAACGGT	Tumor	P1	Tcell	5.29563	5.84472
P1.I.CTCTAATTCAGTGTTG	Tumor	P1	Tcell	-6.97785	-21.3811
P1.I.CTCTGGTCATGCTAGT	Tumor	P1	Tcell	-9.96422	-13.1095
P1.I.CTCTGGTGTTGCTCCT	Tumor	P1	Tcell	6.32149	-12.4084
P1.I.CTGAAGTTCAATCTCT	Tumor	P1	Tcell	-19.6118	3.25759
P1.I.CTGATCCTCCGCAAGC	Tumor	P1	Tcell	-15.181	7.63261
P1.I.CTGCCTACATCGACGC	Tumor	P1	Tcell	-18.6808	-4.35457
P1.I.CTGCGGACAGCGATCC	Tumor	P1	Tcell	-14.0931	-8.89273
P1.I.CTGCTGTGTTACGCGC	Tumor	P1	Tcell	-26.6314	-0.196333
P1.I.CTGCTGTGTTGGGACA	Tumor	P1	Tcell	-7.14359	8.02443
P1.I.CTGCTGTTCAAAGTAG	Tumor	P1	Tcell	-18.134	-13.0302
P1.I.CTGCTGTTCTACGAGT	Tumor	P1	Tcell	-25.0911	0.676765
P1.I.CTGGTCTTCCCAGGTG	Tumor	P1	Tcell	-4.16632	-12.5144
P1.I.CTGTGCTCAATCGGTT	Tumor	P1	Tcell	1.30046	-21.4148
P1.I.CTGTGCTTCGGATGGA	Tumor	P1	Tcell	-26.8315	4.21952
P1.I.CTGTTTAGTCTAGGTT	Tumor	P1	Tcell	-8.33188	-20.5324
P1.I.CTGTTTAGTTAGAACA	Tumor	P1	Tcell	-22.5983	3.3177
P1.I.CTTCTCTAGTGTTAGA	Tumor	P1	Tcell	-24.8369	0.0630122
P1.I.CTTTGCGAGTGTACCT	Tumor	P1	Tcell	-25.6041	1.52054
P1.I.CTTTGCGCATCAGTCA	Tumor	P1	Tcell	-14.3872	-9.98426
P1.I.GAAACTCGTAAGTGGC	Tumor	P1	Tcell	-13.0357	-21.0691
P1.I.GAAACTCGTATGAAAC	Tumor	P1	Tcell	-20.0313	1.94663
P1.I.GAAATGAAGTGCGTGA	Tumor	P1	Tcell	-25.4363	4.8231
P1.I.GAAATGATCCAAAGTC	Tumor	P1	Tcell	11.1045	-6.08158
P1.I.GAACATCCAGTGACAG	Tumor	P1	Tcell	1.03325	-9.29771
P1.I.GAACATCCATCCTTGC	Tumor	P1	Tcell	4.56402	-12.9869
P1.I.GAACATCTCAGTTCGA	Tumor	P1	Tcell	-13.4415	-11.4994
P1.I.GAACCTATCACCATAG	Tumor	P1	Tcell	11.342	-6.23303
P1.I.GAAGCAGCATGTAAGA	Tumor	P1	Tcell	-0.541801	-21.0159
P1.I.GAATAAGAGACATAAC	Tumor	P1	Tcell	-14.836	11.2969
P1.I.GAATAAGGTAGATTAG	Tumor	P1	Tcell	-19.919	13.8577
P1.I.GAATAAGTCACATGCA	Tumor	P1	Tcell	-8.2652	-21.3141
P1.I.GAATGAACAAAGAATC	Tumor	P1	Tcell	5.79656	-8.29989
P1.I.GACACGCCAATACGCT	Tumor	P1	Tcell	-1.6047	-2.20523
P1.I.GACAGAGAGACTGTAA	Tumor	P1	Tcell	0.0356497	-18.887
P1.I.GACCAATTCACAAACC	Tumor	P1	Tcell	3.62219	-14.0531
P1.I.GACCTGGAGCCACTAT	Tumor	P1	Tcell	-18.9426	-2.94657
P1.I.GACCTGGCAAGCGAGT	Tumor	P1	Tcell	-14.9128	-13.7141
P1.I.GACCTGGGTTCCCTTG	Tumor	P1	Tcell	-23.8036	3.9807
P1.I.GACGCGTCAAGTTAAG	Tumor	P1	Tcell	-8.1699	-15.1039
P1.I.GACGTGCAGCTGGAAC	Tumor	P1	Tcell	-21.4837	5.82389
P1.I.GACGTGCAGGCATTGG	Tumor	P1	Tcell	-26.3985	4.1174
P1.I.GACGTGCAGTCAAGGC	Tumor	P1	Tcell	-16.3977	-8.88675
P1.I.GACGTGCGTACGCACC	Tumor	P1	Tcell	-15.639	-10.8765
P1.I.GACGTGCGTCAATACC	Tumor	P1	Tcell	-26.4853	1.784
P1.I.GACGTTAGTGCTGTAT	Tumor	P1	Tcell	-19.445	4.18704
P1.I.GACTAACAGGATTCGG	Tumor	P1	Tcell	3.84101	-14.574
P1.I.GACTAACCAGTTTACG	Tumor	P1	Tcell	-7.58761	7.92985
P1.I.GACTAACGTGCACGAA	Tumor	P1	Tcell	-25.8551	4.77568
P1.I.GAGCAGATCGACAGCC	Tumor	P1	Tcell	-24.8601	-0.476472
P1.I.GAGTCCGGTACATCCA	Tumor	P1	Tcell	-23.8592	1.28209
P1.I.GAGTCCGGTGTCGCTG	Tumor	P1	Tcell	5.49534	-14.0821
P1.I.GATCGCGAGCCGCCTA	Tumor	P1	Tcell	-24.5816	-0.428323
P1.I.GATCGCGAGGGCTTGA	Tumor	P1	Tcell	7.51097	8.24494
P1.I.GATCGCGCATAGGATA	Tumor	P1	Tcell	-7.15103	-21.543
P1.I.GATCGTAAGTACGATA	Tumor	P1	Tcell	-12.2159	-13.4336
P1.I.GATCTAGCACGGTAAG	Tumor	P1	Tcell	2.89014	5.20319
P1.I.GATCTAGCAGCTGCAC	Tumor	P1	Tcell	-26.8125	4.30221
P1.I.GATGAGGGTGACTCAT	Tumor	P1	Tcell	6.21065	-13.0688
P1.I.GATGCTATCAGTGTTG	Tumor	P1	Tcell	-14.3589	-6.69676
P1.I.GATGCTATCATTATCC	Tumor	P1	Tcell	-13.5604	-17.6677
P1.I.GATTCAGGTAAGTAGT	Tumor	P1	Tcell	-11.5482	-22.5715
P1.I.GCAAACTTCAACACCA	Tumor	P1	Tcell	-9.70657	-21.8448
P1.I.GCACTCTGTCATATCG	Tumor	P1	Tcell	-4.02231	-10.8626
P1.I.GCACTCTTCCCAAGAT	Tumor	P1	Tcell	-18.0518	6.66326
P1.I.GCAGCCAAGAATGTGT	Tumor	P1	Tcell	2.6963	2.06364
P1.I.GCAGCCAAGTGCGATG	Tumor	P1	Tcell	-21.5606	-8.81537
P1.I.GCAGCCAGTAAACACA	Tumor	P1	Tcell	-18.7217	7.83825
P1.I.GCAGCCAGTAAGTAGT	Tumor	P1	Tcell	-12.5338	4.58083
P1.I.GCAGTTAAGGCACATG	Tumor	P1	Tcell	-25.1306	-1.92753
P1.I.GCAGTTATCTGGAGCC	Tumor	P1	Tcell	-7.42432	-20.6245
P1.I.GCATACAAGTGGAGAA	Tumor	P1	Tcell	-7.09858	-7.66528
P1.I.GCATACATCCGTTGTC	Tumor	P1	Tcell	-12.3867	-19.1474
P1.I.GCATGATAGAAGATTC	Tumor	P1	Tcell	-8.02563	-21.3325
P1.I.GCATGCGGTTCCTCCA	Tumor	P1	Tcell	-23.2311	5.54372
P1.I.GCATGTACATGCATGT	Tumor	P1	Tcell	-19.9303	8.72334
P1.I.GCCAAATCAGCTGCTG	Tumor	P1	Tcell	-7.56852	-20.8611
P1.I.GCCTCTACATCGATTG	Tumor	P1	Tcell	-12.2375	-15.5198
P1.I.GCGACCAGTGCTGTAT	Tumor	P1	Tcell	-19.7058	4.70924
P1.I.GCGCAGTAGGATGCGT	Tumor	P1	Tcell	-23.2788	-1.24054
P1.I.GCGCCAATCGGTCCGA	Tumor	P1	Tcell	-16.8829	-5.78619
P1.I.GCGCGATTCACGAAGG	Tumor	P1	Tcell	-17.1051	0.477899
P1.I.GCGGGTTAGATCCGAG	Tumor	P1	Tcell	-3.30823	-22.4299
P1.I.GCTCCTAAGGCGCTCT	Tumor	P1	Tcell	-26.1906	0.375334
P1.I.GCTCCTACACGACGAA	Tumor	P1	Tcell	0.27378	2.69193
P1.I.GCTCTGTAGGTGCTAG	Tumor	P1	Tcell	-6.31515	-14.4277
P1.I.GCTGCAGAGACAGGCT	Tumor	P1	Tcell	-14.182	-13.4079
P1.I.GCTGCAGCATTCACTT	Tumor	P1	Tcell	6.24421	-13.1469
P1.I.GCTGCAGTCAACACGT	Tumor	P1	Tcell	-13.1702	-4.64599
P1.I.GCTGGGTGTCTTGATG	Tumor	P1	Tcell	6.12825	-13.8356
P1.I.GCTGGGTTCAAACCAC	Tumor	P1	Tcell	-5.77212	0.980065
P1.I.GCTGGGTTCACATACG	Tumor	P1	Tcell	-7.87553	-20.885
P1.I.GCTTCCAAGCTCTCGG	Tumor	P1	Tcell	-16.1481	-6.21559
P1.I.GCTTGAACACATGGGA	Tumor	P1	Tcell	-10.9194	8.73709
P1.I.GCTTGAAGTTTAGCTG	Tumor	P1	Tcell	-6.00532	-14.1378
P1.I.GGAAAGCGTCTAACGT	Tumor	P1	Tcell	-12.7269	-20.0992
P1.I.GGAATAAGTCGAACAG	Tumor	P1	Tcell	-15.9228	-15.4246
P1.I.GGAATAATCCTCAACC	Tumor	P1	Tcell	-16.3368	-6.90407
P1.I.GGACAAGAGGTGCAAC	Tumor	P1	Tcell	-19.2567	-1.05481
P1.I.GGACAGACAAGTCATC	Tumor	P1	Tcell	19.8773	-3.25387
P1.I.GGACAGATCATTATCC	Tumor	P1	Tcell	-9.80892	-13.9629
P1.I.GGAGCAATCCGAAGAG	Tumor	P1	Tcell	-13.3758	6.87493
P1.I.GGATGTTAGAACAACT	Tumor	P1	Tcell	7.31761	3.95294
P1.I.GGATGTTCACAGACTT	Tumor	P1	Tcell	-26.2438	0.81729
P1.I.GGATGTTCAGACTCGC	Tumor	P1	Tcell	2.04981	-14.911
P1.I.GGATGTTGTTGAGGTG	Tumor	P1	Tcell	3.64136	-14.9266
P1.I.GGATTACAGGACAGAA	Tumor	P1	Tcell	12.4873	-10.1847
P1.I.GGCAATTGTTATCACG	Tumor	P1	Tcell	-26.3528	1.11715
P1.I.GGCCGATGTTTGACTG	Tumor	P1	Tcell	-6.87918	-22.6413
P1.I.GGGAGATGTAGGACAC	Tumor	P1	Tcell	-1.27797	-17.6417
P1.I.GGGCACTTCAAAGACA	Tumor	P1	Tcell	0.00726859	-2.1049
P1.I.GGGCACTTCTGCCCTA	Tumor	P1	Tcell	-12.5066	-17.6174
P1.I.GGGCATCAGGTGTTAA	Tumor	P1	Tcell	-23.2882	-2.81491
P1.I.GGGTCTGAGCCCGAAA	Tumor	P1	Tcell	-0.94217	-22.2085
P1.I.GGGTCTGCAAGCCATT	Tumor	P1	Tcell	12.2499	-4.81264
P1.I.GGGTCTGGTGTCGCTG	Tumor	P1	Tcell	-12.3101	6.63008
P1.I.GGGTTGCTCCTGCCAT	Tumor	P1	Tcell	-25.7538	5.02544
P1.I.GGTATTGGTGTTGGGA	Tumor	P1	Tcell	-7.06448	-21.2694
P1.I.GGTATTGGTTGGTGGA	Tumor	P1	Tcell	-23.1436	-2.18179
P1.I.GGTGAAGAGTACGTAA	Tumor	P1	Tcell	-22.4793	-7.59932
P1.I.GTAACTGCATGTCCTC	Tumor	P1	Tcell	-26.7049	1.38166
P1.I.GTACGTAAGTGTCCCG	Tumor	P1	Tcell	-9.04938	-10.1578
P1.I.GTACTCCGTTTGTTGG	Tumor	P1	Tcell	-18.6229	-12.8941
P1.I.GTACTCCTCTTCGGTC	Tumor	P1	Tcell	-19.7464	-5.41191
P1.I.GTACTTTAGAACAACT	Tumor	P1	Tcell	-26.4613	-2.12842
P1.I.GTAGGCCAGCTCCTCT	Tumor	P1	Tcell	-12.4812	-16.6457
P1.I.GTAGTCAAGAATTGTG	Tumor	P1	Tcell	-10.9044	-16.5445
P1.I.GTAGTCACAGCTCGAC	Tumor	P1	Tcell	-14.1995	-16.885
P1.I.GTATTCTTCTACTATC	Tumor	P1	Tcell	-22.926	-5.65731
P1.I.GTCAAGTCACGGCTAC	Tumor	P1	Tcell	-13.757	-14.0794
P1.I.GTCACGGTCATTGCGA	Tumor	P1	Tcell	-26.3018	3.80695
P1.I.GTCCTCATCCAAACTG	Tumor	P1	Tcell	-4.94183	2.42871
P1.I.GTCGTAACACAGATTC	Tumor	P1	Tcell	-19.2214	-7.97275
P1.I.GTCGTAACAGTATGCT	Tumor	P1	Tcell	-24.3163	-1.64537
P1.I.GTCTCGTGTTCAACCA	Tumor	P1	Tcell	-12.8179	-11.0174
P1.I.GTCTTCGGTCCAAGTT	Tumor	P1	Tcell	-12.8471	4.86049
P1.I.GTGCATAAGTGAATTG	Tumor	P1	Tcell	-24.7497	3.42069
P1.I.GTGCATAGTAGCAAAT	Tumor	P1	Tcell	-0.230684	-21.1392
P1.I.GTGGGTCAGCTACCTA	Tumor	P1	Tcell	-24.7066	-2.40859
P1.I.GTGGGTCCAGTATGCT	Tumor	P1	Tcell	-13.9722	-19.556
P1.I.GTTAAGCAGACCCACC	Tumor	P1	Tcell	-24.9667	0.0501624
P1.I.GTTAAGCTCGGAGGTA	Tumor	P1	Tcell	-11.8012	5.8018
P1.I.GTTACAGGTGCAACTT	Tumor	P1	Tcell	-16.6691	-6.30392
P1.I.GTTACAGTCACCTTAT	Tumor	P1	Tcell	-10.766	-13.1001
P1.I.GTTCGGGGTCCAAGTT	Tumor	P1	Tcell	-11.5001	-22.0772
P1.I.GTTCGGGTCAGCGATT	Tumor	P1	Tcell	-1.59883	-21.699
P1.I.TAAACCGTCTGGGCCA	Tumor	P1	Tcell	-13.8528	5.16475
P1.I.TAAGAGAAGGAGCGAG	Tumor	P1	Tcell	9.09623	-8.0323
P1.I.TAAGAGACAAGCGTAG	Tumor	P1	Tcell	1.56561	-19.6608
P1.I.TAAGTGCCATGGTTGT	Tumor	P1	Tcell	-26.3491	0.61242
P1.I.TACAGTGCAGCTCCGA	Tumor	P1	Tcell	-11.9835	-21.0242
P1.I.TACCTATAGGTGCTTT	Tumor	P1	Tcell	4.61345	-14.1776
P1.I.TACCTTAAGAGGTAGA	Tumor	P1	Tcell	-26.1472	-3.77728
P1.I.TACCTTAAGGTACTCT	Tumor	P1	Tcell	5.41342	7.41707
P1.I.TACGGATGTCGTCTTC	Tumor	P1	Tcell	-13.5796	7.27545
P1.I.TACGGGCCACGGCTAC	Tumor	P1	Tcell	0.538107	-2.23713
P1.I.TACGGGCCATGGTCTA	Tumor	P1	Tcell	-14.6966	-6.25259
P1.I.TACGGTAAGCGTAATA	Tumor	P1	Tcell	1.249	-21.2016
P1.I.TACTCGCGTCGGCACT	Tumor	P1	Tcell	-5.65018	1.16962
P1.I.TAGACCAAGAGTGAGA	Tumor	P1	Tcell	-15.8936	-6.56967
P1.I.TAGAGCTAGCACGCCT	Tumor	P1	Tcell	-10.7915	-10.7068
P1.I.TAGTGGTCATGGTCAT	Tumor	P1	Tcell	-12.8806	-19.7349
P1.I.TATCAGGAGCATCATC	Tumor	P1	Tcell	5.0837	-9.41904
P1.I.TATCAGGCAGTCGTGC	Tumor	P1	Tcell	-12.7869	4.56119
P1.I.TATCTCACAGTATCTG	Tumor	P1	Tcell	5.1757	-10.0168
P1.I.TATCTCAGTCATTAGC	Tumor	P1	Tcell	-1.37852	-7.94083
P1.I.TATCTCATCTCGAGTA	Tumor	P1	Tcell	-2.28433	-22.3438
P1.I.TATGCCCTCGTTTGCC	Tumor	P1	Tcell	-4.1503	-7.71324
P1.I.TATTACCGTCGAACAG	Tumor	P1	Tcell	4.73224	-14.8857
P1.I.TCAACGATCAGCGACC	Tumor	P1	Tcell	-14.1379	-6.39611
P1.I.TCAATCTCACAAGACG	Tumor	P1	Tcell	-8.04406	-22.5037
P1.I.TCAATCTCAGCCTGTG	Tumor	P1	Tcell	-10.9878	-8.88216
P1.I.TCAATCTCAGTGGGAT	Tumor	P1	Tcell	-26.123	4.39013
P1.I.TCACAAGTCTTGACGA	Tumor	P1	Tcell	-0.0269419	-15.4749
P1.I.TCACGAACACACTGCG	Tumor	P1	Tcell	-2.0057	-10.7422
P1.I.TCACGAACAGCTCGCA	Tumor	P1	Tcell	-14.2688	11.7337
P1.I.TCACGAAGTGATGTGG	Tumor	P1	Tcell	-16.4112	-7.27156
P1.I.TCAGATGGTTGCTCCT	Tumor	P1	Tcell	-3.08543	-22.0918
P1.I.TCAGCAAAGCAGATCG	Tumor	P1	Tcell	-18.0048	-6.6404
P1.I.TCAGCAAAGCAGCCTC	Tumor	P1	Tcell	-11.6721	-17.569
P1.I.TCAGCAAAGTGTTGAA	Tumor	P1	Tcell	-26.019	4.82327
P1.I.TCAGCAACAAGGGTCA	Tumor	P1	Tcell	-24.1058	5.86339
P1.I.TCAGCTCAGAGGGATA	Tumor	P1	Tcell	-1.14282	-0.875856
P1.I.TCAGCTCCAGCTGTAT	Tumor	P1	Tcell	-13.5629	-20.7711
P1.I.TCAGGATAGCTTCGCG	Tumor	P1	Tcell	-19.6632	9.93017
P1.I.TCATTACCAGACGCCT	Tumor	P1	Tcell	-16.9416	-13.5294
P1.I.TCATTACCATTCGACA	Tumor	P1	Tcell	-11.6858	-9.56241
P1.I.TCATTACTCACCACCT	Tumor	P1	Tcell	1.44701	3.58179
P1.I.TCATTACTCATCGCTC	Tumor	P1	Tcell	-0.10902	-19.8369
P1.I.TCATTACTCGTCACGG	Tumor	P1	Tcell	-18.4435	-8.29988
P1.I.TCCACACCATGGAATA	Tumor	P1	Tcell	-23.8261	0.263927
P1.I.TCGCGAGAGCAATATG	Tumor	P1	Tcell	9.20076	-1.4493
P1.I.TCGCGAGAGTGACATA	Tumor	P1	Tcell	-26.6266	4.38703
P1.I.TCGCGAGCAGACAAGC	Tumor	P1	Tcell	-22.4495	-0.711366
P1.I.TCGCGAGCAGGAATGC	Tumor	P1	Tcell	1.21404	-20.0014
P1.I.TCGCGAGGTCTTGCGG	Tumor	P1	Tcell	-12.3406	-19.1376
P1.I.TCGCGAGTCGCGATCG	Tumor	P1	Tcell	-26.7496	4.36139
P1.I.TCGGTAAGTATAGGGC	Tumor	P1	Tcell	-14.8134	-10.8295
P1.I.TCGTACCGTTTGACAC	Tumor	P1	Tcell	-14.9742	11.5652
P1.I.TCTATTGAGTCATCCA	Tumor	P1	Tcell	-11.9262	-18.1964
P1.I.TCTCATAAGATGCCTT	Tumor	P1	Tcell	-15.5832	7.93694
P1.I.TCTCATACATCTATGG	Tumor	P1	Tcell	-9.72105	-20.2387
P1.I.TCTCATAGTACCGCTG	Tumor	P1	Tcell	-13.5396	-21.2257
P1.I.TCTCATAGTCCCTACT	Tumor	P1	Tcell	-23.1693	-1.24351
P1.I.TCTCTAAAGGCCATAG	Tumor	P1	Tcell	-21.7182	-3.99378
P1.I.TCTCTAACACACAGAG	Tumor	P1	Tcell	-13.0823	5.2301
P1.I.TCTCTAACAGGAATGC	Tumor	P1	Tcell	-22.4154	1.55993
P1.I.TCTGAGACAGGTGCCT	Tumor	P1	Tcell	-13.4586	-4.2927
P1.I.TCTGGAAAGGATGTAT	Tumor	P1	Tcell	-25.8254	3.42466
P1.I.TCTGGAACACCAGTTA	Tumor	P1	Tcell	0.255217	-1.94379
P1.I.TCTGGAAGTTGAGGTG	Tumor	P1	Tcell	-6.17994	-7.63407
P1.I.TCTTCGGCAGGGTTAG	Tumor	P1	Tcell	5.70093	-6.58395
P1.I.TCTTTCCGTCTTCTCG	Tumor	P1	Tcell	-20.1584	-6.14387
P1.I.TGAAAGAAGATGTGTA	Tumor	P1	Tcell	-9.00189	-18.4595
P1.I.TGACAACAGCTTCGCG	Tumor	P1	Tcell	-20.9626	4.28422
P1.I.TGACAACTCTTGCATT	Tumor	P1	Tcell	-12.9698	-18.5533
P1.I.TGACGGCCAGTATCTG	Tumor	P1	Tcell	17.2447	-6.74837
P1.I.TGACGGCTCGGTGTCG	Tumor	P1	Tcell	-13.2827	6.73299
P1.I.TGACTAGCATACTCTT	Tumor	P1	Tcell	-2.65964	-14.7588
P1.I.TGACTAGTCACGATGT	Tumor	P1	Tcell	-15.8477	-5.66489
P1.I.TGACTTTTCACTGGGC	Tumor	P1	Tcell	-4.51527	7.04992
P1.I.TGAGAGGCATCCTTGC	Tumor	P1	Tcell	-10.9338	-17.154
P1.I.TGAGCATAGGAGTAGA	Tumor	P1	Tcell	-20.5622	-3.81049
P1.I.TGAGCATAGTATCGAA	Tumor	P1	Tcell	5.68085	-15.0142
P1.I.TGAGCATTCTGCTGTC	Tumor	P1	Tcell	-22.8068	-8.62773
P1.I.TGAGCCGAGGTGCACA	Tumor	P1	Tcell	-12.0285	-4.87079
P1.I.TGAGCCGGTTAAGAAC	Tumor	P1	Tcell	-25.6825	3.47079
P1.I.TGAGGGAGTCCGCTGA	Tumor	P1	Tcell	-21.1105	0.0140995
P1.I.TGCACCTTCAGCTCGG	Tumor	P1	Tcell	4.50634	4.615
P1.I.TGCCAAACAGTCTTCC	Tumor	P1	Tcell	4.07256	-11.1378
P1.I.TGCCAAAGTTGATTCG	Tumor	P1	Tcell	-12.3845	5.21847
P1.I.TGCCAAATCCAACCAA	Tumor	P1	Tcell	-16.0775	-0.464988
P1.I.TGCCCATAGCCCAATT	Tumor	P1	Tcell	-13.8602	-19.0931
P1.I.TGCCCTAAGTACGTTC	Tumor	P1	Tcell	-11.7781	0.971027
P1.I.TGCGCAGAGGAGCGTT	Tumor	P1	Tcell	-14.6194	-6.43735
P1.I.TGCGTGGCAAAGAATC	Tumor	P1	Tcell	-1.01957	-1.64148
P1.I.TGCTACCAGTCATGCT	Tumor	P1	Tcell	-25.7962	0.441728
P1.I.TGCTACCCACCACGTG	Tumor	P1	Tcell	-11.8777	-18.5265
P1.I.TGCTACCGTCCTCTTG	Tumor	P1	Tcell	-16.879	0.0592028
P1.I.TGGACGCTCTTCGGTC	Tumor	P1	Tcell	-11.3234	-10.4501
P1.I.TGGCGCACACAACTGT	Tumor	P1	Tcell	-12.7739	4.83852
P1.I.TGGCGCACAGCTCCGA	Tumor	P1	Tcell	-26.4611	2.75944
P1.I.TGGGAAGCACAGACAG	Tumor	P1	Tcell	-21.679	-1.16095
P1.I.TGGTTAGAGAAGATTC	Tumor	P1	Tcell	5.68084	1.33339
P1.I.TGGTTAGAGTGTGAAT	Tumor	P1	Tcell	2.1793	-20.6772
P1.I.TGGTTAGCACACAGAG	Tumor	P1	Tcell	-17.4193	-6.03694
P1.I.TGGTTCCAGACCTAGG	Tumor	P1	Tcell	-9.96975	-15.5314
P1.I.TGGTTCCTCCAGAGGA	Tumor	P1	Tcell	6.10623	-14.9503
P1.I.TGTATTCTCCTACAGA	Tumor	P1	Tcell	-22.773	-8.61788
P1.I.TGTCCCAGTCGACTAT	Tumor	P1	Tcell	-3.31831	-22.3787
P1.I.TGTCCCAGTGCACCAC	Tumor	P1	Tcell	-27.0429	5.37563
P1.I.TGTCCCAGTGTCGCTG	Tumor	P1	Tcell	-23.2045	-3.47816
P1.I.TGTGTTTAGTCGTTTG	Tumor	P1	Tcell	-22.7699	-8.63257
P1.I.TGTTCCGAGCAGGCTA	Tumor	P1	Tcell	2.3409	-20.6572
P1.I.TTAACTCAGAGTACAT	Tumor	P1	Tcell	0.852934	-15.5742
P1.I.TTAGGACCAAGTTCTG	Tumor	P1	Tcell	-25.123	0.491377
P1.I.TTAGGCAAGATGTTAG	Tumor	P1	Tcell	-4.31839	-7.70508
P1.I.TTAGTTCAGCGATAGC	Tumor	P1	Tcell	-13.3259	-10.2329
P1.I.TTAGTTCAGGACATTA	Tumor	P1	Tcell	-17.0683	-0.216398
P1.I.TTAGTTCCAGACAAAT	Tumor	P1	Tcell	-23.7193	2.76101
P1.I.TTAGTTCGTCAGATAA	Tumor	P1	Tcell	-21.2349	-3.1896
P1.I.TTCCCAGCAGATCTGT	Tumor	P1	Tcell	-24.9554	-4.29868
P1.I.TTCTACACAATTGCTG	Tumor	P1	Tcell	-3.29828	-15.6597
P1.I.TTCTTAGAGAATTCCC	Tumor	P1	Tcell	-9.52693	-6.52951
P1.I.TTGAACGAGTACGTAA	Tumor	P1	Tcell	1.17873	-18.9542
P1.I.TTGACTTCAGCCTGTG	Tumor	P1	Tcell	-16.6181	-15.1267
P1.I.TTGCCGTAGACGCAAC	Tumor	P1	Tcell	9.42437	7.93283
P1.I.TTGCGTCCAAGTCTAC	Tumor	P1	Tcell	-19.2098	8.73601
P1.I.TTGCGTCTCTTGAGAC	Tumor	P1	Tcell	5.74704	-8.48203
P1.I.TTGGCAAGTACCGGCT	Tumor	P1	Tcell	-10.8371	-16.6371
P1.I.TTGTAGGAGTGACATA	Tumor	P1	Tcell	-10.0735	-21.3695
P1.I.TTTCCTCGTTAAGACA	Tumor	P1	Tcell	-27.0042	2.8106
P1.I.TTTGCGCAGCTTTGGT	Tumor	P1	Tcell	-26.0723	5.91162
P1.I.TTTGGTTCAAGCCATT	Tumor	P1	Tcell	-11.7023	1.48785
P1.I.TTTGTCAGTCCTCTTG	Tumor	P1	Tcell	-13.3002	6.00161
P2.I.AAACCTGAGCAACGGT	Tumor	P2	Tcell	-1.15855	-1.34609
P2.I.AAACCTGCAAGGTGTG	Tumor	P2	Tcell	-13.2754	-4.79678
P2.I.AAACCTGGTGGGTCAA	Tumor	P2	Tcell	-18.8005	-8.94242
P2.I.AAACGGGAGACCACGA	Tumor	P2	Tcell	4.16998	-4.58497
P2.I.AAACGGGCACTAAGTC	Tumor	P2	Tcell	4.60121	-13.7181
P2.I.AAAGATGCAGACAAAT	Tumor	P2	Tcell	-22.3427	-6.58481
P2.I.AAAGATGGTGACCAAG	Tumor	P2	Tcell	-13.627	-5.66073
P2.I.AAAGCAAAGCTAGTTC	Tumor	P2	Tcell	-0.284775	-21.3951
P2.I.AAAGCAAGTTAAGATG	Tumor	P2	Tcell	3.70879	-4.40087
P2.I.AAAGTAGTCACCATAG	Tumor	P2	Tcell	-3.29834	-22.0108
P2.I.AAATGCCAGATGTGTA	Tumor	P2	Tcell	4.30166	-4.58672
P2.I.AAATGCCAGGATTCGG	Tumor	P2	Tcell	-18.6971	-9.31352
P2.I.AAATGCCTCTGGAGCC	Tumor	P2	Tcell	4.12761	-4.44813
P2.I.AACACGTTCACGATGT	Tumor	P2	Tcell	-4.54221	-7.10896
P2.I.AACCATGAGGAGTCTG	Tumor	P2	Tcell	-16.7014	-7.9274
P2.I.AACCATGGTCAGAATA	Tumor	P2	Tcell	5.53847	-2.42956
P2.I.AACCGCGCACCGAAAG	Tumor	P2	Tcell	-13.7031	-5.32728
P2.I.AACCGCGGTGGCGAAT	Tumor	P2	Tcell	-0.148271	-13.2445
P2.I.AACCGCGTCAACACCA	Tumor	P2	Tcell	3.51257	-3.90694
P2.I.AACGTTGAGTTGCAGG	Tumor	P2	Tcell	3.38894	-18.6847
P2.I.AACGTTGGTCCAGTGC	Tumor	P2	Tcell	-21.7262	-4.77241
P2.I.AACGTTGTCTTTAGGG	Tumor	P2	Tcell	1.43246	-1.50144
P2.I.AACTCAGAGGATGGTC	Tumor	P2	Tcell	-19.7439	-9.52396
P2.I.AACTCAGAGGATTCGG	Tumor	P2	Tcell	3.63824	-15.0722
P2.I.AACTCAGGTTCGCGAC	Tumor	P2	Tcell	3.58736	1.56365
P2.I.AACTCCCAGAGGTACC	Tumor	P2	Tcell	3.048	-14.0149
P2.I.AACTCCCAGAGGTTAT	Tumor	P2	Tcell	3.4059	-3.94723
P2.I.AACTCCCAGCCCAATT	Tumor	P2	Tcell	-19.2648	-12.4794
P2.I.AACTCTTAGTACGACG	Tumor	P2	Tcell	3.57075	-4.22286
P2.I.AACTCTTGTAAGAGAG	Tumor	P2	Tcell	3.948	-4.26349
P2.I.AACTCTTGTTCACCTC	Tumor	P2	Tcell	-15.5333	-9.65325
P2.I.AACTCTTTCTGTCTAT	Tumor	P2	Tcell	2.78511	-3.52952
P2.I.AACTGGTAGGTACTCT	Tumor	P2	Tcell	0.101057	-0.863758
P2.I.AACTGGTGTGTTCTTT	Tumor	P2	Tcell	-22.5736	-0.100449
P2.I.AACTTTCAGCTAACAA	Tumor	P2	Tcell	1.5421	-20.4834
P2.I.AACTTTCCACCACGTG	Tumor	P2	Tcell	-11.1599	-21.2769
P2.I.AACTTTCCATCGACGC	Tumor	P2	Tcell	18.2084	-8.24147
P2.I.AACTTTCGTGAGGGAG	Tumor	P2	Tcell	3.38949	-18.8743
P2.I.AAGACCTCACAGTCGC	Tumor	P2	Tcell	2.10219	-19.7987
P2.I.AAGACCTTCGCTTAGA	Tumor	P2	Tcell	-15.9619	7.98498
P2.I.AAGCCGCCATAAAGGT	Tumor	P2	Tcell	3.67446	-4.1004
P2.I.AAGCCGCGTAATTGGA	Tumor	P2	Tcell	3.96925	-4.38911
P2.I.AAGGAGCCAGCATGAG	Tumor	P2	Tcell	1.83899	-21.0073
P2.I.AAGGAGCTCCGCGTTT	Tumor	P2	Tcell	-5.04572	-7.1181
P2.I.AAGGCAGGTTTGGCGC	Tumor	P2	Tcell	-21.5546	-1.32335
P2.I.AAGGCAGTCAGTACGT	Tumor	P2	Tcell	0.82708	-20.5164
P2.I.AAGGCAGTCGCCAAAT	Tumor	P2	Tcell	-23.3357	-3.55613
P2.I.AAGGTTCAGACACGAC	Tumor	P2	Tcell	3.98832	-4.3504
P2.I.AAGGTTCAGGGATCTG	Tumor	P2	Tcell	2.13128	-3.52299
P2.I.AAGGTTCCATATGCTG	Tumor	P2	Tcell	3.39238	-18.7896
P2.I.AAGGTTCCATTGAGCT	Tumor	P2	Tcell	-12.1223	-9.74143
P2.I.AAGGTTCGTATAGGTA	Tumor	P2	Tcell	3.45241	-18.935
P2.I.AAGGTTCTCAACGAAA	Tumor	P2	Tcell	-4.49934	-7.62047
P2.I.AAGGTTCTCAGGCAAG	Tumor	P2	Tcell	5.60483	-0.878646
P2.I.AAGGTTCTCAGTCCCT	Tumor	P2	Tcell	-23.9356	4.54366
P2.I.AAGTCTGAGAGGTTGC	Tumor	P2	Tcell	-19.6656	-1.68478
P2.I.AATCCAGAGACAATAC	Tumor	P2	Tcell	2.76202	-3.93095
P2.I.AATCCAGAGCCACGTC	Tumor	P2	Tcell	7.57214	-2.25387
P2.I.AATCCAGAGCTTTGGT	Tumor	P2	Tcell	-10.0289	6.28176
P2.I.AATCCAGAGGTGCTTT	Tumor	P2	Tcell	4.22949	-4.53855
P2.I.AATCGGTTCAGAGACG	Tumor	P2	Tcell	-22.8067	-2.06214
P2.I.ACACCAAAGAATAGGG	Tumor	P2	Tcell	-2.55496	-20.2508
P2.I.ACACCAAAGCCAGTAG	Tumor	P2	Tcell	-18.7037	0.212363
P2.I.ACACCCTAGAGACTTA	Tumor	P2	Tcell	-14.0196	-6.53216
P2.I.ACACCCTAGATCACGG	Tumor	P2	Tcell	-3.02566	-22.4971
P2.I.ACACCCTAGCTGCGAA	Tumor	P2	Tcell	-15.031	9.00402
P2.I.ACACCCTGTCTTGCGG	Tumor	P2	Tcell	3.37423	-18.7891
P2.I.ACACCCTTCATAACCG	Tumor	P2	Tcell	3.21228	-15.7606
P2.I.ACACCCTTCCCGACTT	Tumor	P2	Tcell	-15.5178	-6.22758
P2.I.ACACCGGAGGACAGAA	Tumor	P2	Tcell	1.31711	0.0294489
P2.I.ACACCGGCATCACCCT	Tumor	P2	Tcell	-9.5583	7.87766
P2.I.ACACTGACAAACTGCT	Tumor	P2	Tcell	1.34383	-20.1009
P2.I.ACACTGAGTAGCTCCG	Tumor	P2	Tcell	-18.0544	7.23607
P2.I.ACACTGAGTCATGCCG	Tumor	P2	Tcell	-23.2785	-3.50824
P2.I.ACACTGAGTCCAGTGC	Tumor	P2	Tcell	-13.9962	-7.4269
P2.I.ACACTGATCAGAGCTT	Tumor	P2	Tcell	0.363009	1.22234
P2.I.ACACTGATCCAGTATG	Tumor	P2	Tcell	-14.4769	11.2273
P2.I.ACAGCCGAGAAACGCC	Tumor	P2	Tcell	-13.1136	-8.74759
P2.I.ACAGCCGCACACATGT	Tumor	P2	Tcell	-18.3702	-6.49551
P2.I.ACAGCTAAGCACGCCT	Tumor	P2	Tcell	2.8125	-19.6156
P2.I.ACAGCTACAAAGAATC	Tumor	P2	Tcell	4.15141	-4.49207
P2.I.ACAGCTACACCAACCG	Tumor	P2	Tcell	3.38152	-18.7937
P2.I.ACAGCTAGTATCTGCA	Tumor	P2	Tcell	-0.283592	0.868396
P2.I.ACAGCTAGTGTTCTTT	Tumor	P2	Tcell	-15.4038	10.5962
P2.I.ACATACGAGACCACGA	Tumor	P2	Tcell	2.64848	-13.7568
P2.I.ACATACGGTGACGCCT	Tumor	P2	Tcell	7.20338	-13.024
P2.I.ACATCAGTCATCACCC	Tumor	P2	Tcell	3.40759	-18.3616
P2.I.ACATGGTCATGGATGG	Tumor	P2	Tcell	-5.36123	-21.2498
P2.I.ACATGGTCATTGCGGC	Tumor	P2	Tcell	3.6015	-4.02935
P2.I.ACATGGTTCACCTTAT	Tumor	P2	Tcell	3.0537	-18.8059
P2.I.ACATGGTTCTTGACGA	Tumor	P2	Tcell	3.10059	-3.51283
P2.I.ACCCACTAGCCAGTAG	Tumor	P2	Tcell	-2.78562	-20.2947
P2.I.ACCCACTAGCTGTTCA	Tumor	P2	Tcell	0.214223	1.35225
P2.I.ACCCACTAGGCACATG	Tumor	P2	Tcell	-0.331399	0.949984
P2.I.ACCCACTGTTAGAACA	Tumor	P2	Tcell	3.47564	-3.83219
P2.I.ACCCACTTCTTACCGC	Tumor	P2	Tcell	3.36536	-19.0965
P2.I.ACCGTAAAGATGTAAC	Tumor	P2	Tcell	-21.555	-1.16419
P2.I.ACCGTAAGTAGAGGAA	Tumor	P2	Tcell	-0.385795	0.26708
P2.I.ACCTTTAAGTGAATTG	Tumor	P2	Tcell	6.43001	6.57557
P2.I.ACCTTTACAAGTCTGT	Tumor	P2	Tcell	-12.0853	-7.14014
P2.I.ACCTTTACACGTCAGC	Tumor	P2	Tcell	-5.44611	-22.6378
P2.I.ACCTTTAGTAAGTGTA	Tumor	P2	Tcell	-20.808	-2.60827
P2.I.ACCTTTAGTACCATCA	Tumor	P2	Tcell	0.567976	0.200061
P2.I.ACGATACAGGAGTTTA	Tumor	P2	Tcell	-17.5405	-6.18515
P2.I.ACGATACCACAGCCCA	Tumor	P2	Tcell	-0.104465	0.584356
P2.I.ACGATGTAGAAACCAT	Tumor	P2	Tcell	3.84607	-4.25315
P2.I.ACGATGTAGGTGCTAG	Tumor	P2	Tcell	-16.0224	-1.27509
P2.I.ACGATGTCAGGGTTAG	Tumor	P2	Tcell	-17.7522	-12.5608
P2.I.ACGCAGCAGGAGTCTG	Tumor	P2	Tcell	-0.392916	0.550841
P2.I.ACGCAGCTCACCCTCA	Tumor	P2	Tcell	4.19519	-4.58386
P2.I.ACGCAGCTCCGCAGTG	Tumor	P2	Tcell	6.11853	-5.45953
P2.I.ACGCCAGAGTGGACGT	Tumor	P2	Tcell	6.54377	-13.0053
P2.I.ACGCCAGTCGTTTATC	Tumor	P2	Tcell	4.40365	-4.65245
P2.I.ACGCCGAGTTCGAATC	Tumor	P2	Tcell	3.17756	-18.1675
P2.I.ACGGAGAAGAAGATTC	Tumor	P2	Tcell	0.236122	0.0674702
P2.I.ACGGAGAAGCGATTCT	Tumor	P2	Tcell	3.44216	-18.2709
P2.I.ACGGAGACACGAGAGT	Tumor	P2	Tcell	-20.1359	-8.41042
P2.I.ACGGAGACAGTATAAG	Tumor	P2	Tcell	3.41002	-3.855
P2.I.ACGGAGACATCGACGC	Tumor	P2	Tcell	-15.3074	-16.5028
P2.I.ACGGCCAAGAAGGGTA	Tumor	P2	Tcell	3.42898	-18.0287
P2.I.ACGGCCACATGCAACT	Tumor	P2	Tcell	3.57113	-18.1448
P2.I.ACGGCCAGTGCTTCTC	Tumor	P2	Tcell	-1.67014	-17.8922
P2.I.ACGGGCTCAGACAAAT	Tumor	P2	Tcell	-14.8708	-6.3783
P2.I.ACGGGTCCATTGCGGC	Tumor	P2	Tcell	-0.356662	-0.0352016
P2.I.ACGGGTCTCAATCTCT	Tumor	P2	Tcell	3.42375	-18.9713
P2.I.ACGTCAAGTGTGAAAT	Tumor	P2	Tcell	-25.8816	-0.0205713
P2.I.ACGTCAAGTTTGTTGG	Tumor	P2	Tcell	1.94935	-3.34919
P2.I.ACGTCAATCAGCGACC	Tumor	P2	Tcell	-17.084	-5.22267
P2.I.ACGTCAATCTTGAGGT	Tumor	P2	Tcell	-6.19666	-22.3427
P2.I.ACTATCTGTCTGGAGA	Tumor	P2	Tcell	3.04343	-3.55088
P2.I.ACTATCTTCCAACCAA	Tumor	P2	Tcell	3.19039	-18.8403
P2.I.ACTGAACAGAACAACT	Tumor	P2	Tcell	1.56515	-20.3129
P2.I.ACTGAACAGATCTGAA	Tumor	P2	Tcell	5.56205	-13.9593
P2.I.ACTGAACAGGTTCCTA	Tumor	P2	Tcell	-19.7288	4.11596
P2.I.ACTGAACCAGGCTCAC	Tumor	P2	Tcell	-17.0423	4.0548
P2.I.ACTGAACGTCCGTGAC	Tumor	P2	Tcell	16.1276	-5.54969
P2.I.ACTGAACGTTCATGGT	Tumor	P2	Tcell	3.87572	-4.67263
P2.I.ACTGAGTAGATAGTCA	Tumor	P2	Tcell	-11.8369	-7.83898
P2.I.ACTGAGTCAGGGTATG	Tumor	P2	Tcell	3.14129	-18.586
P2.I.ACTGAGTGTATGGTTC	Tumor	P2	Tcell	3.46301	-3.97849
P2.I.ACTGATGAGAGTGAGA	Tumor	P2	Tcell	2.43984	-19.9907
P2.I.ACTGATGCACAGTCGC	Tumor	P2	Tcell	6.03114	1.52568
P2.I.ACTGATGCACATAACC	Tumor	P2	Tcell	0.0319163	-21.053
P2.I.ACTGATGGTCACTGGC	Tumor	P2	Tcell	-13.1263	-17.5373
P2.I.ACTGATGTCGACAGCC	Tumor	P2	Tcell	-10.9435	-12.4308
P2.I.ACTGATGTCTCGTATT	Tumor	P2	Tcell	-16.0056	8.45852
P2.I.ACTGTCCAGCCACTAT	Tumor	P2	Tcell	3.39444	-19.0537
P2.I.ACTGTCCAGCGTCAAG	Tumor	P2	Tcell	0.455731	-1.92654
P2.I.ACTGTCCGTGTGACCC	Tumor	P2	Tcell	-0.614876	0.509387
P2.I.ACTGTCCTCAACTCTT	Tumor	P2	Tcell	3.41098	-19.0086
P2.I.ACTTACTAGCCAGTAG	Tumor	P2	Tcell	0.547237	-0.46428
P2.I.ACTTACTAGTATGACA	Tumor	P2	Tcell	-20.1769	-3.02885
P2.I.ACTTACTAGTGTCCCG	Tumor	P2	Tcell	2.12886	-20.8631
P2.I.ACTTGTTAGCAACGGT	Tumor	P2	Tcell	-23.3746	2.61847
P2.I.ACTTGTTAGTGAACAT	Tumor	P2	Tcell	-0.152495	0.87457
P2.I.ACTTGTTCACAGTCGC	Tumor	P2	Tcell	-19.1721	10.9225
P2.I.ACTTGTTTCACAATGC	Tumor	P2	Tcell	-0.197053	-1.24768
P2.I.ACTTTCACACCGCTAG	Tumor	P2	Tcell	-16.8314	-7.02119
P2.I.ACTTTCAGTACCGTTA	Tumor	P2	Tcell	1.31374	-0.211842
P2.I.ACTTTCATCAGTTCGA	Tumor	P2	Tcell	-1.00846	-2.4871
P2.I.AGAATAGAGGCCCGTT	Tumor	P2	Tcell	-0.23374	0.674429
P2.I.AGAATAGGTCAGTGGA	Tumor	P2	Tcell	-22.2466	1.94478
P2.I.AGAATAGTCACGATGT	Tumor	P2	Tcell	2.93088	-3.68313
P2.I.AGACGTTAGCGCTTAT	Tumor	P2	Tcell	-26.0914	-2.18083
P2.I.AGACGTTTCCTTCAAT	Tumor	P2	Tcell	-18.5508	-3.40081
P2.I.AGACGTTTCGTGACAT	Tumor	P2	Tcell	-16.3722	-12.9866
P2.I.AGAGCGAAGGAATTAC	Tumor	P2	Tcell	3.31013	-3.77276
P2.I.AGAGCTTAGTCTCCTC	Tumor	P2	Tcell	12.7741	-9.80906
P2.I.AGAGCTTGTATCACCA	Tumor	P2	Tcell	5.98519	-14.9149
P2.I.AGAGCTTTCGCAAGCC	Tumor	P2	Tcell	0.528793	-20.385
P2.I.AGAGTGGTCCATTCTA	Tumor	P2	Tcell	3.32119	-18.9956
P2.I.AGATTGCAGCCCGAAA	Tumor	P2	Tcell	-15.6081	10.0058
P2.I.AGATTGCCATTACGAC	Tumor	P2	Tcell	-0.166824	-1.16108
P2.I.AGATTGCGTGCACTTA	Tumor	P2	Tcell	2.61529	-0.540616
P2.I.AGCATACAGAATGTTG	Tumor	P2	Tcell	1.73809	-20.9953
P2.I.AGCATACAGTCGCCGT	Tumor	P2	Tcell	-9.29107	-0.922084
P2.I.AGCATACTCTAACTCT	Tumor	P2	Tcell	4.01625	-4.34946
P2.I.AGCCTAAAGATGAGAG	Tumor	P2	Tcell	1.94921	-20.2248
P2.I.AGCCTAAAGCGAGAAA	Tumor	P2	Tcell	1.66158	1.37133
P2.I.AGCCTAACAGTAAGCG	Tumor	P2	Tcell	2.59681	-18.2694
P2.I.AGCCTAACAGTCAGAG	Tumor	P2	Tcell	2.21272	1.28473
P2.I.AGCCTAACATTGTGCA	Tumor	P2	Tcell	3.39695	-19.0418
P2.I.AGCCTAAGTTTGACTG	Tumor	P2	Tcell	-3.44467	-22.1428
P2.I.AGCGGTCGTAGGCATG	Tumor	P2	Tcell	1.55165	-8.29224
P2.I.AGCGGTCTCGTCCAGG	Tumor	P2	Tcell	3.87013	-4.22437
P2.I.AGCGTATCATGCCACG	Tumor	P2	Tcell	3.444	-18.9765
P2.I.AGCGTATGTCCCGACA	Tumor	P2	Tcell	0.126557	0.240152
P2.I.AGCTCCTAGAACAATC	Tumor	P2	Tcell	1.66128	0.528812
P2.I.AGCTCCTAGGCATGGT	Tumor	P2	Tcell	-19.2142	-11.4541
P2.I.AGCTCCTAGGCTCAGA	Tumor	P2	Tcell	3.12926	-18.5759
P2.I.AGCTCCTAGTAGCGGT	Tumor	P2	Tcell	-0.235145	0.765306
P2.I.AGCTCCTAGTTGTAGA	Tumor	P2	Tcell	-18.6384	-5.34907
P2.I.AGCTCCTGTTCCAACA	Tumor	P2	Tcell	3.71601	-4.13844
P2.I.AGCTCCTGTTGAACTC	Tumor	P2	Tcell	0.507766	-1.34264
P2.I.AGCTCCTTCCGGCACA	Tumor	P2	Tcell	-20.7587	-7.32465
P2.I.AGCTCTCAGGCAAAGA	Tumor	P2	Tcell	2.38671	-20.5384
P2.I.AGCTCTCCAAGGTTCT	Tumor	P2	Tcell	-16.2147	-0.0984605
P2.I.AGGCCACAGAAACCTA	Tumor	P2	Tcell	3.37875	-18.9652
P2.I.AGGCCACCATCTACGA	Tumor	P2	Tcell	5.62564	-6.42116
P2.I.AGGCCACCATGCATGT	Tumor	P2	Tcell	-17.0971	11.519
P2.I.AGGCCGTAGGCTATCT	Tumor	P2	Tcell	2.5664	1.43968
P2.I.AGGCCGTAGTAGCCGA	Tumor	P2	Tcell	-14.3357	-8.58581
P2.I.AGGCCGTGTCCATGAT	Tumor	P2	Tcell	-11.9043	-3.58525
P2.I.AGGCCGTTCCGGGTGT	Tumor	P2	Tcell	0.591289	-8.3095
P2.I.AGGGAGTGTTGAACTC	Tumor	P2	Tcell	14.5657	-5.47205
P2.I.AGGGATGAGAGAACAG	Tumor	P2	Tcell	-0.426018	-2.33696
P2.I.AGGGATGGTAGTGAAT	Tumor	P2	Tcell	3.36574	-18.8773
P2.I.AGGGATGGTCTTGATG	Tumor	P2	Tcell	3.62669	-4.06718
P2.I.AGGGTGAAGTCAATAG	Tumor	P2	Tcell	-0.819398	-14.6673
P2.I.AGGTCATCATCACAAC	Tumor	P2	Tcell	2.07801	0.733876
P2.I.AGGTCATTCCAATGGT	Tumor	P2	Tcell	-17.9508	-11.2996
P2.I.AGGTCCGCAGGAATCG	Tumor	P2	Tcell	3.5669	-4.21172
P2.I.AGTAGTCAGATAGCAT	Tumor	P2	Tcell	0.208171	-0.508359
P2.I.AGTAGTCTCAAGGTAA	Tumor	P2	Tcell	-12.8723	-5.38566
P2.I.AGTCTTTAGGAGTTTA	Tumor	P2	Tcell	-2.78677	-12.7524
P2.I.AGTCTTTCATAAAGGT	Tumor	P2	Tcell	1.49718	-21.2259
P2.I.AGTCTTTGTCAGAATA	Tumor	P2	Tcell	3.46832	-18.6789
P2.I.AGTCTTTTCAGCTGGC	Tumor	P2	Tcell	-9.96013	-5.01309
P2.I.AGTCTTTTCTGTCTAT	Tumor	P2	Tcell	3.45451	-18.4988
P2.I.AGTGAGGAGAAAGTGG	Tumor	P2	Tcell	-19.4005	-2.02833
P2.I.AGTGAGGTCATGCATG	Tumor	P2	Tcell	5.42618	-6.82767
P2.I.AGTGGGATCAACGAAA	Tumor	P2	Tcell	-13.738	-6.70879
P2.I.AGTGTCAAGGATCGCA	Tumor	P2	Tcell	-13.6608	-4.89712
P2.I.AGTGTCAGTAAGGGAA	Tumor	P2	Tcell	-0.394918	1.00951
P2.I.AGTGTCAGTGGTAACG	Tumor	P2	Tcell	-0.118108	-1.89504
P2.I.AGTTGGTAGCGCTCCA	Tumor	P2	Tcell	3.08594	-4.35432
P2.I.AGTTGGTGTGCGATAG	Tumor	P2	Tcell	4.43962	-10.573
P2.I.AGTTGGTGTTCTCATT	Tumor	P2	Tcell	-6.1186	-19.0268
P2.I.ATAACGCAGCTAGTCT	Tumor	P2	Tcell	0.885497	-14.7083
P2.I.ATAAGAGCATAAAGGT	Tumor	P2	Tcell	5.56492	-10.524
P2.I.ATAGACCCAGATCGGA	Tumor	P2	Tcell	6.46337	-11.1853
P2.I.ATAGACCTCCATGAGT	Tumor	P2	Tcell	3.29144	-3.79611
P2.I.ATCACGAGTATAAACG	Tumor	P2	Tcell	-0.517309	0.662774
P2.I.ATCACGAGTCCAGTTA	Tumor	P2	Tcell	-18.8923	-12.5503
P2.I.ATCACGATCCTTGGTC	Tumor	P2	Tcell	-20.5906	-9.96042
P2.I.ATCACGATCTCGGACG	Tumor	P2	Tcell	-16.2539	-3.4057
P2.I.ATCATCTCACACTGCG	Tumor	P2	Tcell	-0.370185	0.724213
P2.I.ATCATCTCACTCTGTC	Tumor	P2	Tcell	3.07662	-3.73826
P2.I.ATCATCTGTCTAGGTT	Tumor	P2	Tcell	-0.409331	1.20769
P2.I.ATCCACCAGGTGCACA	Tumor	P2	Tcell	-18.9226	-10.4974
P2.I.ATCCACCCACGCTTTC	Tumor	P2	Tcell	-15.5824	-0.947024
P2.I.ATCCACCGTCCATGAT	Tumor	P2	Tcell	-14.9726	13.0104
P2.I.ATCCGAAAGTGACTCT	Tumor	P2	Tcell	-19.5626	-6.21263
P2.I.ATCCGAAGTGACTACT	Tumor	P2	Tcell	-14.5974	-6.03761
P2.I.ATCGAGTAGCTGCAAG	Tumor	P2	Tcell	-19.7469	10.9713
P2.I.ATCTACTAGTTAGGTA	Tumor	P2	Tcell	-2.98079	-1.01081
P2.I.ATCTGCCGTTACGTCA	Tumor	P2	Tcell	-15.0551	-6.83895
P2.I.ATGAGGGAGAGTTGGC	Tumor	P2	Tcell	3.4301	-18.5666
P2.I.ATGAGGGAGGTAGCTG	Tumor	P2	Tcell	2.03113	-0.807225
P2.I.ATGAGGGCACTTCTGC	Tumor	P2	Tcell	6.00747	-2.81096
P2.I.ATGCGATCATCGTCGG	Tumor	P2	Tcell	3.59279	-4.05313
P2.I.ATGGGAGAGATCACGG	Tumor	P2	Tcell	-11.7755	-3.61045
P2.I.ATGGGAGGTACGCTGC	Tumor	P2	Tcell	-26.4798	-0.293283
P2.I.ATGGGAGGTGTTTGTG	Tumor	P2	Tcell	7.4695	-8.8435
P2.I.ATGTGTGAGGAGTCTG	Tumor	P2	Tcell	-0.38528	0.625874
P2.I.ATGTGTGGTCTGGAGA	Tumor	P2	Tcell	0.307108	1.31605
P2.I.ATTACTCAGCACCGTC	Tumor	P2	Tcell	3.50183	-18.8768
P2.I.ATTACTCAGTAGTGCG	Tumor	P2	Tcell	-6.02605	-22.216
P2.I.ATTATCCCACGGTAGA	Tumor	P2	Tcell	3.50125	-17.9176
P2.I.ATTATCCGTCTCCATC	Tumor	P2	Tcell	3.44	-18.109
P2.I.ATTATCCGTGATGTGG	Tumor	P2	Tcell	6.03167	-13.3996
P2.I.ATTATCCGTTAAGAAC	Tumor	P2	Tcell	2.06157	-19.5209
P2.I.ATTATCCGTTCCAACA	Tumor	P2	Tcell	-14.8119	-4.42111
P2.I.ATTATCCTCCGAAGAG	Tumor	P2	Tcell	-12.915	-5.29211
P2.I.ATTCTACAGTTGAGTA	Tumor	P2	Tcell	-22.104	-7.78796
P2.I.ATTCTACTCATTGCGA	Tumor	P2	Tcell	-20.6408	0.348307
P2.I.ATTCTACTCCGAACGC	Tumor	P2	Tcell	-24.363	-1.075
P2.I.ATTCTACTCCTTTCTC	Tumor	P2	Tcell	-14.1593	-17.8577
P2.I.ATTGGACAGGTACTCT	Tumor	P2	Tcell	1.04641	-21.3469
P2.I.ATTGGTGAGTCCCACG	Tumor	P2	Tcell	-3.28949	-1.52733
P2.I.ATTGGTGCAAGTACCT	Tumor	P2	Tcell	0.0267627	-18.18
P2.I.ATTGGTGTCGTCCGTT	Tumor	P2	Tcell	-6.6543	-19.2301
P2.I.ATTTCTGAGTCATCCA	Tumor	P2	Tcell	-0.0222768	0.503349
P2.I.ATTTCTGCAACAACCT	Tumor	P2	Tcell	-0.301386	-1.71629
P2.I.ATTTCTGGTGAGGCTA	Tumor	P2	Tcell	-16.3928	-6.39451
P2.I.CAACCAAAGGATGCGT	Tumor	P2	Tcell	3.60487	-4.04126
P2.I.CAACTAGCATACTACG	Tumor	P2	Tcell	3.1351	-19.1923
P2.I.CAACTAGCATAGGATA	Tumor	P2	Tcell	-6.78085	-21.3744
P2.I.CAACTAGGTCGTGGCT	Tumor	P2	Tcell	-21.624	-4.92878
P2.I.CAAGAAAAGGGCTCTC	Tumor	P2	Tcell	-0.371874	0.403282
P2.I.CAAGATCCACACAGAG	Tumor	P2	Tcell	-14.0171	-6.52461
P2.I.CAAGATCTCGTTACGA	Tumor	P2	Tcell	-21.2046	10.8758
P2.I.CAAGGCCAGCAGGTCA	Tumor	P2	Tcell	-16.1584	-8.46506
P2.I.CAAGGCCAGTCTCCTC	Tumor	P2	Tcell	-1.14085	-11.6829
P2.I.CAAGGCCCAAGAGGCT	Tumor	P2	Tcell	-18.8568	10.8631
P2.I.CAAGGCCCAATGAATG	Tumor	P2	Tcell	-17.0209	11.631
P2.I.CAAGGCCGTATTAGCC	Tumor	P2	Tcell	0.591589	-1.24373
P2.I.CAAGGCCGTTCGCTAA	Tumor	P2	Tcell	3.14137	-18.604
P2.I.CAAGTTGCACGGTGTC	Tumor	P2	Tcell	-6.92708	-21.2254
P2.I.CAAGTTGGTATCTGCA	Tumor	P2	Tcell	-17.6705	-5.76637
P2.I.CAAGTTGGTCAGCTAT	Tumor	P2	Tcell	-25.15	-0.0804942
P2.I.CAAGTTGTCCAAACAC	Tumor	P2	Tcell	-11.5496	-16.9369
P2.I.CACAAACAGGCTAGCA	Tumor	P2	Tcell	2.0062	-2.82118
P2.I.CACAAACTCCATGAGT	Tumor	P2	Tcell	1.62807	-20.0938
P2.I.CACAAACTCGTAGGTT	Tumor	P2	Tcell	-0.243522	-17.783
P2.I.CACACAAAGTTAGCGG	Tumor	P2	Tcell	3.09901	-3.7173
P2.I.CACACAACAGGCGATA	Tumor	P2	Tcell	-16.7015	-4.36497
P2.I.CACACCTAGCAATCTC	Tumor	P2	Tcell	-20.9145	-6.60627
P2.I.CACACCTTCAGTACGT	Tumor	P2	Tcell	-21.9767	-2.92677
P2.I.CACACCTTCAGTGTTG	Tumor	P2	Tcell	-20.36	-10.1242
P2.I.CACACTCAGCAATATG	Tumor	P2	Tcell	-24.5179	-1.13443
P2.I.CACACTCAGGTTCCTA	Tumor	P2	Tcell	-9.25962	-0.113524
P2.I.CACACTCGTCGCTTTC	Tumor	P2	Tcell	3.60107	-4.01297
P2.I.CACACTCTCAAGGCTT	Tumor	P2	Tcell	-3.23108	-22.4335
P2.I.CACAGGCAGAGCCTAG	Tumor	P2	Tcell	-20.5539	9.37555
P2.I.CACAGGCCATTACCTT	Tumor	P2	Tcell	-21.3428	-7.57679
P2.I.CACAGGCTCAGGCAAG	Tumor	P2	Tcell	3.44834	-19.0231
P2.I.CACAGGCTCATCGGAT	Tumor	P2	Tcell	0.869456	-20.9348
P2.I.CACAGTACAGTAACGG	Tumor	P2	Tcell	-1.62714	-19.8463
P2.I.CACAGTATCAACACCA	Tumor	P2	Tcell	-21.9748	-4.12495
P2.I.CACATAGAGTTATCGC	Tumor	P2	Tcell	-24.4589	2.23967
P2.I.CACATAGCAAGCCGTC	Tumor	P2	Tcell	-0.647633	0.548359
P2.I.CACATAGCAGGGTATG	Tumor	P2	Tcell	0.143523	-19.6478
P2.I.CACATTTGTTGGTTTG	Tumor	P2	Tcell	-0.804297	0.440201
P2.I.CACATTTTCTTTACAC	Tumor	P2	Tcell	5.23463	-9.95666
P2.I.CACCACTAGGAGTACC	Tumor	P2	Tcell	2.25668	-18.7505
P2.I.CACCACTCATGTAAGA	Tumor	P2	Tcell	-18.8377	9.86369
P2.I.CACCAGGCACGTAAGG	Tumor	P2	Tcell	6.0686	-11.6425
P2.I.CACCAGGCAGACAGGT	Tumor	P2	Tcell	1.02708	-20.7174
P2.I.CACCAGGGTCGACTGC	Tumor	P2	Tcell	-3.66821	-12.9246
P2.I.CACCAGGTCGCCGTGA	Tumor	P2	Tcell	-0.491581	0.0866846
P2.I.CACCTTGAGAAACGCC	Tumor	P2	Tcell	3.44264	-18.9752
P2.I.CACCTTGAGAGTAAGG	Tumor	P2	Tcell	5.43134	-14.0325
P2.I.CACCTTGCAGGAATCG	Tumor	P2	Tcell	-1.73033	-22.2498
P2.I.CACTCCAAGAAGAAGC	Tumor	P2	Tcell	-19.0007	11.2468
P2.I.CACTCCAAGATCTGAA	Tumor	P2	Tcell	7.79286	2.0006
P2.I.CAGAATCAGCGAAGGG	Tumor	P2	Tcell	0.574255	-12.3229
P2.I.CAGAATCGTTGCTCCT	Tumor	P2	Tcell	-13.4211	-4.57727
P2.I.CAGAGAGAGGGCTCTC	Tumor	P2	Tcell	-20.2128	-4.64589
P2.I.CAGAGAGCACGACTCG	Tumor	P2	Tcell	3.51461	-18.4748
P2.I.CAGAGAGGTAAGAGGA	Tumor	P2	Tcell	2.28725	-20.29
P2.I.CAGAGAGGTTCCACTC	Tumor	P2	Tcell	-6.94028	5.14955
P2.I.CAGAGAGTCTCCTATA	Tumor	P2	Tcell	3.5496	-4.1005
P2.I.CAGATCAAGCCTATGT	Tumor	P2	Tcell	2.03689	-20.489
P2.I.CAGATCAGTCCTAGCG	Tumor	P2	Tcell	-19.7005	-6.57198
P2.I.CAGCAGCAGTACTTGC	Tumor	P2	Tcell	3.13684	-3.63552
P2.I.CAGCAGCCACTGTCGG	Tumor	P2	Tcell	7.24857	8.52473
P2.I.CAGCAGCCATTGAGCT	Tumor	P2	Tcell	3.96749	-4.41029
P2.I.CAGCAGCGTCCTCTTG	Tumor	P2	Tcell	2.17815	-2.73134
P2.I.CAGCAGCTCAGGCCCA	Tumor	P2	Tcell	2.75348	-15.2727
P2.I.CAGCATAAGATGTCGG	Tumor	P2	Tcell	-0.244487	0.598388
P2.I.CAGCATAAGTCGCCGT	Tumor	P2	Tcell	-19.5358	-10.5613
P2.I.CAGCATACATGAGCGA	Tumor	P2	Tcell	2.34006	-20.5197
P2.I.CAGCATAGTCCGTGAC	Tumor	P2	Tcell	-0.552164	0.391631
P2.I.CAGCATAGTTTGGCGC	Tumor	P2	Tcell	0.0815216	-0.479515
P2.I.CAGCATATCGCAGGCT	Tumor	P2	Tcell	-15.7089	-14.5983
P2.I.CAGCATATCGGTTAAC	Tumor	P2	Tcell	-13.9999	-17.7944
P2.I.CAGCATATCTTCTGGC	Tumor	P2	Tcell	3.5133	-18.4884
P2.I.CAGCCGAAGATATGCA	Tumor	P2	Tcell	4.6945	-15.2034
P2.I.CAGCCGACAGCCACCA	Tumor	P2	Tcell	-10.0644	-17.1394
P2.I.CAGCCGAGTAAATGAC	Tumor	P2	Tcell	3.26992	-3.72821
P2.I.CAGCCGATCGTACGGC	Tumor	P2	Tcell	4.32016	-2.50176
P2.I.CAGCGACAGTTAGCGG	Tumor	P2	Tcell	3.54705	-3.88978
P2.I.CAGCGACCACGCATCG	Tumor	P2	Tcell	-20.079	11.5145
P2.I.CAGCGACGTCGCCATG	Tumor	P2	Tcell	-9.85345	-0.746972
P2.I.CAGCGACTCAAGGCTT	Tumor	P2	Tcell	3.64793	-4.06164
P2.I.CAGCGACTCGATCCCT	Tumor	P2	Tcell	3.48024	-18.8248
P2.I.CAGCGACTCTGCAGTA	Tumor	P2	Tcell	-12.9579	-5.73986
P2.I.CAGCTAAAGAGCCTAG	Tumor	P2	Tcell	-21.7322	-8.27526
P2.I.CAGCTAAAGTCCCACG	Tumor	P2	Tcell	3.00447	-3.53501
P2.I.CAGCTAACACCGATAT	Tumor	P2	Tcell	0.0456086	-21.4026
P2.I.CAGCTAATCTCGTTTA	Tumor	P2	Tcell	-0.655825	-1.17361
P2.I.CAGCTGGGTACAGTGG	Tumor	P2	Tcell	3.27347	-18.9823
P2.I.CAGGTGCGTTGCTCCT	Tumor	P2	Tcell	3.43524	-17.8055
P2.I.CAGGTGCTCGAACGGA	Tumor	P2	Tcell	-21.0495	11.1905
P2.I.CAGTAACAGGTGACCA	Tumor	P2	Tcell	-13.0985	-14.9666
P2.I.CAGTAACGTATCTGCA	Tumor	P2	Tcell	-18.5231	12.0024
P2.I.CAGTCCTAGGCTCATT	Tumor	P2	Tcell	-2.18194	-21.4028
P2.I.CAGTCCTCAAATCCGT	Tumor	P2	Tcell	-4.62215	-20.1717
P2.I.CAGTCCTCATGCTAGT	Tumor	P2	Tcell	-5.26709	-19.198
P2.I.CATATGGAGAAACGCC	Tumor	P2	Tcell	-10.3054	5.10211
P2.I.CATATGGGTAGAGCTG	Tumor	P2	Tcell	19.1325	-10.2947
P2.I.CATATTCCAGCTGTGC	Tumor	P2	Tcell	-11.6264	-7.14096
P2.I.CATATTCCATTCACTT	Tumor	P2	Tcell	-6.20628	1.02137
P2.I.CATATTCTCAGGATCT	Tumor	P2	Tcell	-0.757002	-20.8911
P2.I.CATCAAGAGTCTCCTC	Tumor	P2	Tcell	3.05165	-3.62518
P2.I.CATCAAGGTAAGTGTA	Tumor	P2	Tcell	1.07284	-0.741526
P2.I.CATCAGATCCTTCAAT	Tumor	P2	Tcell	5.4674	-14.0688
P2.I.CATCAGATCTTTAGTC	Tumor	P2	Tcell	-18.5217	-7.20466
P2.I.CATCCACTCCGCGGTA	Tumor	P2	Tcell	1.0342	-20.657
P2.I.CATCCACTCGTCGTTC	Tumor	P2	Tcell	-13.7191	-6.73891
P2.I.CATCGAAAGCCCAGCT	Tumor	P2	Tcell	-13.5278	-18.7019
P2.I.CATCGAAGTCTGATCA	Tumor	P2	Tcell	3.44108	-18.2237
P2.I.CATCGAAGTGTAAGTA	Tumor	P2	Tcell	0.0630262	-1.77222
P2.I.CATCGAATCGAACTGT	Tumor	P2	Tcell	-21.5607	-2.67731
P2.I.CATCGGGCAGACACTT	Tumor	P2	Tcell	-3.88143	-16.2263
P2.I.CATCGGGCAGCTGGCT	Tumor	P2	Tcell	-15.8367	10.1917
P2.I.CATGACAAGAGGTTGC	Tumor	P2	Tcell	4.13037	-4.47766
P2.I.CATGCCTAGACCGGAT	Tumor	P2	Tcell	-10.9567	-16.2555
P2.I.CATGGCGGTCAAACTC	Tumor	P2	Tcell	-9.81576	-4.03412
P2.I.CATGGCGGTTGAGGTG	Tumor	P2	Tcell	4.06981	-4.24814
P2.I.CATGGCGTCTGTCTAT	Tumor	P2	Tcell	0.161243	-20.9394
P2.I.CATTATCCACAGAGGT	Tumor	P2	Tcell	3.01842	-3.80833
P2.I.CATTATCCATGCCTTC	Tumor	P2	Tcell	3.32535	-3.79597
P2.I.CATTCGCAGGGTGTGT	Tumor	P2	Tcell	2.94668	-3.71319
P2.I.CATTCGCCAAAGGTGC	Tumor	P2	Tcell	4.17354	-4.44173
P2.I.CATTCGCCAGGGCATA	Tumor	P2	Tcell	-0.266413	0.775375
P2.I.CATTCGCCATCTATGG	Tumor	P2	Tcell	-9.51784	7.85078
P2.I.CATTCGCGTATGGTTC	Tumor	P2	Tcell	4.1658	-4.56536
P2.I.CATTCGCTCTGTACGA	Tumor	P2	Tcell	-23.027	-2.01258
P2.I.CCAATCCCAATCAGAA	Tumor	P2	Tcell	-15.0322	-17.6101
P2.I.CCAATCCCACAAGCCC	Tumor	P2	Tcell	-19.8582	10.9523
P2.I.CCAATCCGTGTGAAAT	Tumor	P2	Tcell	3.80429	-4.38866
P2.I.CCAATCCGTTCCACAA	Tumor	P2	Tcell	-16.821	-0.982947
P2.I.CCACCTAAGCCAGGAT	Tumor	P2	Tcell	5.60128	-14.0269
P2.I.CCAGCGAAGCTTTGGT	Tumor	P2	Tcell	3.45603	-4.1147
P2.I.CCAGCGACACTAAGTC	Tumor	P2	Tcell	-0.492059	0.336382
P2.I.CCATGTCCACGACTCG	Tumor	P2	Tcell	4.08183	-4.51836
P2.I.CCATGTCCATCCCACT	Tumor	P2	Tcell	7.7326	-0.754917
P2.I.CCATGTCGTGGAAAGA	Tumor	P2	Tcell	4.72723	-7.93183
P2.I.CCATTCGCAATAGCAA	Tumor	P2	Tcell	1.51042	-20.7708
P2.I.CCATTCGGTCGCTTTC	Tumor	P2	Tcell	5.11652	-8.02703
P2.I.CCCAATCGTCTGCCAG	Tumor	P2	Tcell	0.0390545	1.53582
P2.I.CCCAATCGTTACTGAC	Tumor	P2	Tcell	-12.8607	7.51071
P2.I.CCCAATCTCTATGTGG	Tumor	P2	Tcell	2.77235	-19.4801
P2.I.CCCTCCTCAACGCACC	Tumor	P2	Tcell	1.45168	0.53175
P2.I.CCCTCCTGTGAGGCTA	Tumor	P2	Tcell	1.20298	-19.4776
P2.I.CCGGGATCATAGAAAC	Tumor	P2	Tcell	3.51992	-4.16545
P2.I.CCGGGATGTCCAGTAT	Tumor	P2	Tcell	3.34504	-17.7182
P2.I.CCGGTAGCATGGTCAT	Tumor	P2	Tcell	2.07751	-20.8912
P2.I.CCGTACTAGTGACTCT	Tumor	P2	Tcell	-16.7908	2.63692
P2.I.CCGTACTGTACATCCA	Tumor	P2	Tcell	-24.3568	-2.86022
P2.I.CCGTACTTCCTAGTGA	Tumor	P2	Tcell	4.02649	-4.74135
P2.I.CCGTGGAAGGATGGAA	Tumor	P2	Tcell	-0.201023	-0.780755
P2.I.CCGTGGAGTCAATGTC	Tumor	P2	Tcell	-8.23479	-0.871598
P2.I.CCGTTCAAGACAATAC	Tumor	P2	Tcell	2.63103	-3.55155
P2.I.CCGTTCAAGTCGATAA	Tumor	P2	Tcell	-13.7243	-6.70315
P2.I.CCGTTCATCAGAGACG	Tumor	P2	Tcell	3.4059	-3.92604
P2.I.CCGTTCATCCAAACAC	Tumor	P2	Tcell	-0.975669	-21.1333
P2.I.CCGTTCATCCCGGATG	Tumor	P2	Tcell	1.79785	-3.14824
P2.I.CCTAAAGGTGCCTGGT	Tumor	P2	Tcell	1.51099	-1.90973
P2.I.CCTACACAGGCGTACA	Tumor	P2	Tcell	-16.1343	-1.43697
P2.I.CCTACACCACAGAGGT	Tumor	P2	Tcell	-18.4726	12.7961
P2.I.CCTACACCACGGCGTT	Tumor	P2	Tcell	-18.2825	6.83322
P2.I.CCTACACTCCTTTCGG	Tumor	P2	Tcell	3.43711	-19.0071
P2.I.CCTAGCTCATGACATC	Tumor	P2	Tcell	3.40325	-18.743
P2.I.CCTATTACACTAGTAC	Tumor	P2	Tcell	-13.5189	-6.61883
P2.I.CCTCAGTTCATGCTCC	Tumor	P2	Tcell	-4.21404	-19.1444
P2.I.CCTTCCCGTCGACTAT	Tumor	P2	Tcell	-9.03681	-0.844569
P2.I.CCTTCCCTCAACTCTT	Tumor	P2	Tcell	3.67568	-4.23244
P2.I.CCTTCGAGTCGCATAT	Tumor	P2	Tcell	3.2816	-3.72381
P2.I.CCTTCGATCCTCTAGC	Tumor	P2	Tcell	-16.4364	-2.56915
P2.I.CCTTCGATCTACTTAC	Tumor	P2	Tcell	-16.1996	12.6774
P2.I.CCTTTCTCACAGATTC	Tumor	P2	Tcell	-0.193543	0.702172
P2.I.CGAACATAGCAATATG	Tumor	P2	Tcell	-15.1412	-5.81583
P2.I.CGAACATAGCCATCGC	Tumor	P2	Tcell	-3.28	-10.8153
P2.I.CGAACATAGTGGGTTG	Tumor	P2	Tcell	1.7178	-20.3986
P2.I.CGAACATGTCTAGTCA	Tumor	P2	Tcell	2.23249	-20.8038
P2.I.CGAATGTGTAGTACCT	Tumor	P2	Tcell	-0.0544942	-0.915736
P2.I.CGACCTTCAATGGAGC	Tumor	P2	Tcell	3.46061	-18.9105
P2.I.CGACCTTCATGTTGAC	Tumor	P2	Tcell	5.55742	-6.3879
P2.I.CGACCTTGTAATCGTC	Tumor	P2	Tcell	-17.3294	-3.25039
P2.I.CGACCTTGTCAGGACA	Tumor	P2	Tcell	0.327438	-0.11219
P2.I.CGACCTTGTCGCTTCT	Tumor	P2	Tcell	-11.1891	-12.1215
P2.I.CGACTTCAGTTCCACA	Tumor	P2	Tcell	2.67463	-19.3508
P2.I.CGACTTCCACAACTGT	Tumor	P2	Tcell	1.44077	-20.1681
P2.I.CGACTTCGTAGAGTGC	Tumor	P2	Tcell	-0.642622	-20.0732
P2.I.CGACTTCGTGAAATCA	Tumor	P2	Tcell	1.80511	-20.9771
P2.I.CGACTTCGTTCTGGTA	Tumor	P2	Tcell	-20.6992	-9.70684
P2.I.CGACTTCTCCACGCAG	Tumor	P2	Tcell	-3.95422	-20.6768
P2.I.CGACTTCTCTAACGGT	Tumor	P2	Tcell	3.96532	-4.3074
P2.I.CGAGCACAGCCATCGC	Tumor	P2	Tcell	4.03671	-4.6071
P2.I.CGAGCACCACGAAGCA	Tumor	P2	Tcell	1.91599	-20.8691
P2.I.CGAGCACGTGACAAAT	Tumor	P2	Tcell	1.31068	0.0425633
P2.I.CGAGCACTCATGCATG	Tumor	P2	Tcell	2.24835	-20.7475
P2.I.CGAGCCAGTATAGGGC	Tumor	P2	Tcell	-16.0974	-0.755319
P2.I.CGAGCCATCAGTGCAT	Tumor	P2	Tcell	-17.9134	-6.22342
P2.I.CGAGCCATCCCATTAT	Tumor	P2	Tcell	-14.5682	11.2521
P2.I.CGATGGCTCGCGTTTC	Tumor	P2	Tcell	-0.832357	-21.9504
P2.I.CGATGTAAGTGTTAGA	Tumor	P2	Tcell	-14.7713	-10.1645
P2.I.CGATGTACAAACCTAC	Tumor	P2	Tcell	-12.5135	-15.4976
P2.I.CGATGTACATCTACGA	Tumor	P2	Tcell	-4.91027	1.23573
P2.I.CGATTGAAGCATGGCA	Tumor	P2	Tcell	-9.77738	-22.3847
P2.I.CGCCAAGCAAAGTCAA	Tumor	P2	Tcell	-6.50519	-6.7205
P2.I.CGCCAAGGTCCGTCAG	Tumor	P2	Tcell	-21.2158	-8.85129
P2.I.CGCCAAGGTCGCGTGT	Tumor	P2	Tcell	-14.0101	-6.16797
P2.I.CGCGGTAAGCGAGAAA	Tumor	P2	Tcell	3.97175	-4.21881
P2.I.CGCGGTACAATGGAAT	Tumor	P2	Tcell	1.01046	0.338881
P2.I.CGCGGTAGTAGCCTAT	Tumor	P2	Tcell	-19.7696	-5.39411
P2.I.CGCGGTATCCTCGCAT	Tumor	P2	Tcell	-2.10131	-22.3302
P2.I.CGCGTTTAGCCAGTTT	Tumor	P2	Tcell	-14.2638	-7.30093
P2.I.CGCGTTTAGTCCAGGA	Tumor	P2	Tcell	4.17779	-4.5175
P2.I.CGCGTTTGTTAAGGGC	Tumor	P2	Tcell	7.36759	-0.490653
P2.I.CGCTATCCAATGGAGC	Tumor	P2	Tcell	-11.7364	-10.9136
P2.I.CGCTATCCATGTTGAC	Tumor	P2	Tcell	1.06566	-21.0404
P2.I.CGCTATCGTCCGTTAA	Tumor	P2	Tcell	0.686406	-2.18244
P2.I.CGCTATCGTTGGAGGT	Tumor	P2	Tcell	-0.425365	0.512279
P2.I.CGCTATCGTTGGTTTG	Tumor	P2	Tcell	-0.566303	0.578334
P2.I.CGCTGGAAGGACACCA	Tumor	P2	Tcell	-0.645665	0.450697
P2.I.CGCTGGAAGGAGTTTA	Tumor	P2	Tcell	-20.9013	-7.49723
P2.I.CGCTGGAGTTGACGTT	Tumor	P2	Tcell	2.65588	-19.4504
P2.I.CGCTGGAGTTGATTGC	Tumor	P2	Tcell	-16.0064	-17.1676
P2.I.CGCTTCAAGTCTCGGC	Tumor	P2	Tcell	-14.5299	11.3012
P2.I.CGCTTCACAGTCACTA	Tumor	P2	Tcell	8.5969	-2.11796
P2.I.CGCTTCAGTAGAAGGA	Tumor	P2	Tcell	2.1485	-0.763203
P2.I.CGGACACAGACCGGAT	Tumor	P2	Tcell	8.0146	-2.11765
P2.I.CGGACACGTTAAGACA	Tumor	P2	Tcell	2.02588	-3.49534
P2.I.CGGACGTAGGATGGAA	Tumor	P2	Tcell	-18.6833	-4.58239
P2.I.CGGACGTTCAGCATGT	Tumor	P2	Tcell	3.27947	-3.73639
P2.I.CGGACTGGTTCCTCCA	Tumor	P2	Tcell	4.17702	-4.59047
P2.I.CGGAGCTAGCATCATC	Tumor	P2	Tcell	-11.4026	-2.4516
P2.I.CGGAGCTAGGCCATAG	Tumor	P2	Tcell	1.7718	-0.0147564
P2.I.CGGAGCTAGGTGATTA	Tumor	P2	Tcell	2.65222	-19.8368
P2.I.CGGAGTCGTGCAGGTA	Tumor	P2	Tcell	-23.3337	-2.7273
P2.I.CGGAGTCTCCTATTCA	Tumor	P2	Tcell	2.69449	-3.36717
P2.I.CGGCTAGGTTTCCACC	Tumor	P2	Tcell	1.12362	-14.9441
P2.I.CGGCTAGTCGTTTGCC	Tumor	P2	Tcell	3.58777	-18.6045
P2.I.CGGGTCAAGTTAACGA	Tumor	P2	Tcell	6.80341	-9.30503
P2.I.CGGTTAACAGGGCATA	Tumor	P2	Tcell	3.3716	-18.49
P2.I.CGGTTAACATTGAGCT	Tumor	P2	Tcell	-23.3697	-3.59826
P2.I.CGGTTAAGTATGCTTG	Tumor	P2	Tcell	-0.914801	-17.7889
P2.I.CGGTTAATCGGCGCAT	Tumor	P2	Tcell	-18.7513	-4.57312
P2.I.CGGTTAATCGTTTATC	Tumor	P2	Tcell	-17.6949	11.976
P2.I.CGTAGCGAGACCCACC	Tumor	P2	Tcell	-18.8074	-4.19529
P2.I.CGTAGCGAGTACCGGA	Tumor	P2	Tcell	3.58962	-17.9903
P2.I.CGTAGCGCACTGTGTA	Tumor	P2	Tcell	-13.902	-6.74642
P2.I.CGTAGCGGTCGTGGCT	Tumor	P2	Tcell	-17.3685	-8.14239
P2.I.CGTAGCGGTGTTGGGA	Tumor	P2	Tcell	-15.975	11.0175
P2.I.CGTAGGCAGATGTCGG	Tumor	P2	Tcell	3.49195	-18.5436
P2.I.CGTAGGCCACACCGCA	Tumor	P2	Tcell	5.23972	-14.1123
P2.I.CGTAGGCTCGAATGCT	Tumor	P2	Tcell	4.63073	-6.01548
P2.I.CGTCACTCAGTCAGAG	Tumor	P2	Tcell	-3.787	-21.9098
P2.I.CGTCACTGTCAGTGGA	Tumor	P2	Tcell	-9.73339	-4.22203
P2.I.CGTCACTTCTGTACGA	Tumor	P2	Tcell	-0.243102	0.812467
P2.I.CGTCAGGGTGCATCTA	Tumor	P2	Tcell	6.736	-2.83866
P2.I.CGTCAGGGTTCAGGCC	Tumor	P2	Tcell	3.4276	-18.6072
P2.I.CGTCCATAGCACCGCT	Tumor	P2	Tcell	-17.9249	-12.6978
P2.I.CGTCCATAGCTGAAAT	Tumor	P2	Tcell	3.87816	-4.23733
P2.I.CGTCCATCATTGGCGC	Tumor	P2	Tcell	-26.7593	1.29683
P2.I.CGTCCATGTTCTCATT	Tumor	P2	Tcell	-24.9504	-3.70204
P2.I.CGTCCATTCTAACCGA	Tumor	P2	Tcell	-13.3238	-4.4315
P2.I.CGTCTACAGGTGCTAG	Tumor	P2	Tcell	-2.85538	-13.0744
P2.I.CGTGAGCAGTGCGTGA	Tumor	P2	Tcell	3.49775	-18.0226
P2.I.CGTGAGCGTGTAAGTA	Tumor	P2	Tcell	-11.4342	-11.5822
P2.I.CGTGAGCTCTTGGGTA	Tumor	P2	Tcell	-0.352395	0.244474
P2.I.CGTGTCTAGGAATCGC	Tumor	P2	Tcell	2.18884	-1.82888
P2.I.CGTTAGAAGGCTCATT	Tumor	P2	Tcell	5.64344	-13.3917
P2.I.CGTTAGAGTACAAGTA	Tumor	P2	Tcell	-15.4295	-8.10831
P2.I.CGTTAGAGTACACCGC	Tumor	P2	Tcell	-3.89408	-8.81253
P2.I.CGTTAGATCGCTTAGA	Tumor	P2	Tcell	-17.4606	-6.69061
P2.I.CGTTCTGGTCTCCACT	Tumor	P2	Tcell	-16.5514	12.0187
P2.I.CGTTCTGTCATCTGCC	Tumor	P2	Tcell	0.0564963	-1.58831
P2.I.CGTTCTGTCTCTTGAT	Tumor	P2	Tcell	-12.6122	-13.2437
P2.I.CGTTGGGCACCACCAG	Tumor	P2	Tcell	-2.15274	-14.2304
P2.I.CGTTGGGCAGCAGTTT	Tumor	P2	Tcell	-2.03613	-21.944
P2.I.CGTTGGGCATGCAACT	Tumor	P2	Tcell	-11.7172	-22.5368
P2.I.CTAACTTAGCTAAACA	Tumor	P2	Tcell	-16.1627	-5.75144
P2.I.CTAACTTGTGTGCCTG	Tumor	P2	Tcell	-19.1156	-4.56733
P2.I.CTAAGACAGTTAGGTA	Tumor	P2	Tcell	3.73115	-3.97528
P2.I.CTAAGACCAAACCCAT	Tumor	P2	Tcell	2.39472	-20.0219
P2.I.CTAATGGAGCGCCTTG	Tumor	P2	Tcell	2.16548	-3.25099
P2.I.CTAATGGCAAGCGAGT	Tumor	P2	Tcell	-10.7078	-18.9713
P2.I.CTAATGGCACTGTCGG	Tumor	P2	Tcell	3.90815	-4.18372
P2.I.CTACACCAGTCGATAA	Tumor	P2	Tcell	-10.0817	6.25972
P2.I.CTACATTGTAAACGCG	Tumor	P2	Tcell	3.43121	-18.2364
P2.I.CTACATTGTAAGAGGA	Tumor	P2	Tcell	-0.444716	0.141911
P2.I.CTACATTGTGAGGCTA	Tumor	P2	Tcell	-9.53113	7.95699
P2.I.CTACCCACAAATACAG	Tumor	P2	Tcell	0.127854	-18.7614
P2.I.CTACCCAGTAGCTTGT	Tumor	P2	Tcell	3.46173	-18.3273
P2.I.CTACCCATCTAACTTC	Tumor	P2	Tcell	0.734855	-15.6833
P2.I.CTACGTCCAAACAACA	Tumor	P2	Tcell	-4.44287	-14.3552
P2.I.CTAGAGTAGAGGGATA	Tumor	P2	Tcell	3.49171	-3.82546
P2.I.CTAGAGTAGAGTACAT	Tumor	P2	Tcell	-20.4587	0.471318
P2.I.CTAGAGTAGGAATCGC	Tumor	P2	Tcell	-17.2384	-5.8911
P2.I.CTAGAGTCAAACAACA	Tumor	P2	Tcell	3.94774	-4.16609
P2.I.CTAGAGTCACACCGCA	Tumor	P2	Tcell	3.75765	-3.94207
P2.I.CTAGAGTTCCTTGACC	Tumor	P2	Tcell	4.22705	-4.58745
P2.I.CTAGCCTGTGCAGACA	Tumor	P2	Tcell	4.51371	3.98721
P2.I.CTAGCCTTCCGGGTGT	Tumor	P2	Tcell	3.80418	-4.11853
P2.I.CTAGTGACAATACGCT	Tumor	P2	Tcell	-10.2707	6.78909
P2.I.CTAGTGACATGGATGG	Tumor	P2	Tcell	3.24349	-18.3711
P2.I.CTAGTGAGTCTTGATG	Tumor	P2	Tcell	-13.5047	-5.76827
P2.I.CTAGTGATCACATACG	Tumor	P2	Tcell	0.380959	-1.51017
P2.I.CTCACACAGGAGTTGC	Tumor	P2	Tcell	-3.1677	-11.9249
P2.I.CTCACACCACCAGGTC	Tumor	P2	Tcell	2.31748	-20.1523
P2.I.CTCACACTCCAAATGC	Tumor	P2	Tcell	-16.5791	-8.04732
P2.I.CTCACACTCCTATTCA	Tumor	P2	Tcell	4.29316	-11.5842
P2.I.CTCAGAAGTCTGATTG	Tumor	P2	Tcell	-0.137558	1.53008
P2.I.CTCAGAATCAATAAGG	Tumor	P2	Tcell	-26.9681	-0.0760694
P2.I.CTCAGAATCGGGAGTA	Tumor	P2	Tcell	3.43685	-4.03326
P2.I.CTCATTACACCTGGTG	Tumor	P2	Tcell	2.21201	-20.3399
P2.I.CTCCTAGAGATACACA	Tumor	P2	Tcell	-14.5458	-10.1593
P2.I.CTCCTAGCATGCAACT	Tumor	P2	Tcell	1.69527	-8.14032
P2.I.CTCCTAGGTACCAGTT	Tumor	P2	Tcell	3.43722	-18.2369
P2.I.CTCCTAGTCTCGCATC	Tumor	P2	Tcell	4.02128	-4.22004
P2.I.CTCGAAAGTGGACGAT	Tumor	P2	Tcell	-19.5758	-5.72119
P2.I.CTCGAAAGTTCCGGCA	Tumor	P2	Tcell	-17.0618	11.1534
P2.I.CTCGAAATCCTTGACC	Tumor	P2	Tcell	-17.3924	-5.59367
P2.I.CTCGAGGAGAGTCTGG	Tumor	P2	Tcell	-9.38081	7.95551
P2.I.CTCGAGGGTAGAGGAA	Tumor	P2	Tcell	-4.69157	-19.1075
P2.I.CTCGAGGTCGTCTGCT	Tumor	P2	Tcell	3.73107	-3.91967
P2.I.CTCGGGACAGTGACAG	Tumor	P2	Tcell	3.49029	-10.4451
P2.I.CTCGGGACAGTTCCCT	Tumor	P2	Tcell	-0.118682	-14.9861
P2.I.CTCGGGAGTGATGCCC	Tumor	P2	Tcell	-25.1255	-1.52277
P2.I.CTCTAATAGTACGTTC	Tumor	P2	Tcell	-24.3789	-2.88662
P2.I.CTCTAATAGTGAACGC	Tumor	P2	Tcell	-2.63721	-21.4674
P2.I.CTCTAATCATGGGAAC	Tumor	P2	Tcell	4.27253	-4.55835
P2.I.CTCTAATGTCCGAAGA	Tumor	P2	Tcell	2.00034	-2.89611
P2.I.CTCTACGAGAGGGCTT	Tumor	P2	Tcell	-0.154678	1.45781
P2.I.CTCTACGAGTAACCCT	Tumor	P2	Tcell	-10.5433	-13.2082
P2.I.CTCTACGGTGATGTCT	Tumor	P2	Tcell	1.66776	0.22245
P2.I.CTCTACGTCATGCAAC	Tumor	P2	Tcell	-11.2937	-8.46075
P2.I.CTCTGGTGTTGCGCAC	Tumor	P2	Tcell	-26.2557	-3.69456
P2.I.CTCTGGTTCGGTTCGG	Tumor	P2	Tcell	-0.123748	-17.7892
P2.I.CTCTGGTTCGTAGATC	Tumor	P2	Tcell	-15.0099	-15.624
P2.I.CTGAAGTAGATGGGTC	Tumor	P2	Tcell	0.228016	-20.188
P2.I.CTGAAGTAGTTCGATC	Tumor	P2	Tcell	-8.9804	-0.426775
P2.I.CTGAAGTTCACCATAG	Tumor	P2	Tcell	-0.455415	-0.0049972
P2.I.CTGATAGGTAACGACG	Tumor	P2	Tcell	3.3502	-4.04265
P2.I.CTGATAGGTTTAGGAA	Tumor	P2	Tcell	-0.506497	0.159966
P2.I.CTGATCCCAAAGGCGT	Tumor	P2	Tcell	3.43046	-18.9678
P2.I.CTGATCCGTGAGGGTT	Tumor	P2	Tcell	3.56525	-4.03533
P2.I.CTGATCCTCTGCTGTC	Tumor	P2	Tcell	3.41956	-19.0545
P2.I.CTGCCTAAGGAGTCTG	Tumor	P2	Tcell	-3.46946	-19.5579
P2.I.CTGCCTAAGTAGCCGA	Tumor	P2	Tcell	3.47725	-3.87371
P2.I.CTGCCTACAGACACTT	Tumor	P2	Tcell	-0.470198	-0.0588271
P2.I.CTGCCTAGTGACTCAT	Tumor	P2	Tcell	-6.89574	-22.5295
P2.I.CTGCCTATCGGTCCGA	Tumor	P2	Tcell	-0.570068	0.596513
P2.I.CTGCGGACAAATCCGT	Tumor	P2	Tcell	4.84958	-14.5207
P2.I.CTGCGGAGTATCAGTC	Tumor	P2	Tcell	-12.6422	-21.3646
P2.I.CTGCGGAGTCTCTCTG	Tumor	P2	Tcell	-22.8405	-4.67343
P2.I.CTGCTGTAGCCAGAAC	Tumor	P2	Tcell	-17.2884	-4.46967
P2.I.CTGCTGTGTGAGCGAT	Tumor	P2	Tcell	3.67377	-4.10389
P2.I.CTGGTCTAGCTAAACA	Tumor	P2	Tcell	-6.0761	-17.3541
P2.I.CTGGTCTCAGGATTGG	Tumor	P2	Tcell	1.39627	-20.3019
P2.I.CTGGTCTCATTGGGCC	Tumor	P2	Tcell	2.66074	0.163666
P2.I.CTGGTCTGTTCACGGC	Tumor	P2	Tcell	-0.570485	-15.3796
P2.I.CTGTGCTAGATACACA	Tumor	P2	Tcell	-8.08926	-0.00472403
P2.I.CTGTGCTGTATAGGGC	Tumor	P2	Tcell	5.70696	-1.6532
P2.I.CTGTGCTTCAGGTAAA	Tumor	P2	Tcell	-0.675184	0.50256
P2.I.CTGTTTACAAATTGCC	Tumor	P2	Tcell	2.8778	-11.602
P2.I.CTGTTTAGTTACCGAT	Tumor	P2	Tcell	-20.7151	-0.772252
P2.I.CTGTTTATCAAGAAGT	Tumor	P2	Tcell	-0.56517	-18.4558
P2.I.CTTAACTAGATGTAAC	Tumor	P2	Tcell	-16.7399	0.0769624
P2.I.CTTAACTCACATAACC	Tumor	P2	Tcell	-17.5419	-12.0893
P2.I.CTTAACTGTCCGAAGA	Tumor	P2	Tcell	0.98932	-14.6703
P2.I.CTTAACTTCTTGGGTA	Tumor	P2	Tcell	5.39445	-12.4282
P2.I.CTTAGGAAGTTACGGG	Tumor	P2	Tcell	-0.243222	0.250421
P2.I.CTTCTCTCAGGGATTG	Tumor	P2	Tcell	-17.482	-7.6302
P2.I.CTTGGCTAGTATTGGA	Tumor	P2	Tcell	0.145192	-15.8727
P2.I.CTTGGCTCAAGAAGAG	Tumor	P2	Tcell	-1.67476	-19.7949
P2.I.CTTGGCTCAATAGCAA	Tumor	P2	Tcell	-18.1327	-6.97741
P2.I.CTTGGCTCAGTTAACC	Tumor	P2	Tcell	-20.7975	11.9087
P2.I.CTTTGCGAGGAGTACC	Tumor	P2	Tcell	-21.9379	-8.3883
P2.I.CTTTGCGGTAAGCACG	Tumor	P2	Tcell	-13.2987	-4.34936
P2.I.CTTTGCGGTATCGCAT	Tumor	P2	Tcell	-10.2653	6.76609
P2.I.CTTTGCGGTATTACCG	Tumor	P2	Tcell	-23.3095	3.17644
P2.I.CTTTGCGTCTGATACG	Tumor	P2	Tcell	-24.5372	-1.59209
P2.I.GAAACTCAGACTTGAA	Tumor	P2	Tcell	3.69328	-4.06067
P2.I.GAAACTCTCAAGAAGT	Tumor	P2	Tcell	3.25372	-3.88109
P2.I.GAAACTCTCATTGCGA	Tumor	P2	Tcell	3.41078	-18.8713
P2.I.GAAACTCTCTGTGCAA	Tumor	P2	Tcell	0.254251	1.94394
P2.I.GAAATGAAGGCATGGT	Tumor	P2	Tcell	21.2652	-6.54449
P2.I.GAAATGACAAGCTGAG	Tumor	P2	Tcell	4.0874	-4.46951
P2.I.GAAATGAGTTTAAGCC	Tumor	P2	Tcell	-14.1166	-8.38468
P2.I.GAACATCAGAACTCGG	Tumor	P2	Tcell	3.48293	-18.2214
P2.I.GAACATCTCATAGCAC	Tumor	P2	Tcell	-17.0399	-3.49678
P2.I.GAACCTAAGGGAACGG	Tumor	P2	Tcell	-12.6517	-20.9405
P2.I.GAACCTAAGTACGTTC	Tumor	P2	Tcell	0.476701	0.378108
P2.I.GAACCTAGTAACGACG	Tumor	P2	Tcell	-19.387	-6.68835
P2.I.GAACGGAAGAAACCGC	Tumor	P2	Tcell	-10.3726	6.59481
P2.I.GAACGGAAGGTGCTAG	Tumor	P2	Tcell	4.16961	-4.45526
P2.I.GAACGGACAGGTCGTC	Tumor	P2	Tcell	-15.8033	8.73818
P2.I.GAAGCAGAGACTGTAA	Tumor	P2	Tcell	8.85262	-2.16366
P2.I.GAAGCAGAGCTATGCT	Tumor	P2	Tcell	-14.1268	-7.95452
P2.I.GAAGCAGGTGTGGCTC	Tumor	P2	Tcell	-9.8841	6.46583
P2.I.GAAGCAGTCAGGTTCA	Tumor	P2	Tcell	-9.18797	-22.066
P2.I.GAAGCAGTCCATGAAC	Tumor	P2	Tcell	1.12702	-19.5757
P2.I.GAAGCAGTCGCTAGCG	Tumor	P2	Tcell	-0.433516	0.625141
P2.I.GAATAAGAGCATGGCA	Tumor	P2	Tcell	-19.1495	-12.1221
P2.I.GAATAAGGTCAACATC	Tumor	P2	Tcell	0.59824	0.396015
P2.I.GAATGAAAGTTGAGAT	Tumor	P2	Tcell	-0.987113	-20.5001
P2.I.GAATGAACATCGACGC	Tumor	P2	Tcell	-12.7293	-5.33013
P2.I.GACACGCAGAGTACAT	Tumor	P2	Tcell	6.12254	-4.22737
P2.I.GACACGCAGGTAAACT	Tumor	P2	Tcell	-2.0872	-21.7566
P2.I.GACACGCGTACCGTAT	Tumor	P2	Tcell	-21.429	-5.93031
P2.I.GACACGCGTTTGTTTC	Tumor	P2	Tcell	3.37683	-1.46941
P2.I.GACAGAGCACACATGT	Tumor	P2	Tcell	-12.0138	-6.35811
P2.I.GACAGAGCACGCCAGT	Tumor	P2	Tcell	3.86163	-4.13188
P2.I.GACAGAGGTACCAGTT	Tumor	P2	Tcell	-18.3805	-10.5826
P2.I.GACCAATCAGCCACCA	Tumor	P2	Tcell	3.19065	-3.70703
P2.I.GACCAATCAGGCTCAC	Tumor	P2	Tcell	4.13957	-4.48639
P2.I.GACCTGGCACGACTCG	Tumor	P2	Tcell	2.06365	-3.80267
P2.I.GACCTGGGTACTTCTT	Tumor	P2	Tcell	4.26257	-4.54914
P2.I.GACCTGGTCCGAAGAG	Tumor	P2	Tcell	-0.146065	-19.419
P2.I.GACGCGTAGCCGTCGT	Tumor	P2	Tcell	-19.3356	9.75636
P2.I.GACGCGTAGGTGCTTT	Tumor	P2	Tcell	0.672185	-21.2027
P2.I.GACGCGTCAAGACACG	Tumor	P2	Tcell	0.231567	-21.469
P2.I.GACGCGTTCTAACTTC	Tumor	P2	Tcell	-14.3977	-9.03111
P2.I.GACGGCTAGCGAAGGG	Tumor	P2	Tcell	3.25881	-3.86894
P2.I.GACGGCTCACGGTTTA	Tumor	P2	Tcell	-8.39492	7.09646
P2.I.GACGTGCGTAGCCTCG	Tumor	P2	Tcell	-18.4959	6.84913
P2.I.GACGTGCGTGATGTCT	Tumor	P2	Tcell	2.38568	-20.0179
P2.I.GACGTTACACGACTCG	Tumor	P2	Tcell	-20.6675	-10.9782
P2.I.GACGTTAGTACAGCAG	Tumor	P2	Tcell	-20.7622	-8.38762
P2.I.GACTAACAGCATGGCA	Tumor	P2	Tcell	4.21323	-4.5627
P2.I.GACTACAAGACATAAC	Tumor	P2	Tcell	3.61688	-4.22455
P2.I.GACTACAAGCCAACAG	Tumor	P2	Tcell	-18.0151	-13.7161
P2.I.GACTACAGTAGATTAG	Tumor	P2	Tcell	1.08575	-21.0628
P2.I.GACTACAGTGCAACGA	Tumor	P2	Tcell	6.23758	-13.1877
P2.I.GACTACATCGGGAGTA	Tumor	P2	Tcell	-21.1585	3.12999
P2.I.GACTGCGAGGAGTAGA	Tumor	P2	Tcell	1.19946	-20.1962
P2.I.GAGCAGAGTATCGCAT	Tumor	P2	Tcell	-18.9177	-1.95802
P2.I.GAGGTGAAGAGGTAGA	Tumor	P2	Tcell	-1.14326	-14.8077
P2.I.GAGGTGAAGCACCGTC	Tumor	P2	Tcell	-26.7483	-0.0695402
P2.I.GAGGTGAAGCCGGTAA	Tumor	P2	Tcell	-12.1862	4.31701
P2.I.GAGGTGACAAACAACA	Tumor	P2	Tcell	-23.9575	-4.3358
P2.I.GAGGTGACAATGAAAC	Tumor	P2	Tcell	-15.6026	10.2083
P2.I.GAGGTGATCAAAGACA	Tumor	P2	Tcell	-20.7211	-8.65575
P2.I.GAGTCCGAGACATAAC	Tumor	P2	Tcell	1.0707	0.548255
P2.I.GAGTCCGCATAGTAAG	Tumor	P2	Tcell	20.1294	-7.95123
P2.I.GAGTCCGGTAACGACG	Tumor	P2	Tcell	3.60573	-3.96126
P2.I.GAGTCCGGTGTGCGTC	Tumor	P2	Tcell	-18.1332	4.09711
P2.I.GAGTCCGTCAACGGCC	Tumor	P2	Tcell	3.92741	5.75516
P2.I.GAGTCCGTCATAGCAC	Tumor	P2	Tcell	3.38577	-18.9927
P2.I.GAGTCCGTCTACCTGC	Tumor	P2	Tcell	3.12104	-3.62325
P2.I.GATCAGTTCATTTGGG	Tumor	P2	Tcell	0.0545834	-18.6406
P2.I.GATCAGTTCCAAACTG	Tumor	P2	Tcell	-0.186225	1.01041
P2.I.GATCGATAGAAACGCC	Tumor	P2	Tcell	2.94542	-3.68697
P2.I.GATCGATAGGCAGGTT	Tumor	P2	Tcell	-24.4191	-4.1548
P2.I.GATCGATAGTACGACG	Tumor	P2	Tcell	0.364545	0.505828
P2.I.GATCGATGTGCAACGA	Tumor	P2	Tcell	3.38541	-18.5521
P2.I.GATCGCGAGGCGTACA	Tumor	P2	Tcell	-18.8455	-4.63446
P2.I.GATCGCGCACAGCCCA	Tumor	P2	Tcell	-24.8442	-3.67866
P2.I.GATCGCGGTAAATGTG	Tumor	P2	Tcell	-0.0531994	1.74889
P2.I.GATCGTAAGGCTCATT	Tumor	P2	Tcell	-13.9296	-7.46314
P2.I.GATCGTACACGAAGCA	Tumor	P2	Tcell	-4.93978	-22.0778
P2.I.GATCGTAGTAGCTGCC	Tumor	P2	Tcell	3.44024	-18.9395
P2.I.GATCTAGAGACCCACC	Tumor	P2	Tcell	4.04259	-4.45548
P2.I.GATCTAGCATTCTTAC	Tumor	P2	Tcell	-20.5245	9.63004
P2.I.GATCTAGGTTTGTTGG	Tumor	P2	Tcell	-1.81009	1.21713
P2.I.GATCTAGTCCTCATTA	Tumor	P2	Tcell	5.26165	-1.679
P2.I.GATGAAAAGTGGGTTG	Tumor	P2	Tcell	2.24321	-19.9796
P2.I.GATGAAACAATAGCAA	Tumor	P2	Tcell	4.3452	-4.60061
P2.I.GATGAAACAGCCAATT	Tumor	P2	Tcell	0.936005	-20.9207
P2.I.GATGAGGTCTTACCTA	Tumor	P2	Tcell	3.40997	-18.4887
P2.I.GATGCTAAGATGCCAG	Tumor	P2	Tcell	-14.6043	-6.22267
P2.I.GATGCTACAAGAGTCG	Tumor	P2	Tcell	-23.3415	-2.46155
P2.I.GATGCTACAGTACACT	Tumor	P2	Tcell	-1.84078	4.15484
P2.I.GATTCAGAGGCCCTCA	Tumor	P2	Tcell	-21.8061	-8.07931
P2.I.GATTCAGCAAACCCAT	Tumor	P2	Tcell	3.46052	-18.3679
P2.I.GATTCAGGTACCGTTA	Tumor	P2	Tcell	-10.3713	-5.58805
P2.I.GATTCAGGTCCATCCT	Tumor	P2	Tcell	-7.06241	5.44878
P2.I.GATTCAGGTGTCAATC	Tumor	P2	Tcell	-14.2002	-7.77426
P2.I.GCAAACTAGTGTTGAA	Tumor	P2	Tcell	4.14072	-4.43418
P2.I.GCAAACTGTATTACCG	Tumor	P2	Tcell	-16.2335	-6.88438
P2.I.GCAATCAGTCGAGATG	Tumor	P2	Tcell	3.66948	-4.27067
P2.I.GCAATCATCCGCGGTA	Tumor	P2	Tcell	2.60858	-19.8487
P2.I.GCACATAAGCCACGTC	Tumor	P2	Tcell	3.3524	-18.4925
P2.I.GCACTCTCAAGACGTG	Tumor	P2	Tcell	2.78486	-3.46672
P2.I.GCACTCTGTCCAACTA	Tumor	P2	Tcell	3.45844	-3.88263
P2.I.GCACTCTTCATTCACT	Tumor	P2	Tcell	-4.80374	-22.5444
P2.I.GCACTCTTCCTGCAGG	Tumor	P2	Tcell	-17.7801	-6.62497
P2.I.GCAGCCAAGTACATGA	Tumor	P2	Tcell	-12.0354	6.31291
P2.I.GCAGCCACACCGATAT	Tumor	P2	Tcell	-17.5899	-10.4389
P2.I.GCAGCCAGTTGATTCG	Tumor	P2	Tcell	0.260311	1.07708
P2.I.GCAGTTAGTCCAAGTT	Tumor	P2	Tcell	5.58989	-12.5571
P2.I.GCAGTTAGTGCCTGCA	Tumor	P2	Tcell	3.81395	-4.3082
P2.I.GCATACATCAACCATG	Tumor	P2	Tcell	-12.4411	-6.67521
P2.I.GCATGATAGATGGCGT	Tumor	P2	Tcell	2.83357	-4.03438
P2.I.GCATGATAGTTAGGTA	Tumor	P2	Tcell	-11.6174	0.207689
P2.I.GCATGATCAGGTCCAC	Tumor	P2	Tcell	-9.15773	1.48409
P2.I.GCATGCGCACAAGTAA	Tumor	P2	Tcell	-9.50065	-22.2655
P2.I.GCATGTACACGGCTAC	Tumor	P2	Tcell	-14.7203	-7.1262
P2.I.GCCAAATAGCCACTAT	Tumor	P2	Tcell	3.55362	-4.18242
P2.I.GCCAAATAGTAAGTAC	Tumor	P2	Tcell	-0.489454	-21.9379
P2.I.GCCAAATCAATAACGA	Tumor	P2	Tcell	3.70741	-4.17389
P2.I.GCCAAATCACCCATGG	Tumor	P2	Tcell	8.93666	-9.4231
P2.I.GCCAAATGTAACGACG	Tumor	P2	Tcell	0.463076	-0.132791
P2.I.GCCAAATGTAAGCACG	Tumor	P2	Tcell	-17.0433	9.74503
P2.I.GCCTCTAAGGTGATAT	Tumor	P2	Tcell	-1.18378	-14.6373
P2.I.GCCTCTACATTTCACT	Tumor	P2	Tcell	-0.793966	-19.8957
P2.I.GCCTCTAGTACCATCA	Tumor	P2	Tcell	16.7931	-7.79496
P2.I.GCGACCAGTACTCAAC	Tumor	P2	Tcell	4.10304	-4.42991
P2.I.GCGACCAGTTACAGAA	Tumor	P2	Tcell	0.846748	-20.7817
P2.I.GCGACCAGTTAGAACA	Tumor	P2	Tcell	-21.2653	13.8672
P2.I.GCGAGAAAGGATGTAT	Tumor	P2	Tcell	-0.416592	-17.4825
P2.I.GCGAGAAAGGCGATAC	Tumor	P2	Tcell	-17.0655	-7.87473
P2.I.GCGCAGTAGTGTGGCA	Tumor	P2	Tcell	-0.422114	-17.718
P2.I.GCGCAGTAGTTGCAGG	Tumor	P2	Tcell	-0.0268777	0.339231
P2.I.GCGCAGTGTGAGCGAT	Tumor	P2	Tcell	-8.77255	-1.31626
P2.I.GCGCCAACACGAAAGC	Tumor	P2	Tcell	-0.416465	-17.7765
P2.I.GCGCGATAGGCTCAGA	Tumor	P2	Tcell	3.37669	-18.851
P2.I.GCGCGATGTACCATCA	Tumor	P2	Tcell	-14.3061	-6.35207
P2.I.GCGCGATGTCCTCTTG	Tumor	P2	Tcell	3.41872	-18.7943
P2.I.GCGCGATTCGTCCAGG	Tumor	P2	Tcell	-18.9502	10.9229
P2.I.GCGGGTTAGATATGCA	Tumor	P2	Tcell	3.27966	-18.0232
P2.I.GCGGGTTAGCTAGCCC	Tumor	P2	Tcell	-25.6037	-0.194247
P2.I.GCGGGTTAGCTAGTCT	Tumor	P2	Tcell	0.00121378	-0.214369
P2.I.GCGGGTTCAAATCCGT	Tumor	P2	Tcell	3.48966	-4.1633
P2.I.GCGGGTTTCACTTATC	Tumor	P2	Tcell	3.33333	-2.0547
P2.I.GCTCCTAGTCATATGC	Tumor	P2	Tcell	8.90572	-8.85056
P2.I.GCTCTGTAGTGTACGG	Tumor	P2	Tcell	-21.1464	-3.77019
P2.I.GCTCTGTTCCCTAACC	Tumor	P2	Tcell	-20.5525	-5.36618
P2.I.GCTCTGTTCTATCCCG	Tumor	P2	Tcell	-17.9218	-9.02445
P2.I.GCTCTGTTCTGTCCGT	Tumor	P2	Tcell	-13.3807	4.70225
P2.I.GCTGCAGAGTCCATAC	Tumor	P2	Tcell	3.37522	-3.99657
P2.I.GCTGCAGCATACAGCT	Tumor	P2	Tcell	4.71042	-15.3125
P2.I.GCTGCAGGTACAGTGG	Tumor	P2	Tcell	0.0930429	-0.902776
P2.I.GCTGCAGGTACATGTC	Tumor	P2	Tcell	-20.464	-7.82058
P2.I.GCTGCAGGTCAACATC	Tumor	P2	Tcell	3.13331	-18.5922
P2.I.GCTGCAGTCTCATTCA	Tumor	P2	Tcell	-2.90864	-17.2104
P2.I.GCTGCGAAGCTTATCG	Tumor	P2	Tcell	0.134309	-0.224004
P2.I.GCTGCGAAGGCTAGAC	Tumor	P2	Tcell	3.48687	-18.1534
P2.I.GCTGCGAGTTGGTAAA	Tumor	P2	Tcell	-0.031884	1.34716
P2.I.GCTGCTTCAGCTCCGA	Tumor	P2	Tcell	-14.5685	-7.27427
P2.I.GCTGCTTCAGTCACTA	Tumor	P2	Tcell	1.52917	-0.724041
P2.I.GCTGCTTCATACTACG	Tumor	P2	Tcell	-4.07801	-22.5009
P2.I.GCTGCTTGTAATAGCA	Tumor	P2	Tcell	4.2297	-4.55062
P2.I.GCTGCTTTCAGCTCGG	Tumor	P2	Tcell	2.97271	-3.49383
P2.I.GCTGGGTCAGGGTATG	Tumor	P2	Tcell	-8.29725	5.62535
P2.I.GCTGGGTCATCGATGT	Tumor	P2	Tcell	1.71499	-3.29744
P2.I.GCTGGGTGTCTAAAGA	Tumor	P2	Tcell	-13.2227	-3.815
P2.I.GCTGGGTGTCTTTCAT	Tumor	P2	Tcell	1.85797	-20.9873
P2.I.GCTGGGTGTGACCAAG	Tumor	P2	Tcell	3.49704	-18.6745
P2.I.GCTGGGTGTTCTCATT	Tumor	P2	Tcell	3.91378	-4.3204
P2.I.GCTGGGTTCCCAAGTA	Tumor	P2	Tcell	-14.906	-5.66176
P2.I.GCTTCCACAAACTGCT	Tumor	P2	Tcell	-2.13748	-17.2068
P2.I.GCTTCCAGTATTAGCC	Tumor	P2	Tcell	-6.00824	-21.7535
P2.I.GCTTCCAGTGAGGGTT	Tumor	P2	Tcell	4.32899	-4.67879
P2.I.GCTTGAACAAATTGCC	Tumor	P2	Tcell	-13.8832	-6.55888
P2.I.GCTTGAACACGAAATA	Tumor	P2	Tcell	0.215826	1.27255
P2.I.GCTTGAACATCCTAGA	Tumor	P2	Tcell	3.93022	-4.34377
P2.I.GCTTGAAGTCGAGATG	Tumor	P2	Tcell	2.26691	-20.4181
P2.I.GCTTGAAGTTCCCTTG	Tumor	P2	Tcell	-25.7831	0.939414
P2.I.GCTTGAATCAACGAAA	Tumor	P2	Tcell	3.09422	-3.82552
P2.I.GGAAAGCAGGATGCGT	Tumor	P2	Tcell	19.8254	-6.99047
P2.I.GGAAAGCGTACGCTGC	Tumor	P2	Tcell	-20.6553	-5.76987
P2.I.GGAACTTAGGATGCGT	Tumor	P2	Tcell	3.28547	-18.5685
P2.I.GGAACTTTCCCGGATG	Tumor	P2	Tcell	3.49653	-18.2423
P2.I.GGAATAAAGAACTGTA	Tumor	P2	Tcell	3.97225	-4.45834
P2.I.GGAATAAAGATGTAAC	Tumor	P2	Tcell	-13.435	-4.60639
P2.I.GGAATAACAAGTTCTG	Tumor	P2	Tcell	4.053	-4.5259
P2.I.GGAATAAGTGCAACTT	Tumor	P2	Tcell	1.98102	-2.67433
P2.I.GGAATAATCATATCGG	Tumor	P2	Tcell	-5.87631	-22.3675
P2.I.GGACAAGCATGCGCAC	Tumor	P2	Tcell	3.4152	-3.87875
P2.I.GGACAAGTCACATGCA	Tumor	P2	Tcell	-15.2854	-10.5722
P2.I.GGACAAGTCGCGCCAA	Tumor	P2	Tcell	-26.6089	0.0230829
P2.I.GGACAGAAGAAACCAT	Tumor	P2	Tcell	-23.9478	-3.0373
P2.I.GGACAGAAGTCACGCC	Tumor	P2	Tcell	-20.3004	3.39454
P2.I.GGACAGACAGTAAGAT	Tumor	P2	Tcell	-24.2795	-3.40008
P2.I.GGACAGAGTCCCTTGT	Tumor	P2	Tcell	-11.9366	-7.04376
P2.I.GGACATTAGATGCGAC	Tumor	P2	Tcell	3.58745	-4.1498
P2.I.GGACATTCATGAGCGA	Tumor	P2	Tcell	-10.5395	-6.47699
P2.I.GGACATTTCCCACTTG	Tumor	P2	Tcell	-18.637	11.1551
P2.I.GGACGTCTCTCTTATG	Tumor	P2	Tcell	2.30776	-14.3186
P2.I.GGAGCAAAGATCACGG	Tumor	P2	Tcell	2.27702	-9.44258
P2.I.GGAGCAAGTCCGAAGA	Tumor	P2	Tcell	-18.3318	-1.2388
P2.I.GGATGTTAGTCGTACT	Tumor	P2	Tcell	3.95706	-4.43464
P2.I.GGATTACCATGCATGT	Tumor	P2	Tcell	3.3889	-3.92504
P2.I.GGATTACTCCTAGAAC	Tumor	P2	Tcell	-6.43764	-21.1005
P2.I.GGATTACTCGGGAGTA	Tumor	P2	Tcell	-1.48473	-21.9772
P2.I.GGATTACTCTAACTGG	Tumor	P2	Tcell	6.2151	-12.1574
P2.I.GGCCGATAGGCCCGTT	Tumor	P2	Tcell	0.85019	-14.2332
P2.I.GGCCGATAGGCGACAT	Tumor	P2	Tcell	3.68533	-3.98286
P2.I.GGCCGATCAGCATGAG	Tumor	P2	Tcell	2.63039	-3.02119
P2.I.GGCCGATGTCTCATCC	Tumor	P2	Tcell	3.29963	-18.9436
P2.I.GGCCGATTCACTGGGC	Tumor	P2	Tcell	-21.8499	-6.20293
P2.I.GGCGACTAGAAACGCC	Tumor	P2	Tcell	0.199458	-0.223276
P2.I.GGCGACTGTTTAAGCC	Tumor	P2	Tcell	1.13933	1.61384
P2.I.GGCTCGAGTGCGAAAC	Tumor	P2	Tcell	-15.0425	-5.39849
P2.I.GGCTCGATCAGCGACC	Tumor	P2	Tcell	3.44909	-18.708
P2.I.GGCTGGTAGTAGGTGC	Tumor	P2	Tcell	-14.9394	-5.43598
P2.I.GGCTGGTGTACCTACA	Tumor	P2	Tcell	-3.05751	-20.8829
P2.I.GGCTGGTGTGTTCTTT	Tumor	P2	Tcell	5.90999	-4.23243
P2.I.GGCTGGTTCATCGCTC	Tumor	P2	Tcell	1.39993	0.0877991
P2.I.GGGAATGCAACAACCT	Tumor	P2	Tcell	4.31297	-9.51084
P2.I.GGGAATGGTAGCGCTC	Tumor	P2	Tcell	-25.8897	1.18057
P2.I.GGGACCTAGACTAAGT	Tumor	P2	Tcell	-17.3785	-8.91229
P2.I.GGGACCTCAGTGGGAT	Tumor	P2	Tcell	-13.8724	-19.7325
P2.I.GGGAGATAGTATTGGA	Tumor	P2	Tcell	-0.43307	0.873416
P2.I.GGGATGAAGGCAGGTT	Tumor	P2	Tcell	-2.52067	-20.0607
P2.I.GGGATGATCAACCATG	Tumor	P2	Tcell	-4.40533	-21.6071
P2.I.GGGATGATCGTTTGCC	Tumor	P2	Tcell	-5.18865	-21.0232
P2.I.GGGATGATCTTGAGGT	Tumor	P2	Tcell	4.18019	-4.41502
P2.I.GGGCATCAGCATCATC	Tumor	P2	Tcell	-2.16894	0.772812
P2.I.GGGCATCCACCTCGTT	Tumor	P2	Tcell	-11.2682	-17.6051
P2.I.GGGCATCGTTAAGACA	Tumor	P2	Tcell	-0.0671302	0.519422
P2.I.GGGTCTGGTATAAACG	Tumor	P2	Tcell	-0.176221	-0.365966
P2.I.GGGTCTGGTGACAAAT	Tumor	P2	Tcell	1.29997	-21.3582
P2.I.GGGTTGCCACATTCGA	Tumor	P2	Tcell	-16.7339	8.9704
P2.I.GGGTTGCTCTCAAGTG	Tumor	P2	Tcell	-11.3586	-14.4342
P2.I.GGTATTGGTAGGAGTC	Tumor	P2	Tcell	0.864815	-0.937157
P2.I.GGTATTGTCAGATAAG	Tumor	P2	Tcell	-2.1176	-21.5423
P2.I.GGTATTGTCATCTGCC	Tumor	P2	Tcell	3.76771	-4.08681
P2.I.GGTGAAGGTGAAGGCT	Tumor	P2	Tcell	-12.6455	4.58478
P2.I.GGTGAAGTCATAGCAC	Tumor	P2	Tcell	-10.3687	-6.40689
P2.I.GGTGCGTAGTGATCGG	Tumor	P2	Tcell	3.83528	-4.11067
P2.I.GGTGCGTGTAAACGCG	Tumor	P2	Tcell	3.82018	-4.07045
P2.I.GGTGCGTGTAAAGTCA	Tumor	P2	Tcell	3.37123	-19.0101
P2.I.GGTGCGTTCGTAGATC	Tumor	P2	Tcell	-10.5815	6.84626
P2.I.GGTGTTAGTCTCATCC	Tumor	P2	Tcell	-0.300212	-21.4076
P2.I.GTAACGTAGGTGGGTT	Tumor	P2	Tcell	-9.53205	6.34313
P2.I.GTAACGTTCAGAGGTG	Tumor	P2	Tcell	0.638334	-21.187
P2.I.GTAACTGAGTGGTAGC	Tumor	P2	Tcell	-10.2778	6.6795
P2.I.GTAACTGGTCATTAGC	Tumor	P2	Tcell	1.82683	-14.9821
P2.I.GTAACTGTCTCAAGTG	Tumor	P2	Tcell	-23.6592	-4.00522
P2.I.GTAACTGTCTCGTTTA	Tumor	P2	Tcell	5.20876	-9.4443
P2.I.GTACGTAGTCCTGCTT	Tumor	P2	Tcell	0.134556	0.143726
P2.I.GTACGTATCCTTCAAT	Tumor	P2	Tcell	-20.2311	-8.36045
P2.I.GTACTCCTCAAGAAGT	Tumor	P2	Tcell	6.16171	-0.14308
P2.I.GTACTTTAGACCCACC	Tumor	P2	Tcell	3.42305	-18.2439
P2.I.GTACTTTGTCGCGTGT	Tumor	P2	Tcell	-9.64968	-4.56896
P2.I.GTACTTTTCCGAGCCA	Tumor	P2	Tcell	3.94145	-4.39732
P2.I.GTACTTTTCGAACGGA	Tumor	P2	Tcell	3.20773	-17.5845
P2.I.GTAGGCCAGAAACCGC	Tumor	P2	Tcell	-14.0473	-8.35605
P2.I.GTAGGCCAGCACACAG	Tumor	P2	Tcell	3.09284	-8.14091
P2.I.GTATCTTGTGATAAAC	Tumor	P2	Tcell	3.44026	-18.9164
P2.I.GTATTCTAGATGTTAG	Tumor	P2	Tcell	-21.1799	13.4407
P2.I.GTATTCTCACATTAGC	Tumor	P2	Tcell	-21.1299	-6.71772
P2.I.GTATTCTGTCACAAGG	Tumor	P2	Tcell	3.45576	-18.4757
P2.I.GTATTCTGTCATCCCT	Tumor	P2	Tcell	2.90316	-3.70032
P2.I.GTATTCTTCCGAATGT	Tumor	P2	Tcell	-14.9352	-4.65674
P2.I.GTATTCTTCTACCAGA	Tumor	P2	Tcell	3.69489	-4.05783
P2.I.GTCAAGTAGAGGTAGA	Tumor	P2	Tcell	-12.7125	-5.15858
P2.I.GTCAAGTAGTGAAGTT	Tumor	P2	Tcell	1.60286	-0.00130418
P2.I.GTCAAGTCAGCTTAAC	Tumor	P2	Tcell	-21.7148	-8.44758
P2.I.GTCAAGTCATCACAAC	Tumor	P2	Tcell	6.05175	-14.6618
P2.I.GTCACAAGTAAATGTG	Tumor	P2	Tcell	-0.337685	-21.7057
P2.I.GTCACAATCAACACCA	Tumor	P2	Tcell	2.19628	-20.5004
P2.I.GTCACAATCGACAGCC	Tumor	P2	Tcell	-13.568	-5.0321
P2.I.GTCACGGAGCACACAG	Tumor	P2	Tcell	-15.5175	-5.38523
P2.I.GTCACGGCACATGGGA	Tumor	P2	Tcell	1.22252	-21.0935
P2.I.GTCACGGCACATTCGA	Tumor	P2	Tcell	0.00657352	0.458356
P2.I.GTCACGGCAGCGTAAG	Tumor	P2	Tcell	-8.07425	-21.8241
P2.I.GTCACGGCAGTTCATG	Tumor	P2	Tcell	2.8566	-14.3398
P2.I.GTCATTTGTTCTCATT	Tumor	P2	Tcell	-20.5583	-0.862782
P2.I.GTCCTCAAGACACTAA	Tumor	P2	Tcell	-14.3538	-9.7696
P2.I.GTCCTCAAGCTAGTGG	Tumor	P2	Tcell	-14.0427	-20.9013
P2.I.GTCCTCAAGGATATAC	Tumor	P2	Tcell	-23.327	-1.13285
P2.I.GTCCTCAGTCAAACTC	Tumor	P2	Tcell	0.127767	0.142963
P2.I.GTCCTCAGTCTCCATC	Tumor	P2	Tcell	-2.44695	-19.5473
P2.I.GTCGTAAAGAGCTGGT	Tumor	P2	Tcell	-23.6492	-3.30124
P2.I.GTCGTAAAGTGAAGTT	Tumor	P2	Tcell	5.63837	-8.77847
P2.I.GTCGTAATCGCCATAA	Tumor	P2	Tcell	4.1107	-4.48066
P2.I.GTCGTAATCTCATTCA	Tumor	P2	Tcell	-11.624	4.36684
P2.I.GTCTCGTCAGAAGCAC	Tumor	P2	Tcell	-17.2792	11.5827
P2.I.GTCTCGTCATATACGC	Tumor	P2	Tcell	-8.43587	-14.0584
P2.I.GTCTCGTTCAGAGACG	Tumor	P2	Tcell	3.46399	-18.5556
P2.I.GTCTCGTTCGGGAGTA	Tumor	P2	Tcell	-16.7579	11.936
P2.I.GTCTTCGAGGGAACGG	Tumor	P2	Tcell	3.71031	-4.13267
P2.I.GTCTTCGAGGTGACCA	Tumor	P2	Tcell	-2.68861	3.4462
P2.I.GTCTTCGTCAGTCAGT	Tumor	P2	Tcell	-4.19417	-20.5129
P2.I.GTGAAGGCAGCGTAAG	Tumor	P2	Tcell	4.37114	-4.64141
P2.I.GTGAAGGGTAAGGGAA	Tumor	P2	Tcell	-14.661	-7.56837
P2.I.GTGAAGGTCCTTGACC	Tumor	P2	Tcell	3.32627	-18.7685
P2.I.GTGAAGGTCTTTAGGG	Tumor	P2	Tcell	3.16246	-18.1704
P2.I.GTGCATAAGGCCATAG	Tumor	P2	Tcell	-0.490738	0.626316
P2.I.GTGCATAAGTCGATAA	Tumor	P2	Tcell	-14.6675	-14.805
P2.I.GTGCATAGTGTGAAAT	Tumor	P2	Tcell	-12.8648	-6.34608
P2.I.GTGCGGTTCCTAGAAC	Tumor	P2	Tcell	2.79238	-1.73053
P2.I.GTGCGGTTCTTAACCT	Tumor	P2	Tcell	-0.308259	-17.7278
P2.I.GTGCTTCCATTGCGGC	Tumor	P2	Tcell	5.37045	-10.4296
P2.I.GTGCTTCTCAACGGGA	Tumor	P2	Tcell	-0.567417	0.665529
P2.I.GTGGGTCAGCGTTCCG	Tumor	P2	Tcell	-14.6957	-6.30522
P2.I.GTGGGTCTCGTTACAG	Tumor	P2	Tcell	3.932	-15.3062
P2.I.GTGTGCGTCATGCTCC	Tumor	P2	Tcell	-15.7008	8.39059
P2.I.GTGTTAGAGGGATACC	Tumor	P2	Tcell	-12.6291	-14.5048
P2.I.GTGTTAGAGTGTACCT	Tumor	P2	Tcell	3.45969	-18.7344
P2.I.GTGTTAGGTAGGCTGA	Tumor	P2	Tcell	3.09194	-3.97507
P2.I.GTGTTAGGTCTGCAAT	Tumor	P2	Tcell	-14.2864	-15.9285
P2.I.GTTAAGCAGAATTCCC	Tumor	P2	Tcell	-12.542	8.23233
P2.I.GTTACAGAGATCCCGC	Tumor	P2	Tcell	3.53985	-18.2672
P2.I.GTTCATTAGGACATTA	Tumor	P2	Tcell	-0.319729	-21.7407
P2.I.GTTCATTAGTCCAGGA	Tumor	P2	Tcell	2.97098	-3.67738
P2.I.GTTCATTCATCCTAGA	Tumor	P2	Tcell	-4.34534	-21.72
P2.I.GTTCGGGAGCGATTCT	Tumor	P2	Tcell	0.870412	1.94842
P2.I.GTTCGGGCAAAGTGCG	Tumor	P2	Tcell	-9.69339	6.29375
P2.I.GTTCGGGCACTCAGGC	Tumor	P2	Tcell	-7.92911	6.89761
P2.I.GTTCGGGGTTATCGGT	Tumor	P2	Tcell	-17.6217	15.2715
P2.I.GTTCTCGGTCCATGAT	Tumor	P2	Tcell	-17.7581	-8.19591
P2.I.GTTCTCGGTCCCTACT	Tumor	P2	Tcell	2.05828	-20.6977
P2.I.GTTTCTAAGGGCATGT	Tumor	P2	Tcell	3.48146	-18.3738
P2.I.TAAACCGCAGTGGAGT	Tumor	P2	Tcell	-0.54286	0.437874
P2.I.TAAACCGTCACCACCT	Tumor	P2	Tcell	3.24385	-18.3364
P2.I.TAAGAGACACAAGACG	Tumor	P2	Tcell	1.65776	-3.683
P2.I.TACCTATTCCAAATGC	Tumor	P2	Tcell	0.805208	-14.1764
P2.I.TACCTATTCGTTTATC	Tumor	P2	Tcell	-23.8277	-0.887209
P2.I.TACCTATTCTGGCGTG	Tumor	P2	Tcell	-18.7091	-12.1242
P2.I.TACCTTAAGAGACGAA	Tumor	P2	Tcell	3.49101	-18.2346
P2.I.TACCTTAAGGTCATCT	Tumor	P2	Tcell	3.52934	-18.0521
P2.I.TACCTTACACGAAGCA	Tumor	P2	Tcell	3.12024	-18.7187
P2.I.TACGGGCAGTCGTTTG	Tumor	P2	Tcell	-6.90766	0.0105714
P2.I.TACGGGCAGTGAACGC	Tumor	P2	Tcell	0.444015	1.29916
P2.I.TACGGGCAGTTCGCAT	Tumor	P2	Tcell	-9.26028	-22.0787
P2.I.TACGGGCGTTACGCGC	Tumor	P2	Tcell	3.3367	-18.737
P2.I.TACGGTACAACTGCGC	Tumor	P2	Tcell	1.0337	-21.5317
P2.I.TACGGTACAGGGATTG	Tumor	P2	Tcell	-17.332	-5.42642
P2.I.TACTCATAGATGGGTC	Tumor	P2	Tcell	2.28156	-20.7175
P2.I.TACTCATCAAGCGAGT	Tumor	P2	Tcell	-0.858626	-21.106
P2.I.TACTCATGTACTCAAC	Tumor	P2	Tcell	-0.556226	0.583745
P2.I.TACTCGCAGCGAAGGG	Tumor	P2	Tcell	3.67965	-3.97305
P2.I.TACTCGCCATCTCCCA	Tumor	P2	Tcell	-21.6057	0.936078
P2.I.TACTCGCGTGATGTCT	Tumor	P2	Tcell	-16.3554	-11.4947
P2.I.TACTCGCTCCACGAAT	Tumor	P2	Tcell	-20.5974	-2.52644
P2.I.TACTTACTCACCGGGT	Tumor	P2	Tcell	4.5748	-14.9594
P2.I.TACTTGTAGTGTCCCG	Tumor	P2	Tcell	3.84355	-4.107
P2.I.TACTTGTTCTTTAGTC	Tumor	P2	Tcell	3.32243	-18.1881
P2.I.TAGACCAAGGCTAGAC	Tumor	P2	Tcell	-11.7748	-8.68547
P2.I.TAGACCATCGAATGCT	Tumor	P2	Tcell	3.43599	-18.3285
P2.I.TAGACCATCTAACTGG	Tumor	P2	Tcell	-9.83369	6.35626
P2.I.TAGAGCTAGCGATCCC	Tumor	P2	Tcell	-2.16526	-21.5693
P2.I.TAGAGCTCACACGCTG	Tumor	P2	Tcell	0.395892	-20.9349
P2.I.TAGAGCTGTATAGTAG	Tumor	P2	Tcell	-11.6306	-19.9182
P2.I.TAGCCGGAGCTATGCT	Tumor	P2	Tcell	-13.782	-16.482
P2.I.TAGCCGGGTGGCAAAC	Tumor	P2	Tcell	1.34344	-20.6744
P2.I.TAGGCATCAACGATCT	Tumor	P2	Tcell	3.4385	-18.6583
P2.I.TAGGCATGTCCTGCTT	Tumor	P2	Tcell	5.13436	-14.0944
P2.I.TAGTGGTAGATATGGT	Tumor	P2	Tcell	-21.2064	-8.58938
P2.I.TAGTGGTAGTGCGTGA	Tumor	P2	Tcell	3.41671	-19.0805
P2.I.TAGTTGGCAGCATACT	Tumor	P2	Tcell	3.57923	-3.87042
P2.I.TAGTTGGGTGGTACAG	Tumor	P2	Tcell	3.43681	-18.3628
P2.I.TAGTTGGGTGTGAAAT	Tumor	P2	Tcell	-16.4058	8.88094
P2.I.TAGTTGGGTTACGGAG	Tumor	P2	Tcell	3.71498	-4.32968
P2.I.TAGTTGGGTTGTACAC	Tumor	P2	Tcell	-16.5556	-3.56198
P2.I.TATCAGGCAATCTGCA	Tumor	P2	Tcell	3.77665	-3.87232
P2.I.TATCTCAAGGCTACGA	Tumor	P2	Tcell	3.33775	-18.8635
P2.I.TATGCCCGTAGTGAAT	Tumor	P2	Tcell	-21.4786	13.6255
P2.I.TATTACCAGGTGCACA	Tumor	P2	Tcell	7.38472	0.631859
P2.I.TATTACCGTGTTCTTT	Tumor	P2	Tcell	-2.64744	-13.2812
P2.I.TCAACGAAGGGCTCTC	Tumor	P2	Tcell	4.19229	-4.66021
P2.I.TCAACGACACGAGAGT	Tumor	P2	Tcell	-20.7807	4.29267
P2.I.TCAACGAGTACTTCTT	Tumor	P2	Tcell	2.15571	-20.8302
P2.I.TCAACGAGTTTAGCTG	Tumor	P2	Tcell	-14.6043	-7.24015
P2.I.TCAATCTAGGGTCTCC	Tumor	P2	Tcell	-10.7583	6.66379
P2.I.TCAATCTCAATTCCTT	Tumor	P2	Tcell	-18.9534	-4.3491
P2.I.TCACAAGCACTGTGTA	Tumor	P2	Tcell	5.09009	-9.4276
P2.I.TCACGAAAGAGAGCTC	Tumor	P2	Tcell	3.242	-3.77695
P2.I.TCACGAAAGATCCTGT	Tumor	P2	Tcell	-18.6255	-10.0397
P2.I.TCACGAAGTCGGCTCA	Tumor	P2	Tcell	0.127247	0.687717
P2.I.TCACGAATCGGAGCAA	Tumor	P2	Tcell	3.33022	-3.82903
P2.I.TCAGATGAGTTAAGTG	Tumor	P2	Tcell	1.7553	-20.3052
P2.I.TCAGATGCAAAGTCAA	Tumor	P2	Tcell	-12.0105	-15.0412
P2.I.TCAGATGGTCTGGAGA	Tumor	P2	Tcell	-0.256973	1.31297
P2.I.TCAGATGGTTGGTTTG	Tumor	P2	Tcell	-11.7416	-22.6719
P2.I.TCAGCAACAAGACACG	Tumor	P2	Tcell	-16.3649	10.9806
P2.I.TCAGGATGTCGCTTCT	Tumor	P2	Tcell	0.016181	0.570742
P2.I.TCAGGTAGTACAGACG	Tumor	P2	Tcell	3.35608	-18.9979
P2.I.TCAGGTATCTTGAGAC	Tumor	P2	Tcell	2.15068	-8.1483
P2.I.TCATTACCACCGCTAG	Tumor	P2	Tcell	-14.6396	-7.54147
P2.I.TCATTACCAGCTCGCA	Tumor	P2	Tcell	2.91528	-3.57654
P2.I.TCATTACTCATAGCAC	Tumor	P2	Tcell	0.0467684	0.727804
P2.I.TCATTTGGTGCAGGTA	Tumor	P2	Tcell	2.75167	-15.6859
P2.I.TCATTTGTCCAGAGGA	Tumor	P2	Tcell	-1.03224	-19.9399
P2.I.TCCACACAGAAGCCCA	Tumor	P2	Tcell	3.4188	-18.2626
P2.I.TCCACACTCAGAGGTG	Tumor	P2	Tcell	4.19324	-4.5195
P2.I.TCCACACTCCATGAGT	Tumor	P2	Tcell	3.45585	-18.0565
P2.I.TCCCGATTCAAAGTAG	Tumor	P2	Tcell	2.73119	-1.95495
P2.I.TCCCGATTCAACACTG	Tumor	P2	Tcell	-19.1855	-12.4586
P2.I.TCGAGGCAGCGACGTA	Tumor	P2	Tcell	-3.87119	-6.90187
P2.I.TCGAGGCTCAAAGTAG	Tumor	P2	Tcell	-4.97656	-22.6335
P2.I.TCGAGGCTCTGCCAGG	Tumor	P2	Tcell	-0.681058	0.492889
P2.I.TCGCGAGCAATTCCTT	Tumor	P2	Tcell	-22.0768	-4.87313
P2.I.TCGCGAGGTGGACGAT	Tumor	P2	Tcell	-6.07225	-12.8857
P2.I.TCGCGTTAGCGATTCT	Tumor	P2	Tcell	1.19131	-2.30842
P2.I.TCGCGTTGTAAGTAGT	Tumor	P2	Tcell	5.0067	-12.6971
P2.I.TCGGGACAGCCACGTC	Tumor	P2	Tcell	0.651008	-21.2945
P2.I.TCGGGACAGTGTCTCA	Tumor	P2	Tcell	-8.18006	7.52006
P2.I.TCGGGACAGTGTGGCA	Tumor	P2	Tcell	-10.5321	6.35707
P2.I.TCGGTAAAGAGTACCG	Tumor	P2	Tcell	-5.51612	-21.9146
P2.I.TCGGTAAGTACATGTC	Tumor	P2	Tcell	-17.506	-10.5104
P2.I.TCGGTAAGTCCAAGTT	Tumor	P2	Tcell	-12.4902	-19.3465
P2.I.TCGGTAAGTGTTAAGA	Tumor	P2	Tcell	3.90321	-4.3184
P2.I.TCGGTAATCTGTTGAG	Tumor	P2	Tcell	3.25306	-18.3745
P2.I.TCGGTAATCTTGAGAC	Tumor	P2	Tcell	3.77061	-4.0004
P2.I.TCGTACCGTAAAGGAG	Tumor	P2	Tcell	-19.7248	-5.3792
P2.I.TCGTACCGTAGGACAC	Tumor	P2	Tcell	3.45455	-14.2042
P2.I.TCGTACCGTCGTCTTC	Tumor	P2	Tcell	0.82325	-0.191527
P2.I.TCGTACCGTTCCTCCA	Tumor	P2	Tcell	7.27063	-1.83312
P2.I.TCGTACCTCGGCGCTA	Tumor	P2	Tcell	3.27559	-18.9424
P2.I.TCGTAGAAGATCGGGT	Tumor	P2	Tcell	3.50016	-18.5885
P2.I.TCGTAGAGTTGAGTTC	Tumor	P2	Tcell	-10.4306	-18.9459
P2.I.TCTATTGGTCCATCCT	Tumor	P2	Tcell	3.39681	-18.58
P2.I.TCTATTGTCACCTTAT	Tumor	P2	Tcell	-9.12817	-19.2411
P2.I.TCTCATAAGCCAGGAT	Tumor	P2	Tcell	-0.388138	0.713657
P2.I.TCTCTAAAGCAATCTC	Tumor	P2	Tcell	-15.8458	-12.6987
P2.I.TCTCTAACATGCCTTC	Tumor	P2	Tcell	3.43026	-18.5694
P2.I.TCTGAGAGTCGAAAGC	Tumor	P2	Tcell	19.1062	-8.35899
P2.I.TCTGAGAGTTGGTGGA	Tumor	P2	Tcell	3.85556	-4.22059
P2.I.TCTGGAACAAAGTCAA	Tumor	P2	Tcell	-0.589484	0.434783
P2.I.TCTGGAAGTGAAAGAG	Tumor	P2	Tcell	3.28599	-3.66672
P2.I.TCTTCGGCAACGATGG	Tumor	P2	Tcell	2.8602	-3.65065
P2.I.TCTTTCCAGGTCATCT	Tumor	P2	Tcell	-20.9482	-10.4076
P2.I.TCTTTCCGTGACTACT	Tumor	P2	Tcell	-0.172365	0.591146
P2.I.TGAAAGAAGTGCCAGA	Tumor	P2	Tcell	-5.05633	-20.9559
P2.I.TGAAAGAGTATAAACG	Tumor	P2	Tcell	-15.851	-14.6714
P2.I.TGAAAGAGTCCGAGTC	Tumor	P2	Tcell	-19.1706	-7.00143
P2.I.TGAAAGATCCACGTTC	Tumor	P2	Tcell	1.52442	-21.0832
P2.I.TGACAACAGTGGTCCC	Tumor	P2	Tcell	3.39433	-18.3801
P2.I.TGACAACGTGATAAAC	Tumor	P2	Tcell	-0.243885	0.534685
P2.I.TGACGGCCAGCTCGAC	Tumor	P2	Tcell	-5.15852	-20.7404
P2.I.TGACGGCTCCCACTTG	Tumor	P2	Tcell	3.42667	-18.0004
P2.I.TGACTAGAGCCACTAT	Tumor	P2	Tcell	-15.7243	13.0247
P2.I.TGACTAGGTACCATCA	Tumor	P2	Tcell	1.82307	-1.86355
P2.I.TGACTTTAGCCGGTAA	Tumor	P2	Tcell	1.87453	-20.3513
P2.I.TGACTTTTCATGTCCC	Tumor	P2	Tcell	-14.122	-6.4796
P2.I.TGAGAGGCAATGACCT	Tumor	P2	Tcell	-2.67801	-17.1028
P2.I.TGAGAGGCAGACAGGT	Tumor	P2	Tcell	4.86458	-6.87854
P2.I.TGAGAGGTCTGATACG	Tumor	P2	Tcell	3.34446	-18.5164
P2.I.TGAGCATAGCGTAGTG	Tumor	P2	Tcell	-17.2617	-6.01556
P2.I.TGAGCATTCATAAAGG	Tumor	P2	Tcell	-16.1106	-7.06825
P2.I.TGAGCCGGTAATAGCA	Tumor	P2	Tcell	4.43214	-10.2439
P2.I.TGATTTCCATCCGCGA	Tumor	P2	Tcell	-19.9869	13.1717
P2.I.TGCACCTAGGCAGGTT	Tumor	P2	Tcell	-21.5336	-4.43536
P2.I.TGCACCTAGGGATACC	Tumor	P2	Tcell	3.71291	-4.30244
P2.I.TGCACCTCAATAGCGG	Tumor	P2	Tcell	3.55009	-3.87534
P2.I.TGCACCTGTCAGGACA	Tumor	P2	Tcell	-14.3378	-20.6251
P2.I.TGCACCTGTGTTGGGA	Tumor	P2	Tcell	4.14295	-4.54876
P2.I.TGCCAAAAGCTACCTA	Tumor	P2	Tcell	-0.592408	0.528564
P2.I.TGCCAAAAGTACGTAA	Tumor	P2	Tcell	0.315596	-2.09438
P2.I.TGCCCATCAAGTCTGT	Tumor	P2	Tcell	3.04594	-3.75641
P2.I.TGCCCTACAGTTCATG	Tumor	P2	Tcell	0.127243	0.607752
P2.I.TGCGCAGAGACTTGAA	Tumor	P2	Tcell	-15.7194	-0.670675
P2.I.TGCGCAGCAAGGGTCA	Tumor	P2	Tcell	-13.9458	-9.17257
P2.I.TGCGCAGCACGACTCG	Tumor	P2	Tcell	-16.0107	-0.542359
P2.I.TGCGCAGCAGGTCTCG	Tumor	P2	Tcell	-21.0742	11.5946
P2.I.TGCGCAGTCAAACCAC	Tumor	P2	Tcell	-9.73634	-17.8063
P2.I.TGCGCAGTCAAACGGG	Tumor	P2	Tcell	3.29913	-18.816
P2.I.TGCGGGTAGAGTCTGG	Tumor	P2	Tcell	-5.13225	-22.7438
P2.I.TGCGGGTAGGTAAACT	Tumor	P2	Tcell	-15.9589	-0.471425
P2.I.TGCGGGTCAGTTTACG	Tumor	P2	Tcell	1.15959	-21.0498
P2.I.TGCGGGTGTTCGCTAA	Tumor	P2	Tcell	5.18005	-14.0184
P2.I.TGCGTGGGTATATGGA	Tumor	P2	Tcell	3.49671	-18.1037
P2.I.TGCGTGGTCAGGCAAG	Tumor	P2	Tcell	-16.9712	0.191314
P2.I.TGCTACCAGCCGCCTA	Tumor	P2	Tcell	-10.2344	6.34425
P2.I.TGCTACCAGGACACCA	Tumor	P2	Tcell	1.93405	1.35903
P2.I.TGCTACCAGGCCATAG	Tumor	P2	Tcell	1.97002	-1.73909
P2.I.TGCTACCGTGCATCTA	Tumor	P2	Tcell	6.61754	4.59831
P2.I.TGCTGCTCAGTTCCCT	Tumor	P2	Tcell	2.92897	-3.52998
P2.I.TGGACGCAGTATCTCG	Tumor	P2	Tcell	3.57219	-3.99087
P2.I.TGGACGCTCAGCTGGC	Tumor	P2	Tcell	-12.3773	4.37522
P2.I.TGGCCAGGTGCGCTTG	Tumor	P2	Tcell	-12.3434	-2.71858
P2.I.TGGCCAGTCATGTGGT	Tumor	P2	Tcell	-0.166992	-21.7071
P2.I.TGGCCAGTCGAATCCA	Tumor	P2	Tcell	3.47711	-3.99132
P2.I.TGGCGCACAAGGACAC	Tumor	P2	Tcell	3.08332	0.278586
P2.I.TGGCGCACAGACAAAT	Tumor	P2	Tcell	3.64515	-3.90417
P2.I.TGGCGCACAGTAGAGC	Tumor	P2	Tcell	2.94231	-1.97401
P2.I.TGGCGCAGTCTTGCGG	Tumor	P2	Tcell	3.68864	-3.96354
P2.I.TGGCGCAGTTACGTCA	Tumor	P2	Tcell	3.54299	-3.99197
P2.I.TGGCTGGAGTTCGCGC	Tumor	P2	Tcell	-12.4537	-22.516
P2.I.TGGCTGGGTACGCTGC	Tumor	P2	Tcell	-7.08809	-20.4493
P2.I.TGGCTGGTCGATCCCT	Tumor	P2	Tcell	-13.1475	-6.55049
P2.I.TGGGCGTAGTCTCCTC	Tumor	P2	Tcell	-22.1948	-2.70035
P2.I.TGGGCGTCACCTGGTG	Tumor	P2	Tcell	2.1119	-2.91776
P2.I.TGGGCGTCACGAAACG	Tumor	P2	Tcell	3.51117	-3.86987
P2.I.TGGTTAGTCGGTCTAA	Tumor	P2	Tcell	-14.3309	-20.1257
P2.I.TGGTTAGTCTGGTGTA	Tumor	P2	Tcell	2.03336	-20.8158
P2.I.TGGTTCCCACTGCCAG	Tumor	P2	Tcell	3.5753	-3.98111
P2.I.TGTATTCAGCTGATAA	Tumor	P2	Tcell	-16.8246	-3.05716
P2.I.TGTCCCAGTATTCGTG	Tumor	P2	Tcell	-0.131368	0.047938
P2.I.TGTCCCAGTTCACGGC	Tumor	P2	Tcell	6.02593	-13.3673
P2.I.TGTGTTTAGAGAACAG	Tumor	P2	Tcell	-16.9919	-0.959628
P2.I.TGTGTTTAGAGCTGGT	Tumor	P2	Tcell	-12.8802	-1.50974
P2.I.TGTGTTTAGCTTCGCG	Tumor	P2	Tcell	-0.489328	0.502112
P2.I.TGTGTTTAGTAGATGT	Tumor	P2	Tcell	-14.2784	-6.7751
P2.I.TGTGTTTCACACAGAG	Tumor	P2	Tcell	4.19371	-4.58799
P2.I.TGTGTTTCAGTCAGCC	Tumor	P2	Tcell	-16.9056	-8.97578
P2.I.TGTGTTTTCGGAAATA	Tumor	P2	Tcell	14.3071	-8.40976
P2.I.TGTTCCGAGCTAGTCT	Tumor	P2	Tcell	-18.1142	-5.62582
P2.I.TGTTCCGTCGCATGGC	Tumor	P2	Tcell	-1.31572	-0.10174
P2.I.TGTTCCGTCTGCAGTA	Tumor	P2	Tcell	0.859982	-21.487
P2.I.TTAACTCCAGACGCAA	Tumor	P2	Tcell	0.773495	0.00638531
P2.I.TTAACTCGTACCCAAT	Tumor	P2	Tcell	2.00889	-19.5963
P2.I.TTAACTCTCCTAGGGC	Tumor	P2	Tcell	1.94066	-20.5553
P2.I.TTAGGACGTTCTGAAC	Tumor	P2	Tcell	4.91203	-13.9021
P2.I.TTAGGACTCAAACCAC	Tumor	P2	Tcell	-19.7043	12.6708
P2.I.TTAGGACTCGGTCTAA	Tumor	P2	Tcell	-4.60359	-19.1415
P2.I.TTAGGACTCTTGGGTA	Tumor	P2	Tcell	-18.5699	0.816709
P2.I.TTAGGCAGTCCAGTAT	Tumor	P2	Tcell	-21.5729	-7.09088
P2.I.TTAGTTCAGGCTAGGT	Tumor	P2	Tcell	14.5395	-10.8716
P2.I.TTAGTTCAGGGCTCTC	Tumor	P2	Tcell	2.46303	1.30778
P2.I.TTATGCTCAAATACAG	Tumor	P2	Tcell	-19.4737	-3.38889
P2.I.TTATGCTCAACTGCTA	Tumor	P2	Tcell	-17.8529	-11.0603
P2.I.TTATGCTCAATCACAC	Tumor	P2	Tcell	-16.6296	11.9664
P2.I.TTATGCTGTACTTGAC	Tumor	P2	Tcell	-0.453028	-0.00680123
P2.I.TTCCCAGCATACGCTA	Tumor	P2	Tcell	-13.9574	-6.4664
P2.I.TTCCCAGTCATTATCC	Tumor	P2	Tcell	-16.2489	-0.360746
P2.I.TTCGAAGGTCAAAGCG	Tumor	P2	Tcell	-0.404154	0.0739924
P2.I.TTCGGTCCAAAGCGGT	Tumor	P2	Tcell	-21.3576	0.632435
P2.I.TTCGGTCGTAGCTGCC	Tumor	P2	Tcell	-24.624	1.22795
P2.I.TTCGGTCGTCGGCATC	Tumor	P2	Tcell	1.34222	-21.1172
P2.I.TTCTACAAGAAGGTGA	Tumor	P2	Tcell	3.77924	-4.08753
P2.I.TTCTACATCAGTCAGT	Tumor	P2	Tcell	-0.423292	-22.0096
P2.I.TTCTCAAAGGATGGAA	Tumor	P2	Tcell	1.38936	-1.36281
P2.I.TTCTCCTAGCACCGTC	Tumor	P2	Tcell	-17.1675	0.611712
P2.I.TTCTCCTAGGTTCCTA	Tumor	P2	Tcell	-13.3201	-16.9727
P2.I.TTCTTAGCAGACAAAT	Tumor	P2	Tcell	4.11851	-4.40651
P2.I.TTCTTAGGTCCATCCT	Tumor	P2	Tcell	3.76418	-8.87219
P2.I.TTCTTAGGTCGGCACT	Tumor	P2	Tcell	3.47132	-4.07252
P2.I.TTGAACGAGATCGGGT	Tumor	P2	Tcell	-21.0341	-8.95902
P2.I.TTGAACGAGCGTGAGT	Tumor	P2	Tcell	-16.3035	10.3269
P2.I.TTGAACGAGCTCCTCT	Tumor	P2	Tcell	-4.88389	-9.95971
P2.I.TTGAACGTCTTTAGGG	Tumor	P2	Tcell	-9.59093	-4.47583
P2.I.TTGACTTAGAGTAATC	Tumor	P2	Tcell	3.36348	5.06019
P2.I.TTGACTTGTGTGACCC	Tumor	P2	Tcell	-10.7185	-18.5335
P2.I.TTGACTTTCACAAACC	Tumor	P2	Tcell	1.67669	-20.4272
P2.I.TTGACTTTCCGCGCAA	Tumor	P2	Tcell	-16.1303	-7.70921
P2.I.TTGCCGTAGTTAAGTG	Tumor	P2	Tcell	-10.1634	6.40158
P2.I.TTGCCGTGTCTGCCAG	Tumor	P2	Tcell	0.502895	-21.133
P2.I.TTGCCGTGTGCGCTTG	Tumor	P2	Tcell	-13.2674	-6.19835
P2.I.TTGCCGTGTTGCGCAC	Tumor	P2	Tcell	1.41352	-20.23
P2.I.TTGCGTCAGAGCCTAG	Tumor	P2	Tcell	-21.3748	-8.64591
P2.I.TTGCGTCTCAAGAAGT	Tumor	P2	Tcell	4.02847	-4.48075
P2.I.TTGGAACAGAAACGAG	Tumor	P2	Tcell	0.304655	-21.2241
P2.I.TTGGAACCATGTCGAT	Tumor	P2	Tcell	-15.3803	7.76546
P2.I.TTGGAACGTTTGTGTG	Tumor	P2	Tcell	1.34263	-1.64662
P2.I.TTGGCAAGTAGAGTGC	Tumor	P2	Tcell	2.28829	-20.2999
P2.I.TTGGCAAGTCTCTTAT	Tumor	P2	Tcell	-13.8665	4.69448
P2.I.TTGGCAATCCCATTTA	Tumor	P2	Tcell	-0.449427	-0.376806
P2.I.TTGGCAATCTAACCGA	Tumor	P2	Tcell	3.38846	-3.90994
P2.I.TTGTAGGAGGCGCTCT	Tumor	P2	Tcell	-6.01038	0.874265
P2.I.TTTACTGCAAGTCTAC	Tumor	P2	Tcell	-14.5015	-6.19458
P2.I.TTTACTGGTGAGTGAC	Tumor	P2	Tcell	3.64697	-4.03005
P2.I.TTTATGCTCAACCATG	Tumor	P2	Tcell	1.08128	-19.4161
P2.I.TTTCCTCCACACGCTG	Tumor	P2	Tcell	4.08257	-4.42275
P2.I.TTTCCTCCAGGCTGAA	Tumor	P2	Tcell	0.450534	-21.3899
P2.I.TTTGCGCGTCTAGAGG	Tumor	P2	Tcell	-22.1918	-1.876
P2.I.TTTGGTTGTCTCCATC	Tumor	P2	Tcell	0.928298	-20.1909
P2.I.TTTGGTTTCTCACATT	Tumor	P2	Tcell	-5.34629	-12.4266
P2.I.TTTGTCAAGAGGTACC	Tumor	P2	Tcell	2.29583	-19.4162
P2.I.TTTGTCAAGTGGAGAA	Tumor	P2	Tcell	-16.8336	-5.78001
P2.I.TTTGTCACAACACCCG	Tumor	P2	Tcell	-3.18613	-20.7674
P2.I.TTTGTCACAAGTCTAC	Tumor	P2	Tcell	-2.33489	-22.2981
P4.I.AAACCTGAGCCCAACC	Tumor	P4	Tcell	-0.249653	6.0652
P4.I.AAACCTGCAAAGTGCG	Tumor	P4	Tcell	-8.92524	-9.93021
P4.I.AAACCTGTCAAGGTAA	Tumor	P4	Tcell	-13.3539	-19.0161
P4.I.AAACCTGTCAGCTCGG	Tumor	P4	Tcell	-18.4101	7.26638
P4.I.AAAGATGGTATATGAG	Tumor	P4	Tcell	-14.2638	-13.059
P4.I.AAAGATGGTATGCTTG	Tumor	P4	Tcell	-17.7876	2.90401
P4.I.AAAGATGTCACAATGC	Tumor	P4	Tcell	-15.0751	-15.5084
P4.I.AAAGCAAAGGATGCGT	Tumor	P4	Tcell	-16.6677	-10.4295
P4.I.AAAGTAGCAAAGTCAA	Tumor	P4	Tcell	-1.73561	-4.39436
P4.I.AAAGTAGCATGGTAGG	Tumor	P4	Tcell	-25.2643	-2.7386
P4.I.AAAGTAGGTATTAGCC	Tumor	P4	Tcell	-16.1313	2.70411
P4.I.AACACGTTCGCTTGTC	Tumor	P4	Tcell	-14.6553	-18.0886
P4.I.AACCATGAGTGGTAAT	Tumor	P4	Tcell	-15.8404	8.54256
P4.I.AACCATGTCTCTTATG	Tumor	P4	Tcell	-2.18688	-19.0893
P4.I.AACCGCGGTACAGACG	Tumor	P4	Tcell	-12.9616	-11.4124
P4.I.AACCGCGTCAGCTCGG	Tumor	P4	Tcell	-3.04791	-14.1249
P4.I.AACGTTGGTTGGGACA	Tumor	P4	Tcell	-14.9367	-15.7329
P4.I.AACGTTGTCGCCAAAT	Tumor	P4	Tcell	-13.4279	-18.4992
P4.I.AACGTTGTCGCGGATC	Tumor	P4	Tcell	7.5144	7.39683
P4.I.AACTCAGAGCACCGTC	Tumor	P4	Tcell	-4.271	-4.3471
P4.I.AACTCAGAGTGGCACA	Tumor	P4	Tcell	-13.3755	-16.4189
P4.I.AACTCAGTCTAACTTC	Tumor	P4	Tcell	-10.1593	-13.3472
P4.I.AACTCCCAGTACGTAA	Tumor	P4	Tcell	-14.3963	-17.3266
P4.I.AACTCCCCAAAGAATC	Tumor	P4	Tcell	-15.2052	-18.26
P4.I.AACTCCCGTCGTCTTC	Tumor	P4	Tcell	3.48209	-9.45885
P4.I.AACTCCCGTGGCGAAT	Tumor	P4	Tcell	-17.0336	-8.49926
P4.I.AACTCCCTCACTCCTG	Tumor	P4	Tcell	-22.7434	-5.6506
P4.I.AACTCCCTCCTGTAGA	Tumor	P4	Tcell	-10.9513	-18.7721
P4.I.AACTCTTAGGTGGGTT	Tumor	P4	Tcell	-15.3004	-18.0721
P4.I.AACTCTTTCTATCCTA	Tumor	P4	Tcell	-8.0096	-4.20616
P4.I.AACTGGTAGAACAACT	Tumor	P4	Tcell	-20.0676	-0.229399
P4.I.AACTGGTCACCAGGCT	Tumor	P4	Tcell	-14.0728	-6.624
P4.I.AACTTTCCAGATTGCT	Tumor	P4	Tcell	-14.5856	-17.9191
P4.I.AAGACCTAGCGATGAC	Tumor	P4	Tcell	-7.63494	-4.06524
P4.I.AAGACCTCAATCGGTT	Tumor	P4	Tcell	-4.63844	-7.24399
P4.I.AAGACCTGTACAGTGG	Tumor	P4	Tcell	-13.2206	-2.94515
P4.I.AAGACCTGTGTCTGAT	Tumor	P4	Tcell	-24.8903	-3.93338
P4.I.AAGCCGCAGCGCTTAT	Tumor	P4	Tcell	-7.50004	-7.44615
P4.I.AAGCCGCAGTGAAGTT	Tumor	P4	Tcell	3.5056	-11.9585
P4.I.AAGCCGCCATGGGAAC	Tumor	P4	Tcell	-13.7352	-20.5552
P4.I.AAGGAGCTCCAAACAC	Tumor	P4	Tcell	-8.64697	-13.7187
P4.I.AAGGCAGAGTCGTACT	Tumor	P4	Tcell	-14.2847	2.81592
P4.I.AAGGTTCAGCGGCTTC	Tumor	P4	Tcell	-15.0068	-17.9559
P4.I.AAGGTTCCAGCTGCAC	Tumor	P4	Tcell	0.384709	-20.6709
P4.I.AAGTCTGAGAGAACAG	Tumor	P4	Tcell	-11.5371	-18.6417
P4.I.AATCGGTGTCTCACCT	Tumor	P4	Tcell	-8.24989	-3.33542
P4.I.ACACCAAGTTCGTTGA	Tumor	P4	Tcell	-13.5084	-17.3849
P4.I.ACACCAATCACAATGC	Tumor	P4	Tcell	-17.4345	3.64967
P4.I.ACACCAATCCTAGAAC	Tumor	P4	Tcell	-13.7254	-2.43931
P4.I.ACACCCTTCACCACCT	Tumor	P4	Tcell	-16.4796	11.0075
P4.I.ACACCCTTCCTAGAAC	Tumor	P4	Tcell	-14.9977	-18.0594
P4.I.ACACCGGAGATCCCAT	Tumor	P4	Tcell	-14.9253	-17.9262
P4.I.ACACCGGGTAAACACA	Tumor	P4	Tcell	-14.4441	-20.0578
P4.I.ACACCGGTCCATGAGT	Tumor	P4	Tcell	-14.3887	-17.6388
P4.I.ACACTGATCTGCTGCT	Tumor	P4	Tcell	-14.1246	-9.88997
P4.I.ACAGCCGAGTGAAGAG	Tumor	P4	Tcell	-14.1486	-20.5769
P4.I.ACAGCCGGTGTCAATC	Tumor	P4	Tcell	-4.21249	-15.0908
P4.I.ACAGCTAAGCGGCTTC	Tumor	P4	Tcell	-23.6276	0.236861
P4.I.ACAGCTACAATTGCTG	Tumor	P4	Tcell	0.292108	-18.8635
P4.I.ACAGCTACACTTACGA	Tumor	P4	Tcell	-3.68407	-15.2275
P4.I.ACAGCTATCTTCAACT	Tumor	P4	Tcell	-15.5547	8.48486
P4.I.ACATACGCAACTGCGC	Tumor	P4	Tcell	1.354	-19.0539
P4.I.ACATACGCAAGTTAAG	Tumor	P4	Tcell	-11.5951	-1.77866
P4.I.ACATCAGGTAAGTGGC	Tumor	P4	Tcell	-12.5935	6.08356
P4.I.ACATCAGTCTTGTCAT	Tumor	P4	Tcell	-6.5649	-2.72912
P4.I.ACATGGTAGAGCTGCA	Tumor	P4	Tcell	-8.66132	-18.9635
P4.I.ACATGGTGTTGTACAC	Tumor	P4	Tcell	-13.8631	-0.817913
P4.I.ACATGGTTCCACTCCA	Tumor	P4	Tcell	-9.05673	-22.0989
P4.I.ACATGGTTCTATGTGG	Tumor	P4	Tcell	-9.8125	-11.0822
P4.I.ACCAGTATCCGCTGTT	Tumor	P4	Tcell	-23.1897	-3.82462
P4.I.ACCAGTATCGGCGCTA	Tumor	P4	Tcell	-16.2035	2.91037
P4.I.ACCCACTCATGGATGG	Tumor	P4	Tcell	9.79225	-11.7385
P4.I.ACCCACTTCAAGCCTA	Tumor	P4	Tcell	-13.8484	-18.0893
P4.I.ACCGTAATCAGTTTGG	Tumor	P4	Tcell	-4.22683	-18.6336
P4.I.ACCTTTACAGACAAAT	Tumor	P4	Tcell	-16.4232	-14.5314
P4.I.ACCTTTAGTTCGTCTC	Tumor	P4	Tcell	-2.066	-22.1719
P4.I.ACGAGCCAGATACACA	Tumor	P4	Tcell	-22.1356	-1.49151
P4.I.ACGAGCCCAGTCGATT	Tumor	P4	Tcell	-14.8449	-16.9196
P4.I.ACGAGCCGTAAATACG	Tumor	P4	Tcell	-14.2088	-7.68171
P4.I.ACGAGGACAGAGTGTG	Tumor	P4	Tcell	1.33135	-18.2902
P4.I.ACGAGGATCGTGGTCG	Tumor	P4	Tcell	-22.9126	-3.98429
P4.I.ACGCAGCAGCCAGTAG	Tumor	P4	Tcell	-26.3825	0.71864
P4.I.ACGCAGCCAATGAATG	Tumor	P4	Tcell	-14.4889	3.29534
P4.I.ACGCAGCGTGCATCTA	Tumor	P4	Tcell	-10.357	-22.4175
P4.I.ACGCCAGAGAAACCGC	Tumor	P4	Tcell	-16.6724	-8.97575
P4.I.ACGCCAGTCATGCAAC	Tumor	P4	Tcell	-18.585	7.64847
P4.I.ACGCCGATCCGCATCT	Tumor	P4	Tcell	-13.3035	-16.3733
P4.I.ACGGAGAAGGCTCAGA	Tumor	P4	Tcell	-11.1597	-3.36316
P4.I.ACGGCCATCAGCGACC	Tumor	P4	Tcell	-21.4669	-6.32481
P4.I.ACGGCCATCAGGCCCA	Tumor	P4	Tcell	-15.2034	-7.43287
P4.I.ACGGGCTTCGTCACGG	Tumor	P4	Tcell	-13.6801	-21.2064
P4.I.ACGGGTCAGAACAACT	Tumor	P4	Tcell	1.37853	-18.0916
P4.I.ACGGGTCTCAGCGACC	Tumor	P4	Tcell	-16.3651	-15.088
P4.I.ACGGGTCTCCAGATCA	Tumor	P4	Tcell	-13.4416	0.764485
P4.I.ACGTCAACACACTGCG	Tumor	P4	Tcell	-17.3782	-6.69974
P4.I.ACGTCAAGTAACGCGA	Tumor	P4	Tcell	-13.1589	0.280362
P4.I.ACGTCAATCGTTTGCC	Tumor	P4	Tcell	-17.2866	4.97404
P4.I.ACTATCTTCCCAAGTA	Tumor	P4	Tcell	-17.8251	9.39858
P4.I.ACTGAGTCAATAGCAA	Tumor	P4	Tcell	-23.8127	-4.46977
P4.I.ACTGAGTCAGATTGCT	Tumor	P4	Tcell	-13.0364	-21.8597
P4.I.ACTGATGCACCTCGGA	Tumor	P4	Tcell	-19.9738	9.01207
P4.I.ACTGATGGTTCCGTCT	Tumor	P4	Tcell	7.71486	-7.99385
P4.I.ACTGATGGTTCCTCCA	Tumor	P4	Tcell	-16.7875	-9.00293
P4.I.ACTTACTAGAATTGTG	Tumor	P4	Tcell	-14.2208	1.51257
P4.I.ACTTACTAGCCACCTG	Tumor	P4	Tcell	-20.0832	-7.41966
P4.I.ACTTTCACAGATCCAT	Tumor	P4	Tcell	-1.94835	5.42478
P4.I.ACTTTCAGTGGGTCAA	Tumor	P4	Tcell	0.150571	-8.98447
P4.I.AGAATAGGTAGGCATG	Tumor	P4	Tcell	-25.6409	1.54982
P4.I.AGAATAGGTTGCGCAC	Tumor	P4	Tcell	14.7067	-9.63217
P4.I.AGAGCGAGTAAATGTG	Tumor	P4	Tcell	-13.0544	5.85462
P4.I.AGAGCTTAGACCTAGG	Tumor	P4	Tcell	-21.1384	-7.53203
P4.I.AGAGCTTTCACGGTTA	Tumor	P4	Tcell	-8.90872	-13.3233
P4.I.AGAGCTTTCCTATGTT	Tumor	P4	Tcell	-13.8285	1.88035
P4.I.AGATCTGAGTAATCCC	Tumor	P4	Tcell	-14.0922	-0.911449
P4.I.AGATCTGTCGCAAACT	Tumor	P4	Tcell	-6.4496	-5.8911
P4.I.AGATCTGTCTTTACGT	Tumor	P4	Tcell	-14.8018	-17.5707
P4.I.AGATTGCAGAGTACAT	Tumor	P4	Tcell	-5.71424	-2.31383
P4.I.AGATTGCGTTAAGGGC	Tumor	P4	Tcell	-13.2893	-21.1486
P4.I.AGCAGCCGTGAGGGAG	Tumor	P4	Tcell	-11.1196	-13.2623
P4.I.AGCAGCCTCTGAGGGA	Tumor	P4	Tcell	-14.1498	-17.9899
P4.I.AGCATACTCCATGAGT	Tumor	P4	Tcell	-23.2071	-3.95246
P4.I.AGCCTAAAGCCCAATT	Tumor	P4	Tcell	-7.19402	-4.91619
P4.I.AGCCTAAAGCGCTCCA	Tumor	P4	Tcell	-16.103	2.6654
P4.I.AGCCTAAGTGGTACAG	Tumor	P4	Tcell	-14.5419	-18.7051
P4.I.AGCCTAATCATGTGGT	Tumor	P4	Tcell	1.65899	-18.8306
P4.I.AGCCTAATCGCAAACT	Tumor	P4	Tcell	-13.5318	0.540007
P4.I.AGCGGTCCAATGAAAC	Tumor	P4	Tcell	-27.0171	0.724176
P4.I.AGCGGTCGTCGCGTGT	Tumor	P4	Tcell	-22.4728	-6.0086
P4.I.AGCGTATCACGAAAGC	Tumor	P4	Tcell	-17.516	-6.0598
P4.I.AGCGTATCAGAGCCAA	Tumor	P4	Tcell	-15.9386	-9.26596
P4.I.AGCGTATTCCTTAATC	Tumor	P4	Tcell	-18.0603	-11.9729
P4.I.AGCTCCTCAGCGTTCG	Tumor	P4	Tcell	-1.84581	-17.6365
P4.I.AGCTCCTTCAGCATGT	Tumor	P4	Tcell	-7.84633	-3.57789
P4.I.AGCTCTCAGACTGTAA	Tumor	P4	Tcell	1.29711	-18.7364
P4.I.AGCTCTCGTCCAACTA	Tumor	P4	Tcell	-14.5285	-13.9974
P4.I.AGCTCTCGTCGCATCG	Tumor	P4	Tcell	8.71068	1.90897
P4.I.AGCTCTCGTGCACCAC	Tumor	P4	Tcell	-20.6957	-0.543957
P4.I.AGCTCTCTCGTGGTCG	Tumor	P4	Tcell	-23.6019	-0.432444
P4.I.AGCTCTCTCTCTTATG	Tumor	P4	Tcell	-7.93159	-4.41695
P4.I.AGGCCACCAAGTTAAG	Tumor	P4	Tcell	-17.474	2.24449
P4.I.AGGCCGTAGAAGGTTT	Tumor	P4	Tcell	-12.4677	-0.691332
P4.I.AGGCCGTCATTGTGCA	Tumor	P4	Tcell	-3.24571	-9.54165
P4.I.AGGGAGTCAGAGTGTG	Tumor	P4	Tcell	-19.688	-5.01056
P4.I.AGGGATGCACACTGCG	Tumor	P4	Tcell	-16.1328	8.11585
P4.I.AGGGATGGTCGCGAAA	Tumor	P4	Tcell	-17.6059	9.86714
P4.I.AGGGTGACACAGCCCA	Tumor	P4	Tcell	-14.423	2.28749
P4.I.AGGTCATAGAGCCTAG	Tumor	P4	Tcell	1.51427	6.90759
P4.I.AGGTCATAGCTGAAAT	Tumor	P4	Tcell	-10.1763	-15.001
P4.I.AGGTCATGTTCCACGG	Tumor	P4	Tcell	-13.3086	-21.1518
P4.I.AGGTCATTCTAACCGA	Tumor	P4	Tcell	-14.4688	-20.2228
P4.I.AGTAGTCTCAAACCAC	Tumor	P4	Tcell	-17.2197	-13.6501
P4.I.AGTCTTTAGTGAACGC	Tumor	P4	Tcell	5.15823	-13.0479
P4.I.AGTCTTTCAAGCCATT	Tumor	P4	Tcell	-15.5053	9.96763
P4.I.AGTCTTTTCGCCCTTA	Tumor	P4	Tcell	-8.40977	-3.77913
P4.I.AGTGAGGAGGCGTACA	Tumor	P4	Tcell	8.84391	-9.48944
P4.I.AGTGAGGGTAGCGTAG	Tumor	P4	Tcell	-7.82633	-6.15343
P4.I.AGTGGGATCAGAAATG	Tumor	P4	Tcell	-10.6796	-2.90683
P4.I.AGTGTCAGTGCAGGTA	Tumor	P4	Tcell	1.31708	-19.278
P4.I.AGTTGGTGTTCAACCA	Tumor	P4	Tcell	-7.2545	-3.91803
P4.I.ATAACGCCATCCTAGA	Tumor	P4	Tcell	-23.1483	-1.96285
P4.I.ATAACGCCATGATCCA	Tumor	P4	Tcell	-21.0197	-8.70905
P4.I.ATAAGAGAGGCCCTTG	Tumor	P4	Tcell	1.2953	-19.2108
P4.I.ATAGACCGTCTTGCGG	Tumor	P4	Tcell	-13.649	7.67415
P4.I.ATCACGATCTCAAGTG	Tumor	P4	Tcell	-19.4044	8.932
P4.I.ATCATCTAGACTTTCG	Tumor	P4	Tcell	-12.4434	-19.8924
P4.I.ATCATCTAGGTCATCT	Tumor	P4	Tcell	-25.571	3.14699
P4.I.ATCATCTGTGAACCTT	Tumor	P4	Tcell	7.33654	-9.46114
P4.I.ATCATGGAGCACCGTC	Tumor	P4	Tcell	-11.426	-13.8352
P4.I.ATCATGGGTTGCGCAC	Tumor	P4	Tcell	-7.46892	-4.27915
P4.I.ATCCACCAGCCAGGAT	Tumor	P4	Tcell	-10.0076	-11.4016
P4.I.ATCCACCCACAGACAG	Tumor	P4	Tcell	13.0035	-8.18447
P4.I.ATCCACCCACTATCTT	Tumor	P4	Tcell	-8.53344	-12.3385
P4.I.ATCCACCGTGACTCAT	Tumor	P4	Tcell	-7.4547	-4.1636
P4.I.ATCCACCTCGCTTGTC	Tumor	P4	Tcell	-13.5567	6.82412
P4.I.ATCGAGTCATGCAACT	Tumor	P4	Tcell	-9.81399	0.273096
P4.I.ATCGAGTTCATGTCCC	Tumor	P4	Tcell	-13.9618	-21.1177
P4.I.ATCTACTAGACCTAGG	Tumor	P4	Tcell	-15.4815	-8.95846
P4.I.ATCTACTCAGCCTGTG	Tumor	P4	Tcell	-16.4732	2.51377
P4.I.ATCTACTGTGACGGTA	Tumor	P4	Tcell	-16.8773	-5.90826
P4.I.ATCTACTTCGCGCCAA	Tumor	P4	Tcell	4.45404	-2.82125
P4.I.ATCTGCCTCAGCTCTC	Tumor	P4	Tcell	-7.57598	-4.44441
P4.I.ATGAGGGAGGTGACCA	Tumor	P4	Tcell	-8.3382	-4.65733
P4.I.ATGAGGGCACCGATAT	Tumor	P4	Tcell	-14.0686	-16.6964
P4.I.ATGAGGGTCATTTGGG	Tumor	P4	Tcell	-13.9033	-20.8611
P4.I.ATGCGATAGAAGAAGC	Tumor	P4	Tcell	-25.5936	1.5818
P4.I.ATGCGATAGACTAGAT	Tumor	P4	Tcell	6.19783	-4.6867
P4.I.ATGCGATCAATAGAGT	Tumor	P4	Tcell	-16.2271	-6.39129
P4.I.ATGCGATGTTCAGGCC	Tumor	P4	Tcell	1.32727	6.63177
P4.I.ATGGGAGGTGCCTGTG	Tumor	P4	Tcell	-12.1958	-19.7653
P4.I.ATTACTCTCACTTACT	Tumor	P4	Tcell	-12.0357	-0.823166
P4.I.ATTATCCAGTGGTCCC	Tumor	P4	Tcell	-25.4657	-1.00464
P4.I.ATTCTACAGCCAACAG	Tumor	P4	Tcell	-8.95222	-7.99971
P4.I.ATTCTACAGTATCGAA	Tumor	P4	Tcell	-11.1267	-1.07772
P4.I.ATTCTACGTTACGCGC	Tumor	P4	Tcell	-11.9297	-11.3486
P4.I.ATTGGACAGTACGACG	Tumor	P4	Tcell	-14.2596	2.08231
P4.I.ATTGGACAGTGACTCT	Tumor	P4	Tcell	-8.6638	2.28828
P4.I.ATTGGACGTGCCTTGG	Tumor	P4	Tcell	-7.32881	-4.57894
P4.I.ATTGGACTCACTGGGC	Tumor	P4	Tcell	-7.80292	-3.19302
P4.I.ATTGGTGCAGTTCATG	Tumor	P4	Tcell	-16.9387	-13.8459
P4.I.ATTGGTGTCAAACCAC	Tumor	P4	Tcell	-16.9915	-8.72546
P4.I.ATTGGTGTCTAACTCT	Tumor	P4	Tcell	-12.3658	-1.13824
P4.I.ATTTCTGGTACACCGC	Tumor	P4	Tcell	-12.2165	-12.2735
P4.I.ATTTCTGGTAGGCATG	Tumor	P4	Tcell	-20.9464	-4.90143
P4.I.ATTTCTGTCGTCCAGG	Tumor	P4	Tcell	-14.3137	-17.9942
P4.I.CAACCAAGTCTCCACT	Tumor	P4	Tcell	1.41172	-18.325
P4.I.CAACCAATCAAAGACA	Tumor	P4	Tcell	-20.5082	9.28501
P4.I.CAACCTCAGAGTCGGT	Tumor	P4	Tcell	-13.1514	5.69918
P4.I.CAACCTCAGGACGAAA	Tumor	P4	Tcell	-17.844	-3.87273
P4.I.CAACCTCCAGTCACTA	Tumor	P4	Tcell	-12.9298	-19.6644
P4.I.CAACCTCTCACATGCA	Tumor	P4	Tcell	-24.5693	0.52486
P4.I.CAACCTCTCTCGCTTG	Tumor	P4	Tcell	-12.186	0.477141
P4.I.CAACCTCTCTTCGAGA	Tumor	P4	Tcell	-18.2164	-7.54609
P4.I.CAAGATCAGCGGCTTC	Tumor	P4	Tcell	-19.8421	8.7281
P4.I.CAAGATCCACGGTGTC	Tumor	P4	Tcell	-13.4306	6.44673
P4.I.CAAGATCGTAGGACAC	Tumor	P4	Tcell	-13.9994	1.81484
P4.I.CAAGGCCAGATCCCAT	Tumor	P4	Tcell	-15.0873	-16.6505
P4.I.CAAGGCCAGTTACCCA	Tumor	P4	Tcell	-11.6143	4.97636
P4.I.CAAGGCCCAGGAACGT	Tumor	P4	Tcell	-20.631	-9.94107
P4.I.CAAGGCCTCCGCATCT	Tumor	P4	Tcell	17.1976	-4.05656
P4.I.CAAGTTGAGGTGTGGT	Tumor	P4	Tcell	-17.7129	-4.05736
P4.I.CAAGTTGGTTCGTGAT	Tumor	P4	Tcell	0.892621	-19.4783
P4.I.CAAGTTGTCCGTCAAA	Tumor	P4	Tcell	-11.3751	-15.2151
P4.I.CAAGTTGTCGAATGCT	Tumor	P4	Tcell	-11.6719	-1.29719
P4.I.CACAAACAGATGCCTT	Tumor	P4	Tcell	-25.3674	-0.263572
P4.I.CACAAACAGTGTTGAA	Tumor	P4	Tcell	-19.8718	8.83096
P4.I.CACAAACCACAACTGT	Tumor	P4	Tcell	-24.4857	-0.586627
P4.I.CACAAACCACATCCAA	Tumor	P4	Tcell	-15.4568	-17.6029
P4.I.CACACAACACTCGACG	Tumor	P4	Tcell	-14.3939	-16.9836
P4.I.CACACTCAGAACTGTA	Tumor	P4	Tcell	-14.4458	-0.525729
P4.I.CACACTCAGTCAATAG	Tumor	P4	Tcell	5.5975	-6.202
P4.I.CACACTCCAAGAGGCT	Tumor	P4	Tcell	-17.1241	-10.2298
P4.I.CACACTCCAATGACCT	Tumor	P4	Tcell	-16.8941	-13.9469
P4.I.CACACTCCATTTGCTT	Tumor	P4	Tcell	-14.3138	-17.6378
P4.I.CACACTCGTCTGCCAG	Tumor	P4	Tcell	-26.7085	1.32203
P4.I.CACAGTAGTTTGTTGG	Tumor	P4	Tcell	-14.9751	-17.7069
P4.I.CACATAGGTTAGAACA	Tumor	P4	Tcell	-6.95745	4.96935
P4.I.CACATTTAGTGTTGAA	Tumor	P4	Tcell	11.2123	-10.1372
P4.I.CACATTTGTTCCACAA	Tumor	P4	Tcell	-10.3733	0.332379
P4.I.CACCACTAGTTGAGAT	Tumor	P4	Tcell	-13.213	-20.7851
P4.I.CACCACTGTCACCTAA	Tumor	P4	Tcell	8.45362	-9.56543
P4.I.CACCACTTCATTGCCC	Tumor	P4	Tcell	-25.5628	0.0849982
P4.I.CACCAGGTCCCAACGG	Tumor	P4	Tcell	-15.2708	-16.7143
[truncated: 109,030 more rows]

## Sheet: Metadata for epithelial cells
Metadata for epithelial cells, related to Fig. 2a–c
cell	sample	celltype	tSNE1	tSNE2
P1.E.AAGACCTTCGTAGGAG	P1	Epi4	15.2038	-9.02936
P1.E.ACGGCCATCACCTCGT	P1	Epi4	4.9494	-7.84951
P1.E.ACGGGCTGTCATGCCG	P1	Epi17	1.44478	0.295901
P1.E.AGATCTGGTCTGGAGA	P1	Epi4	16.9752	-12.2382
P1.E.ATGTGTGCAGCTGTAT	P1	Epi4	16.5688	-12.3099
P1.E.CAGCGACCAATAGAGT	P1	Epi28	7.53247	4.48477
P1.E.CAGCTAAGTGTGCCTG	P1	Epi4	17.3547	-9.92742
P1.E.CAGTAACAGTTGCAGG	P1	Epi17	-3.20518	4.48488
P1.E.CCTCTGACACCAGCAC	P1	Epi4	16.3771	-8.5569
P1.E.CGGGTCAAGATATGGT	P1	Epi6	-3.10244	-22.2714
P1.E.CTGCGGAAGCTCAACT	P1	Epi28	9.75713	3.36149
P1.E.GAAGCAGGTTTGACTG	P1	Epi4	16.5641	-12.0756
P1.E.GACTGCGTCATGTCTT	P1	Epi4	16.3008	-10.0827
P1.E.GCACATAGTTACGGAG	P1	Epi4	12.1236	-7.97664
P1.E.GCACATATCTCGGACG	P1	Epi4	16.4659	-8.06945
P1.E.GCATGCGGTTCGGGCT	P1	Epi16	-20.4919	3.68101
P1.E.GGCCGATTCCTCATTA	P1	Epi9	-3.33071	5.03031
P1.E.GGGTCTGTCCGCATCT	P1	Epi6	14.6644	-10.8699
P1.E.GTAGGCCAGATGTGGC	P1	Epi17	2.76477	-1.03407
P1.E.GTAGGCCAGCCAGTAG	P1	Epi28	0.867458	4.98909
P1.E.GTCACAAGTGTATGGG	P1	Epi4	16.9528	-9.7491
P1.E.GTCTTCGGTCGAATCT	P1	Epi28	-1.07939	6.47809
P1.E.TACAGTGCACAAGCCC	P1	Epi17	-3.34376	4.98794
P1.E.TAGCCGGAGTCAAGCG	P1	Epi4	16.8782	-12.9563
P1.E.TGAAAGAAGACAGAGA	P1	Epi17	6.61206	3.65873
P1.E.TGCCAAAGTCATACTG	P1	Epi28	28.6416	-11.696
P1.E.TTCGGTCTCCAACCAA	P1	Epi28	-9.70498	12.3888
P1.E.TTGAACGAGGCGACAT	P1	Epi28	4.59377	-0.740546
P2.E.CAACCAAGTCATATCG	P2	Epi2	7.4541	16.411
P2.E.CGGAGTCCACGAAACG	P2	Epi16	-30.4256	0.499433
P2.E.GCGCAACGTGTTGGGA	P2	Epi2	8.39468	17.2571
P4.E.AAAGATGCAGGTGCCT	P4	Epi4	9.21372	8.96879
P4.E.AAAGCAAGTTATGTGC	P4	Epi0	9.96359	9.61976
P4.E.AAAGTAGAGCGTAATA	P4	Epi4	14.2501	1.61708
P4.E.AACACGTGTAGGCATG	P4	Epi4	10.263	8.11193
P4.E.AACACGTGTCAATACC	P4	Epi0	13.8559	2.44693
P4.E.AACCATGGTACTTCTT	P4	Epi4	1.24705	8.09071
P4.E.AACTCAGAGACAGAGA	P4	Epi4	16.1993	5.68078
P4.E.AACTCCCAGCCGTCGT	P4	Epi4	9.44636	7.59779
P4.E.AACTCCCTCAACACTG	P4	Epi4	14.2804	5.77237
P4.E.AACTTTCTCCGATATG	P4	Epi4	11.4843	7.60284
P4.E.AAGCCGCTCCCTCTTT	P4	Epi0	10.5898	9.23192
P4.E.AAGGAGCCACAGCCCA	P4	Epi4	12.2523	5.90226
P4.E.AAGTCTGAGTCACGCC	P4	Epi4	11.2885	8.31613
P4.E.AATCCAGGTCGGCTCA	P4	Epi4	8.26883	6.21523
P4.E.AATCGGTAGGAATCGC	P4	Epi0	10.3314	9.49635
P4.E.ACACCGGAGCCACCTG	P4	Epi4	9.57241	8.79382
P4.E.ACACTGACATGAAGTA	P4	Epi4	7.71178	18.0911
P4.E.ACACTGATCATGCAAC	P4	Epi4	16.1564	5.67357
P4.E.ACAGCCGAGAGTACCG	P4	Epi4	8.77362	8.95982
P4.E.ACAGCCGAGGACACCA	P4	Epi4	14.1459	1.59005
P4.E.ACATACGCACCAGCAC	P4	Epi0	10.5522	8.78696
P4.E.ACATACGGTCTAACGT	P4	Epi4	7.25026	9.03648
P4.E.ACATCAGGTCTTCTCG	P4	Epi4	14.3759	6.27145
P4.E.ACATCAGGTGAAGGCT	P4	Epi4	8.57925	13.4025
P4.E.ACCCACTAGACTGTAA	P4	Epi4	14.2675	1.64934
P4.E.ACCCACTTCCCTCTTT	P4	Epi4	11.8799	6.77952
P4.E.ACCCACTTCGGCGCAT	P4	Epi4	13.2397	7.84726
P4.E.ACCGTAAGTATAGGGC	P4	Epi4	18.1547	8.37463
P4.E.ACGAGCCGTGCTAGCC	P4	Epi4	10.8854	6.42978
P4.E.ACGAGGAAGAAGCCCA	P4	Epi4	10.3735	5.47415
P4.E.ACGATACGTCCGCTGA	P4	Epi4	12.6826	4.13903
P4.E.ACGATACTCTCGTATT	P4	Epi4	12.6623	3.94837
P4.E.ACGCAGCTCTCTGAGA	P4	Epi4	11.6794	6.36993
P4.E.ACGCCAGCACACCGAC	P4	Epi4	13.2796	4.9662
P4.E.ACGCCAGGTAGCGATG	P4	Epi4	11.9085	7.43892
P4.E.ACGCCGATCCTGCCAT	P4	Epi0	10.9718	9.56272
P4.E.ACGGCCAAGTGCCAGA	P4	Epi0	7.13175	2.95123
P4.E.ACGGGCTAGACGCTTT	P4	Epi4	10.5645	6.73571
P4.E.ACGGGCTGTTCCGTCT	P4	Epi4	16.3715	-6.88119
P4.E.ACGGGCTTCAGCTCGG	P4	Epi4	13.1686	6.20774
P4.E.ACGGGTCCAAGTCTGT	P4	Epi4	9.73384	8.82946
P4.E.ACGGGTCGTTGCGTTA	P4	Epi4	9.94613	6.83857
P4.E.ACTATCTCAGTGACAG	P4	Epi4	13.8983	4.04882
P4.E.ACTGATGCATATGCTG	P4	Epi4	8.90445	8.00667
P4.E.ACTGTCCCATTCTCAT	P4	Epi4	14.2135	3.43075
P4.E.ACTTACTCAAGGTTTC	P4	Epi4	-0.940178	10.3087
P4.E.ACTTACTCAGGGTATG	P4	Epi2	7.0298	17.0064
P4.E.ACTTACTTCAGCCTAA	P4	Epi0	13.6868	2.58817
P4.E.ACTTGTTAGCTGTTCA	P4	Epi4	17.4417	6.05755
P4.E.ACTTTCACACCTATCC	P4	Epi4	0.316925	9.82554
P4.E.AGAGTGGAGACAAAGG	P4	Epi4	-1.11092	10.3486
P4.E.AGAGTGGAGATGTAAC	P4	Epi4	16.5512	-7.42975
P4.E.AGATCTGAGAGTCTGG	P4	Epi4	11.723	6.03115
P4.E.AGCCTAAAGGAACTGC	P4	Epi4	9.29344	8.495
P4.E.AGCCTAATCTGTCTCG	P4	Epi4	12.29	21.8894
P4.E.AGCGGTCAGCGTGTCC	P4	Epi4	16.2381	5.73784
P4.E.AGCGGTCTCCCGGATG	P4	Epi4	7.90128	18.6313
P4.E.AGCGTCGCACCGCTAG	P4	Epi0	13.6076	2.50346
P4.E.AGCTCCTCAGTGGGAT	P4	Epi4	8.50695	7.68526
P4.E.AGCTTGACATCGATGT	P4	Epi4	7.6226	8.6907
P4.E.AGCTTGAGTGCAGGTA	P4	Epi4	10.763	8.26012
P4.E.AGGCCACGTGCAGTAG	P4	Epi4	16.7165	28.6981
P4.E.AGGCCGTAGGGAACGG	P4	Epi4	12.7548	6.62601
P4.E.AGGCCGTCAGTCAGAG	P4	Epi4	13.6732	6.68482
P4.E.AGGGAGTAGAGACTTA	P4	Epi4	12.3793	6.72588
P4.E.AGGGATGAGCCCAACC	P4	Epi4	12.906	6.59396
P4.E.AGGGATGGTGGTAACG	P4	Epi0	8.96741	8.21348
P4.E.AGGGATGTCTCCGGTT	P4	Epi4	12.7068	4.37888
P4.E.AGGGTGAAGCTAAGAT	P4	Epi4	8.40995	12.6422
P4.E.AGGGTGAGTCCCGACA	P4	Epi4	7.42188	18.193
P4.E.AGGGTGATCGCGCCAA	P4	Epi4	-1.54407	6.42976
P4.E.AGTCTTTTCCCAGGTG	P4	Epi4	12.8312	6.58156
P4.E.AGTCTTTTCTGATTCT	P4	Epi4	10.7269	7.13869
P4.E.AGTGAGGTCACATACG	P4	Epi4	13.1651	6.28469
P4.E.AGTGTCACAAGCGATG	P4	Epi4	11.5823	7.14614
P4.E.AGTGTCAGTTGGAGGT	P4	Epi4	-1.49936	6.50978
P4.E.ATAACGCCACGAGAGT	P4	Epi4	13.7211	5.5335
P4.E.ATAACGCGTTCATGGT	P4	Epi4	11.4176	7.32741
P4.E.ATAAGAGGTACGAAAT	P4	Epi0	10.6882	8.94195
P4.E.ATCATGGCAGAGCCAA	P4	Epi0	10.1952	9.58518
P4.E.ATCCACCGTTTGTGTG	P4	Epi4	7.29368	18.2429
P4.E.ATCCGAATCGCGATCG	P4	Epi4	13.5844	7.99125
P4.E.ATCTACTAGGTGCAAC	P4	Epi4	17.1194	-4.92953
P4.E.ATCTACTGTAGAGTGC	P4	Epi0	10.5109	9.0977
P4.E.ATGGGAGCAAGGTTTC	P4	Epi4	11.6022	7.60385
P4.E.ATGTGTGAGACTGGGT	P4	Epi4	18.2193	7.73835
P4.E.ATGTGTGCACAACTGT	P4	Epi4	11.2083	7.04227
P4.E.ATTATCCAGATAGGAG	P4	Epi4	-10.2522	12.5915
P4.E.ATTATCCCATTCGACA	P4	Epi4	10.9978	6.99207
P4.E.ATTGGTGAGAGGACGG	P4	Epi4	15.8527	6.14309
P4.E.CAAGTTGCAACAACCT	P4	Epi4	7.6705	9.1254
P4.E.CAAGTTGGTACAGCAG	P4	Epi4	16.6431	-7.14069
P4.E.CACACCTAGAATCTCC	P4	Epi4	18.4677	7.86762
P4.E.CACACCTAGTGTCCAT	P4	Epi0	11.1779	10.1325
P4.E.CACACTCAGACTTTCG	P4	Epi4	9.57609	9.04627
P4.E.CACACTCCACGGCCAT	P4	Epi4	7.54345	19.1411
P4.E.CACAGTACATATGGTC	P4	Epi4	15.9935	6.39425
P4.E.CACAGTAGTCGAAAGC	P4	Epi4	8.79514	8.19177
P4.E.CACATAGAGCCAACAG	P4	Epi4	12.9327	6.8165
P4.E.CACATAGCATTCGACA	P4	Epi4	-2.66511	9.10183
P4.E.CACCTTGCACAGGTTT	P4	Epi4	13.1971	6.79635
P4.E.CAGAATCCAGTATAAG	P4	Epi4	9.51571	8.83664
P4.E.CAGAGAGCAGGGTACA	P4	Epi0	13.8976	2.37383
P4.E.CAGATCAAGATGTCGG	P4	Epi4	8.62167	7.3562
P4.E.CAGATCACAGGGTTAG	P4	Epi4	13.7455	6.86631
P4.E.CAGCAGCAGGGATGGG	P4	Epi4	15.8023	6.10259
P4.E.CAGCCGAGTGCACGAA	P4	Epi4	16.2349	5.66928
P4.E.CAGCTAAAGACTAGGC	P4	Epi4	11.5599	7.35586
P4.E.CAGGTGCCAAGTAGTA	P4	Epi4	11.1863	-7.31509
P4.E.CAGTAACTCCTATGTT	P4	Epi4	-10.3004	12.5117
P4.E.CAGTCCTAGACTTTCG	P4	Epi4	9.30663	12.4366
P4.E.CATCCACCAATAGCAA	P4	Epi4	17.7779	8.83295
P4.E.CATCCACTCCTCCTAG	P4	Epi4	6.74399	17.4648
P4.E.CATCGGGTCTTTACAC	P4	Epi4	13.8614	1.69016
P4.E.CATGACAAGTTGCAGG	P4	Epi4	8.11105	8.42901
P4.E.CATGCCTAGATATGGT	P4	Epi4	17.9405	7.35277
P4.E.CATGGCGAGGAGTACC	P4	Epi4	11.0974	7.20643
P4.E.CATGGCGAGGTAGCCA	P4	Epi4	8.38636	6.24399
P4.E.CCACCTACATATGCTG	P4	Epi4	11.4115	8.35941
P4.E.CCACGGACAATCTGCA	P4	Epi4	12.1341	6.85711
P4.E.CCATGTCAGGTAGCCA	P4	Epi4	12.3985	7.87825
P4.E.CCATGTCCACGTTGGC	P4	Epi4	12.6718	6.80266
P4.E.CCCAATCCATTGTGCA	P4	Epi4	12.4622	7.57679
P4.E.CCCATACTCCTATTCA	P4	Epi4	7.38353	9.25877
P4.E.CCCTCCTTCGTCGTTC	P4	Epi4	11.3982	7.20897
P4.E.CCGGGATAGTTTGCGT	P4	Epi4	13.2088	6.41438
P4.E.CCGGGATCACAGGAGT	P4	Epi4	10.5031	11.7555
P4.E.CCGGGATTCGACGGAA	P4	Epi4	9.49912	12.7153
P4.E.CCGTGGAGTCTGATTG	P4	Epi4	12.7976	6.67702
P4.E.CCGTTCATCAGCGACC	P4	Epi4	12.6142	7.09524
P4.E.CCTAAAGTCCAGAGGA	P4	Epi4	18.3332	7.78239
P4.E.CCTACACAGCCCAGCT	P4	Epi4	7.66133	20.1044
P4.E.CCTACCAAGAACAACT	P4	Epi4	9.24475	8.80263
P4.E.CCTATTAGTTCGAATC	P4	Epi4	9.69179	11.4544
P4.E.CCTTCCCCATCTCCCA	P4	Epi4	13.2822	6.22863
P4.E.CCTTTCTCACCAACCG	P4	Epi4	9.35719	12.6059
P4.E.CCTTTCTTCCAAACAC	P4	Epi4	11.8653	6.38551
P4.E.CGAACATGTTCCACTC	P4	Epi4	16.5213	5.67571
P4.E.CGAATGTGTAGCTAAA	P4	Epi4	16.9273	-5.06568
P4.E.CGACCTTGTCGACTGC	P4	Epi4	12.7263	6.69927
P4.E.CGACTTCTCACCCGAG	P4	Epi4	10.1059	6.70553
P4.E.CGAGAAGCATGAGCGA	P4	Epi4	16.6978	-6.448
P4.E.CGAGAAGGTAATCGTC	P4	Epi4	8.79592	7.79478
P4.E.CGAGAAGTCATCATTC	P4	Epi6	16.0728	-7.15187
P4.E.CGAGCCAGTCAAAGCG	P4	Epi4	15.1563	6.63348
P4.E.CGAGCCATCAGCTCGG	P4	Epi4	10.632	7.13102
P4.E.CGATCGGAGTGGGTTG	P4	Epi0	10.3731	9.68552
P4.E.CGATCGGTCTGTGCAA	P4	Epi4	14.3382	3.20208
P4.E.CGATTGAAGCTCCTCT	P4	Epi4	9.42376	8.63406
P4.E.CGCGGTAGTTGGTTTG	P4	Epi4	16.0785	5.84168
P4.E.CGCGTTTTCGGTCTAA	P4	Epi4	14.2323	6.56831
P4.E.CGCTATCAGCGCTTAT	P4	Epi4	6.66425	17.0851
P4.E.CGCTATCCATGAAGTA	P4	Epi4	8.21704	8.86261
P4.E.CGCTTCATCGAATGGG	P4	Epi4	7.66044	19.5679
P4.E.CGGACGTGTTACTGAC	P4	Epi4	16.2323	5.68216
P4.E.CGGAGCTGTAACGACG	P4	Epi4	16.3963	5.61047
P4.E.CGGAGCTTCCCTAATT	P4	Epi4	6.61336	-5.46238
P4.E.CGGAGCTTCCGTCAAA	P4	Epi4	16.5983	-6.64947
P4.E.CGGAGTCGTAGGCATG	P4	Epi4	11.3418	7.92218
P4.E.CGGGTCAAGATCTGCT	P4	Epi4	0.212391	9.85888
P4.E.CGGGTCACAGTGACAG	P4	Epi0	14.2198	2.30667
P4.E.CGGGTCACAGTTAACC	P4	Epi4	15.4909	5.99506
P4.E.CGGTTAAGTCTCTTTA	P4	Epi4	13.2536	4.58302
P4.E.CGTAGGCAGGGCACTA	P4	Epi4	14.2865	6.23456
P4.E.CGTCACTCATGGTAGG	P4	Epi15	-1.54017	5.92448
P4.E.CGTCACTGTAAATGAC	P4	Epi4	8.69454	7.83637
P4.E.CGTCAGGTCTGCGACG	P4	Epi4	13.2419	7.12269
P4.E.CGTCCATAGATATGGT	P4	Epi4	18.1022	7.61574
P4.E.CGTCTACAGTGGACGT	P4	Epi4	13.304	7.78499
P4.E.CGTGAGCGTTGTCGCG	P4	Epi4	11.4941	7.31663
P4.E.CGTGAGCTCCCAACGG	P4	Epi4	14.8199	5.83151
P4.E.CGTGTCTAGAGGACGG	P4	Epi4	13.2205	5.53803
P4.E.CGTGTCTTCCTTAATC	P4	Epi4	9.48984	12.6447
P4.E.CGTTAGAAGAGGTAGA	P4	Epi4	9.51698	8.68533
P4.E.CGTTAGATCTGATTCT	P4	Epi4	16.0853	5.78786
P4.E.CGTTGGGGTCAACATC	P4	Epi4	13.609	7.79249
P4.E.CTAACTTAGCACGCCT	P4	Epi4	12.7422	4.83544
P4.E.CTAACTTTCCAAACTG	P4	Epi4	17.3565	7.05406
P4.E.CTAAGACAGATAGTCA	P4	Epi4	16.4074	5.74175
P4.E.CTAAGACAGTACGTTC	P4	Epi4	7.59566	19.2766
P4.E.CTACATTTCGTTTAGG	P4	Epi4	18.636	7.94917
P4.E.CTAGCCTAGACTAGAT	P4	Epi4	13.4403	7.81307
P4.E.CTAGCCTGTAATCGTC	P4	Epi4	8.26345	6.4202
P4.E.CTAGCCTTCGCAAACT	P4	Epi4	7.60229	18.7465
P4.E.CTAGTGAGTCTCACCT	P4	Epi4	11.2473	-0.404511
P4.E.CTAGTGAGTGGTCTCG	P4	Epi4	13.7445	2.46468
P4.E.CTCATTAAGCAACGGT	P4	Epi4	8.96738	14.3937
P4.E.CTCATTAGTAAGAGAG	P4	Epi14	8.31375	17.2124
P4.E.CTCGAAAAGTGGGATC	P4	Epi4	11.9879	7.74582
P4.E.CTCGAGGAGCGTGTCC	P4	Epi4	16.6945	-8.75914
P4.E.CTCGAGGTCGTGGACC	P4	Epi4	8.42851	6.19034
P4.E.CTCGGAGAGCTGCGAA	P4	Epi4	10.3707	5.34561
P4.E.CTCGGGACAACGATCT	P4	Epi4	14.0336	7.43435
P4.E.CTCGGGACATTCACTT	P4	Epi4	7.2853	9.46624
P4.E.CTCGTACCAGACAAAT	P4	Epi4	11.292	8.38448
P4.E.CTCGTCAGTGAACCTT	P4	Epi0	10.5841	9.64262
P4.E.CTCGTCAGTGTAATGA	P4	Epi4	11.5093	7.00357
P4.E.CTCTAATGTTATTCTC	P4	Epi0	8.97177	8.16587
P4.E.CTCTACGGTTATCCGA	P4	Epi0	10.4627	9.63017
P4.E.CTGAAACAGCCCAGCT	P4	Epi4	13.7103	4.3482
P4.E.CTGAAGTGTCTGATTG	P4	Epi4	8.51298	6.26057
P4.E.CTGAAGTGTGCTTCTC	P4	Epi4	7.23563	19.0754
P4.E.CTGCCTAAGAATCTCC	P4	Epi4	16.7383	-7.1502
P4.E.CTGCCTACAACACCCG	P4	Epi4	7.56923	18.5419
P4.E.CTGCCTATCTGGGCCA	P4	Epi4	12.0029	6.0094
P4.E.CTGTGCTAGTTGAGAT	P4	Epi4	12.0288	21.8108
P4.E.CTGTTTAAGTCATGCT	P4	Epi4	8.95369	7.97222
P4.E.CTTAACTTCCCTTGTG	P4	Epi4	7.76775	19.1953
P4.E.CTTAACTTCTGCGTAA	P4	Epi4	13.5745	6.8717
P4.E.CTTCTCTAGCCACGTC	P4	Epi4	16.27	5.6601
P4.E.CTTGGCTAGTTACGGG	P4	Epi4	16.14	-7.33441
P4.E.CTTTGCGCAGCCACCA	P4	Epi4	18.0793	7.58743
P4.E.GAAACTCGTTGTGGAG	P4	Epi4	16.0524	5.77912
P4.E.GAAATGAAGATGTGTA	P4	Epi4	11.2845	7.28076
P4.E.GAACATCGTAACGTTC	P4	Epi4	9.24375	9.04204
P4.E.GAACATCTCCTGTAGA	P4	Epi4	13.3067	7.837
P4.E.GAACCTAGTGTAATGA	P4	Epi4	13.8543	7.31617
P4.E.GAACGGACACTAAGTC	P4	Epi4	13.9081	6.91855
P4.E.GACACGCTCGCGGATC	P4	Epi4	7.41186	19.1839
P4.E.GACCTGGGTAGTGAAT	P4	Epi4	16.7932	-8.84139
P4.E.GACGTTACATGCAACT	P4	Epi4	11.3617	6.11894
P4.E.GACTAACAGTTACCCA	P4	Epi4	11.5174	7.89045
P4.E.GAGGTGAAGACTTTCG	P4	Epi4	16.6641	-7.20997
P4.E.GAGTCCGGTCATATGC	P4	Epi4	12.7472	4.24922
P4.E.GAGTCCGGTTTGTTGG	P4	Epi4	6.9018	19.175
P4.E.GATCAGTAGAAGATTC	P4	Epi4	8.41327	7.96892
P4.E.GATCAGTAGTCAAGCG	P4	Epi4	14.4619	6.65202
P4.E.GATCGCGCAGATCGGA	P4	Epi4	16.8111	-8.67415
P4.E.GATCGCGGTGGACGAT	P4	Epi4	15.1715	6.38981
P4.E.GATCGCGTCCCAACGG	P4	Epi4	10.8913	6.49241
P4.E.GATCTAGGTACGAAAT	P4	Epi0	13.6109	2.37402
P4.E.GATGAAATCTGAGGGA	P4	Epi4	10.38	5.44265
P4.E.GATGAAATCTGTCCGT	P4	Epi4	11.1088	7.24682
P4.E.GATGAGGAGAGTTGGC	P4	Epi4	8.43752	6.62874
P4.E.GATGAGGAGTCATGCT	P4	Epi4	7.46645	19.2359
P4.E.GATGAGGGTAAGGGCT	P4	Epi4	9.43671	8.86459
P4.E.GATTCAGGTATAGGTA	P4	Epi15	-0.490996	10.1442
P4.E.GCAAACTCAAAGGAAG	P4	Epi4	15.0177	6.69442
P4.E.GCACTCTAGAATCTCC	P4	Epi4	8.4114	6.23893
P4.E.GCAGCCAGTGATAAGT	P4	Epi4	9.28454	12.1523
P4.E.GCAGCCAGTTAGTGGG	P4	Epi4	14.4955	6.34831
P4.E.GCATACATCAACACTG	P4	Epi4	14.7049	6.60949
P4.E.GCATGATGTCTCCCTA	P4	Epi4	16.5905	-7.3235
P4.E.GCATGCGCACGCGAAA	P4	Epi4	16.7675	-8.52893
P4.E.GCATGCGGTTCGTCTC	P4	Epi4	16.8753	-8.57144
P4.E.GCATGCGTCGCTAGCG	P4	Epi4	12.8841	4.52822
P4.E.GCCTCTAAGCTGATAA	P4	Epi4	10.3165	5.61452
P4.E.GCCTCTACAGTCAGAG	P4	Epi4	7.32651	18.3446
P4.E.GCGACCACACCCTATC	P4	Epi0	13.755	2.46925
P4.E.GCGAGAACATGTAAGA	P4	Epi4	7.4238	18.6888
P4.E.GCGCAACAGACTCGGA	P4	Epi4	11.3431	8.00061
P4.E.GCGCCAACAATACGCT	P4	Epi4	7.39638	18.5741
P4.E.GCGCCAAGTTTACTCT	P4	Epi4	10.5445	7.39245
P4.E.GCGGGTTGTCGTTGTA	P4	Epi4	12.8789	4.58368
P4.E.GCTCCTAAGATCCGAG	P4	Epi4	13.238	4.93805
P4.E.GCTCTGTCACGGTAAG	P4	Epi4	13.202	7.91356
P4.E.GCTGCAGGTACCATCA	P4	Epi4	12.8855	4.66833
P4.E.GCTGCAGTCACTGGGC	P4	Epi0	10.3064	9.665
P4.E.GCTGCGATCCGTAGTA	P4	Epi4	8.32267	7.45292
P4.E.GCTGCTTGTCAGAATA	P4	Epi4	16.5513	-7.03426
P4.E.GCTGCTTTCAACACGT	P4	Epi4	16.7774	5.82641
P4.E.GCTTCCACAAGTTAAG	P4	Epi4	9.38337	12.4381
P4.E.GGAATAAAGTAACCCT	P4	Epi4	10.6435	6.89029
P4.E.GGAATAAAGTGCCAGA	P4	Epi4	13.1149	4.40747
P4.E.GGACAAGTCACCACCT	P4	Epi4	10.4421	6.65232
P4.E.GGACATTGTACATGTC	P4	Epi4	16.7666	-8.91307
P4.E.GGACGTCCACCTATCC	P4	Epi4	10.8821	7.16622
P4.E.GGATTACCAAGTACCT	P4	Epi4	12.1266	6.59731
P4.E.GGATTACTCGTCCAGG	P4	Epi4	8.4176	7.22777
P4.E.GGCAATTGTTGAGTTC	P4	Epi4	8.95315	7.95402
P4.E.GGCGACTCAGATCCAT	P4	Epi4	12.821	4.63563
P4.E.GGCTGGTCACGGCCAT	P4	Epi0	12.6821	3.869
P4.E.GGCTGGTTCTGTACGA	P4	Epi4	11.756	6.61773
P4.E.GGGATGAGTTTGACAC	P4	Epi4	7.57473	8.87378
P4.E.GGGTCTGCAGACGCAA	P4	Epi4	9.743	12.1698
P4.E.GGGTTGCAGATGGCGT	P4	Epi4	11.4393	7.73885
P4.E.GGTATTGAGAGGGATA	P4	Epi4	13.7136	7.67849
P4.E.GGTATTGTCTAAGCCA	P4	Epi4	16.9135	-5.23057
P4.E.GGTGAAGAGAAGGTTT	P4	Epi4	7.56782	18.4364
P4.E.GGTGCGTAGGCAATTA	P4	Epi4	10.8648	6.37865
P4.E.GGTGCGTCAAAGTCAA	P4	Epi4	9.24881	12.6263
P4.E.GGTGCGTGTCTCCCTA	P4	Epi4	13.8308	7.34424
P4.E.GGTGCGTGTGGTACAG	P4	Epi4	11.3359	7.33262
P4.E.GGTGTTATCTGTGCAA	P4	Epi4	8.65418	7.75314
P4.E.GTAACTGCAAAGCGGT	P4	Epi4	8.36494	6.28376
P4.E.GTACTTTCACCACCAG	P4	Epi4	8.89376	8.40446
P4.E.GTCAAGTAGTATGACA	P4	Epi4	16.0832	5.63439
P4.E.GTCAAGTGTCTGGAGA	P4	Epi4	16.7237	-6.05111
P4.E.GTCGTAAGTTAAAGAC	P4	Epi4	16.7009	-7.56102
P4.E.GTCTTCGTCTGAGGGA	P4	Epi4	16.101	5.86337
P4.E.GTGCAGCGTGACAAAT	P4	Epi4	7.64214	19.9571
P4.E.GTGCATAAGAAACCAT	P4	Epi4	16.6031	28.247
P4.E.GTGCTTCCACAAGACG	P4	Epi4	7.8019	8.77238
P4.E.GTGGGTCGTGAACCTT	P4	Epi4	8.08536	9.19131
P4.E.GTGTGCGGTACCGAGA	P4	Epi4	13.5283	4.01724
P4.E.GTTAAGCCAATAACGA	P4	Epi4	10.432	8.81697
P4.E.GTTAAGCTCGAATGCT	P4	Epi4	13.9404	6.13996
P4.E.GTTCGGGCAAGCCTAT	P4	Epi4	-0.262446	10.1012
P4.E.GTTCGGGTCCGAACGC	P4	Epi4	13.2823	6.73173
P4.E.GTTCTCGGTTTGGCGC	P4	Epi4	12.9354	1.8113
P4.E.GTTCTCGTCGCTTGTC	P4	Epi4	8.42008	8.2557
P4.E.GTTTCTACAGCTGCAC	P4	Epi4	7.64065	19.2489
P4.E.GTTTCTAGTTATCCGA	P4	Epi4	13.5992	6.95647
P4.E.GTTTCTATCACCTTAT	P4	Epi4	14.8324	1.72347
P4.E.TAAACCGCACGGCCAT	P4	Epi4	14.2558	7.12949
P4.E.TAAGCGTTCACGACTA	P4	Epi4	14.5801	6.70347
P4.E.TAAGTGCTCCAACCAA	P4	Epi4	16.2483	5.79054
P4.E.TACAGTGAGGCAGGTT	P4	Epi4	10.8981	-10.0803
P4.E.TACCTTAAGAGTTGGC	P4	Epi4	10.6319	6.90778
P4.E.TACCTTAAGCGTTTAC	P4	Epi4	17.1962	6.94372
P4.E.TACCTTAAGTCCGGTC	P4	Epi4	7.50577	18.4281
P4.E.TACGGATAGGAGTAGA	P4	Epi4	16.6381	5.65582
P4.E.TACTCGCTCGCCCTTA	P4	Epi4	9.12341	8.52735
P4.E.TACTCGCTCGTGGGAA	P4	Epi4	10.9975	8.23437
P4.E.TACTTACCATGATCCA	P4	Epi4	11.2814	7.9782
P4.E.TACTTGTCACTGTCGG	P4	Epi4	12.6407	6.89808
P4.E.TAGACCAAGGAATGGA	P4	Epi4	14.0958	5.75281
P4.E.TAGACCAGTTGTTTGG	P4	Epi4	13.278	4.21843
P4.E.TAGGCATGTATAGTAG	P4	Epi4	9.27675	11.8418
P4.E.TAGTGGTAGAGTGAGA	P4	Epi4	14.7853	1.7037
P4.E.TAGTTGGAGTGTACTC	P4	Epi4	13.4943	2.59383
P4.E.TATCTCAAGATGTGGC	P4	Epi4	11.3777	7.40611
P4.E.TATCTCAAGGTACTCT	P4	Epi4	16.5006	-6.93912
P4.E.TATGCCCTCTACCTGC	P4	Epi4	13.9283	7.19876
P4.E.TATGCCCTCTATCCCG	P4	Epi4	10.3638	5.17123
P4.E.TATTACCAGACTTGAA	P4	Epi4	11.7706	6.59991
P4.E.TATTACCTCACATACG	P4	Epi4	13.1384	4.35271
P4.E.TCACAAGAGCCGTCGT	P4	Epi4	12.1198	7.67092
P4.E.TCACAAGTCTACGAGT	P4	Epi4	-0.260247	5.83706
P4.E.TCAGATGGTCTGATCA	P4	Epi0	10.4888	9.51924
P4.E.TCAGCAATCTGCGTAA	P4	Epi4	7.54822	18.9925
P4.E.TCAGCTCAGCGTGTCC	P4	Epi0	8.84763	8.14706
P4.E.TCAGGATTCTGAAAGA	P4	Epi4	11.996	6.93418
P4.E.TCAGGTAGTTTGACTG	P4	Epi4	12.859	4.26449
P4.E.TCAGGTATCTAACTGG	P4	Epi4	10.2581	5.08484
P4.E.TCATTTGAGCCCAACC	P4	Epi4	7.18909	9.71087
P4.E.TCATTTGCAGCTCGAC	P4	Epi4	12.7808	4.69626
P4.E.TCATTTGTCCGCATCT	P4	Epi4	15.8065	-6.91721
P4.E.TCCCGATCAGGTGGAT	P4	Epi4	10.7941	-0.396608
P4.E.TCCCGATGTCCAGTGC	P4	Epi4	11.5888	7.41146
P4.E.TCCCGATGTTGGTGGA	P4	Epi4	12.7889	1.80486
P4.E.TCGAGGCGTACAGTGG	P4	Epi4	12.8952	4.29997
P4.E.TCGAGGCGTGTGGTTT	P4	Epi4	14.0859	6.14482
P4.E.TCGCGTTTCTAACGGT	P4	Epi4	-1.74383	10.6268
P4.E.TCGTACCTCGTAGATC	P4	Epi4	16.3346	-6.96227
P4.E.TCGTAGACAACTGGCC	P4	Epi4	9.66244	11.4593
P4.E.TCGTAGAGTACCGTTA	P4	Epi4	14.3448	1.55154
P4.E.TCGTAGATCAAACCGT	P4	Epi4	8.06996	8.81243
P4.E.TCGTAGATCGTCCGTT	P4	Epi4	16.2371	5.63784
P4.E.TCTCTAAAGGAGTAGA	P4	Epi4	12.7894	4.14652
P4.E.TCTGAGATCTTCAACT	P4	Epi4	7.53943	19.1043
P4.E.TCTGGAAAGAGTAAGG	P4	Epi4	8.21812	8.86717
P4.E.TCTGGAAGTTGACGTT	P4	Epi4	8.4933	7.65059
P4.E.TGACAACAGCAAATCA	P4	Epi0	10.675	9.43312
P4.E.TGACAACAGCTGTCTA	P4	Epi4	11.4992	6.95243
P4.E.TGACAACTCGCCAAAT	P4	Epi0	11.1964	10.0843
P4.E.TGACGGCCACGGATAG	P4	Epi4	11.7322	6.54811
P4.E.TGACTTTTCGCACTCT	P4	Epi4	7.43854	19.0737
P4.E.TGAGCATCAACCGCCA	P4	Epi4	7.67081	18.6076
P4.E.TGAGGGACATTTCAGG	P4	Epi0	13.7446	2.47369
P4.E.TGAGGGAGTCTAGTGT	P4	Epi4	8.28928	8.6765
P4.E.TGAGGGATCAAGGCTT	P4	Epi4	11.4753	6.56085
P4.E.TGAGGGATCCAGATCA	P4	Epi4	7.60867	19.0435
P4.E.TGAGGGATCGCCTGAG	P4	Epi4	11.3975	7.15166
P4.E.TGCCCATTCAAGCCTA	P4	Epi4	16.8055	-9.07818
P4.E.TGCCCATTCACATAGC	P4	Epi4	18.3922	7.73914
P4.E.TGCCCTAAGGATCGCA	P4	Epi4	8.30611	6.45854
P4.E.TGCGTGGAGTCGAGTG	P4	Epi4	9.55692	11.9905
P4.E.TGCTACCAGGATTCGG	P4	Epi4	16.639	-7.74143
P4.E.TGCTGCTAGGCCGAAT	P4	Epi4	7.83679	17.8247
P4.E.TGGACGCAGCATGGCA	P4	Epi4	7.57274	18.2236
P4.E.TGGCCAGAGGCGTACA	P4	Epi0	10.0606	9.51396
P4.E.TGGCCAGGTACAGTGG	P4	Epi2	7.19632	18.0457
P4.E.TGGCGCACAATGGATA	P4	Epi4	10.4668	5.84314
P4.E.TGGCGCAGTCAGAATA	P4	Epi4	7.54045	18.8267
P4.E.TGGCGCATCTCAACTT	P4	Epi4	12.8462	4.18828
P4.E.TGGCTGGAGAGCTATA	P4	Epi4	10.8781	7.27358
P4.E.TGGCTGGTCAGTTTGG	P4	Epi4	11.4742	8.28603
P4.E.TGGGAAGTCCAAGCCG	P4	Epi4	11.0381	7.10295
P4.E.TGGGCGTCATCGGAAG	P4	Epi4	14.3709	6.7555
P4.E.TGGTTCCAGATGTGTA	P4	Epi4	11.4349	6.72487
P4.E.TGTATTCCAATAGAGT	P4	Epi0	13.592	3.30679
P4.E.TGTCCCAGTTAGAACA	P4	Epi4	11.6122	6.75619
P4.E.TGTGGTAAGCCGCCTA	P4	Epi4	9.98695	6.74673
P4.E.TGTGGTACACGGCCAT	P4	Epi4	12.7833	4.26596
P4.E.TGTGTTTAGAGGTAGA	P4	Epi4	9.18011	12.3654
P4.E.TGTGTTTCATACTACG	P4	Epi4	9.68701	11.3704
P4.E.TGTTCCGCAAGGACAC	P4	Epi4	8.34231	8.80374
P4.E.TTAACTCAGGTAAACT	P4	Epi4	7.64292	18.693
P4.E.TTAACTCGTTTAAGCC	P4	Epi4	13.0544	6.80733
P4.E.TTAACTCTCACCGTAA	P4	Epi0	8.98342	8.04828
P4.E.TTAGGCAAGAAACCAT	P4	Epi4	16.5163	-5.83691
P4.E.TTAGGCAAGAGTAAGG	P4	Epi4	9.74985	6.93331
P4.E.TTAGGCAAGCCCTAAT	P4	Epi4	12.7339	4.69185
P4.E.TTAGGCACACATCCGG	P4	Epi4	11.3283	7.36485
P4.E.TTCCCAGAGCTACCGC	P4	Epi4	7.47767	9.12533
P4.E.TTCCCAGGTAGGCTGA	P4	Epi4	12.3414	7.57974
P4.E.TTCGAAGGTAGCACGA	P4	Epi4	7.91499	9.04095
P4.E.TTCGGTCAGCACCGCT	P4	Epi4	13.0662	4.3576
P4.E.TTCGGTCTCTGCGTAA	P4	Epi4	13.047	5.39582
P4.E.TTCTACAGTGAGGCTA	P4	Epi4	12.1481	6.9634
P4.E.TTCTCCTCAGGACCCT	P4	Epi4	7.29071	9.57835
P4.E.TTGAACGAGGTCATCT	P4	Epi4	7.13501	9.12983
P4.E.TTGCCGTTCTCTTGAT	P4	Epi4	16.1333	5.86722
P4.E.TTGGAACGTGGTCTCG	P4	Epi4	16.1473	5.81225
P4.E.TTTGCGCAGCACCGCT	P4	Epi4	13.9875	1.65777
P4.E.TTTGCGCTCCGAACGC	P4	Epi4	13.2447	4.96611
P8.E.ACTGCTCCACCAACCG	P8	Epi17	1.62649	-0.540552
P8.E.GTTTCTATCATTCACT	P8	Epi17	7.58816	3.9166
P8.E.TAGCCGGGTGTTGGGA	P8	Epi17	6.27324	-0.500948
P9.E.ACGCAGCGTGAGGGTT	P9	Epi23	1.02514	2.91079
P9.E.AGAGCTTAGGGCATGT	P9	Epi23	-6.42993	23.7455
P9.E.CTGAAACCATTAACCG	P9	Epi23	1.19549	2.84666
P9.E.GATGAGGAGCCCAACC	P9	Epi23	-5.96288	22.5756
P9.E.GTTCATTCAGTAACGG	P9	Epi23	1.63911	-9.23523
P9.E.TTATGCTTCCACGCAG	P9	Epi24	-23.4186	-25.715
P10.E.CTAAGACTCCGATATG	P10	Epi0	13.1492	2.67334
P10.E.TGCTGCTCAGCCTTGG	P10	Epi27	-15.6328	33.9086
P12.E.AAAGATGAGGGCATGT	P12	Epi4	17.4616	-7.638
P12.E.AAAGTAGTCTCCTATA	P12	Epi4	17.8756	7.23137
P12.E.AACTCCCTCTCCCTGA	P12	Epi0	10.9794	9.81692
P12.E.AAGTCTGGTCAGGACA	P12	Epi29	13.6574	24.5025
P12.E.ACCAGTATCACCATAG	P12	Epi0	7.49186	8.08788
P12.E.ACCCACTCAGTCAGAG	P12	Epi29	13.6573	25.7021
P12.E.ACGGGTCCAATCGAAA	P12	Epi0	5.31713	9.61568
P12.E.AGATTGCCAATCCAAC	P12	Epi4	14.4688	6.20831
P12.E.AGTAGTCGTATGGTTC	P12	Epi4	13.4902	5.11085
P12.E.AGTGGGAGTAGCACGA	P12	Epi4	14.2018	6.21675
P12.E.ATGCGATTCCGTAGTA	P12	Epi4	7.44156	22.4302
P12.E.CAACCTCTCATCTGTT	P12	Epi4	15.2661	5.20337
P12.E.CACACCTCACAGACAG	P12	Epi0	9.10703	10.148
P12.E.CACAGTATCATCTGCC	P12	Epi4	17.9367	7.22225
P12.E.CCATGTCAGCAACGGT	P12	Epi29	9.04747	22.8087
P12.E.CCTATTACAAGCCATT	P12	Epi4	17.0645	6.09913
P12.E.CGAGAAGGTACTTGAC	P12	Epi4	17.2	6.73994
P12.E.CGCCAAGGTCAGAATA	P12	Epi4	13.8004	5.17395
P12.E.CGGACTGAGGAGTCTG	P12	Epi0	7.16837	2.99625
P12.E.CGGACTGTCGGCTACG	P12	Epi4	13.6801	5.31672
P12.E.CGGCTAGAGTACGTAA	P12	Epi0	11.8732	9.11996
P12.E.CGTCTACCATCAGTAC	P12	Epi0	7.47747	2.85862
P12.E.CTAATGGCAGTTCATG	P12	Epi4	13.8222	5.1895
P12.E.CTACATTAGTCATGCT	P12	Epi2	2.72571	16.384
P12.E.CTCGTACAGTACCGGA	P12	Epi0	17.1963	-6.72161
P12.E.CTCTACGAGCGTCAAG	P12	Epi4	9.13054	6.86074
P12.E.GACCAATCACCTCGTT	P12	Epi0	15.9642	2.62831
P12.E.GACGTTAAGTGGTAGC	P12	Epi4	16.6092	6.43267
P12.E.GCATACAGTATGCTTG	P12	Epi0	6.88062	5.22686
P12.E.GCTCCTAGTATATGAG	P12	Epi2	0.720436	14.8752
P12.E.GCTGCGAAGATCCCAT	P12	Epi4	17.8397	7.20767
P12.E.GCTGCGAGTGCCTTGG	P12	Epi0	6.57924	10.2636
P12.E.GGAAAGCGTCACCTAA	P12	Epi4	17.2865	6.61126
P12.E.GGATGTTCATCTCCCA	P12	Epi4	16.2207	6.26834
P12.E.GGCGTGTTCATCACCC	P12	Epi0	7.28295	2.94476
P12.E.GGCTGGTCACATAACC	P12	Epi4	14.6144	4.95136
P12.E.GGGTTGCTCTTAACCT	P12	Epi4	14.4398	6.21305
P12.E.GTAACGTTCATGCTCC	P12	Epi4	16.9894	6.06009
P12.E.GTACGTATCCTGCCAT	P12	Epi4	13.7348	5.72456
P12.E.TACTTGTAGAGTTGGC	P12	Epi0	10.243	9.00561
P12.E.TAGTTGGGTTAAAGAC	P12	Epi4	14.3779	-12.0171
P12.E.TCATTACAGGGTTCCC	P12	Epi4	16.3233	6.4013
P12.E.TCATTACTCAAACCAC	P12	Epi4	16.197	6.04489
P12.E.TCGCGTTAGTCAATAG	P12	Epi4	17.3611	-7.59271
P12.E.TCGTACCAGGCTACGA	P12	Epi17	-15.4327	4.41435
P12.E.TCTGGAAAGAGCTGGT	P12	Epi4	17.6912	7.06928
P12.E.TGAAAGATCACTCTTA	P12	Epi4	14.3363	6.17553
P12.E.TGAGAGGGTCGAGTTT	P12	Epi4	14.5262	6.18555
P12.E.TGGCGCATCTGAGGGA	P12	Epi2	2.77514	16.2989
P12.E.TTAACTCGTAGGACAC	P12	Epi4	14.8358	5.04865
P12.E.TTAGGACTCTCGTATT	P12	Epi0	10.5035	9.32505
P15.E.AACACGTGTTCGCGAC	P15	Epi28	-2.99249	10.3394
P15.E.AACTTTCCACCTTGTC	P15	Epi2	-0.570211	11.3954
P15.E.AAGGAGCAGTGAAGTT	P15	Epi2	-0.703752	11.2184
P15.E.ACATACGTCCTAGTGA	P15	Epi2	16.783	4.97595
P15.E.ACATGGTCAGCGATCC	P15	Epi2	5.68303	7.55374
P15.E.ACGGGCTAGCTATGCT	P15	Epi2	16.6201	28.2353
P15.E.ACTGAACGTGTTCTTT	P15	Epi2	16.6727	4.50858
P15.E.ACTGCTCTCAGCATGT	P15	Epi2	-0.26614	11.6092
P15.E.AGTGTCAAGCGTGAAC	P15	Epi2	0.235262	11.2765
P15.E.CAACCTCTCTCGTATT	P15	Epi2	1.25039	12.045
P15.E.CAACTAGTCATAAAGG	P15	Epi17	-2.78866	4.52384
P15.E.CACACTCTCGCACTCT	P15	Epi2	-0.460258	11.4429
P15.E.CACCTTGTCTGATTCT	P15	Epi2	-6.2976	12.6108
P15.E.CAGATCACATGTTGAC	P15	Epi17	-15.9612	3.77068
P15.E.CCACCTAAGCTTCGCG	P15	Epi15	0.384689	11.3468
P15.E.CGACCTTCACACCGAC	P15	Epi2	0.692342	12.1621
P15.E.CGAGCACTCAGCATGT	P15	Epi2	-7.86611	13.9837
P15.E.CGCTATCTCCCGGATG	P15	Epi15	-13.2626	1.56761
P15.E.CGTCCATTCTTCGGTC	P15	Epi2	-7.86304	12.279
P15.E.CTAAGACGTCTAGCCG	P15	Epi4	16.3039	5.36864
P15.E.CTCAGAATCACGATGT	P15	Epi2	5.35881	4.73981
P15.E.CTCATTACACCTCGTT	P15	Epi2	1.97776	15.795
P15.E.CTTAACTCACAGACAG	P15	Epi18	-0.280315	11.4616
P15.E.GACGTGCGTACACCGC	P15	Epi2	0.0275754	11.9317
P15.E.GATCGATGTCCGAGTC	P15	Epi2	6.49611	5.96131
P15.E.GATCTAGGTCTTCTCG	P15	Epi2	5.3624	8.70681
P15.E.GATGAAAAGGACAGCT	P15	Epi4	16.5785	4.89193
P15.E.GATGAGGTCGTGGACC	P15	Epi4	11.9104	5.97842
P15.E.GCCAAATGTCTAACGT	P15	Epi2	-0.283401	11.5401
P15.E.GCGCAACGTGATAAAC	P15	Epi2	0.233099	11.296
P15.E.GGCCGATAGATCGGGT	P15	Epi4	11.0833	6.55292
P15.E.GTCGGGTGTCAGATAA	P15	Epi2	-0.455085	11.5225
P15.E.GTTCATTCATACTACG	P15	Epi2	2.55557	14.8889
P15.E.TACTCATGTCCGAATT	P15	Epi2	-0.572102	11.4445
P15.E.TAGTGGTTCAGGTAAA	P15	Epi2	0.280361	11.3366
P15.E.TATGCCCAGTTAGCGG	P15	Epi2	5.64576	-10.1174
P15.E.TCGCGAGAGACAAGCC	P15	Epi2	0.268783	11.3717
P15.E.TCGTAGAAGGCCCGTT	P15	Epi2	-1.70313	13.0308
P15.E.TCTCTAATCCCAAGAT	P15	Epi2	6.78129	7.89164
P15.E.TGAGCATGTGCCTGGT	P15	Epi2	3.42694	16.0627
P15.E.TGGCGCAAGGCTCAGA	P15	Epi2	7.41026	8.01274
P15.E.TTCGGTCCATGGTCAT	P15	Epi2	0.21595	10.3937
P15.E.TTTATGCCACACTGCG	P15	Epi2	-6.6674	12.0407
P16.E.ATCTGCCAGTGGTAGC	P16	Epi2	-6.90202	13.6974
P17.E.GAGCAGACAATGGTCT	P17	Epi0	4.43049	-1.03955
P20.E.AAACCTGAGGGTTCCC	P20	Epi17	2.77987	-0.64073
P20.E.AAACCTGCAATGGAGC	P20	Epi17	-3.1339	6.99853
P20.E.AAACCTGCACTGTTAG	P20	Epi4	12.0222	-9.38204
P20.E.AAACCTGTCTATGTGG	P20	Epi17	-4.31967	8.22388
P20.E.AAAGATGGTCCAGTTA	P20	Epi17	-15.8829	3.51522
P20.E.AAAGTAGCACATGACT	P20	Epi17	-10.2482	6.79533
P20.E.AACCATGCACGGCGTT	P20	Epi17	-3.58627	7.41943
P20.E.AACGTTGGTATAAACG	P20	Epi17	-3.37096	7.19564
P20.E.AACTCTTGTTATTCTC	P20	Epi17	-3.27042	7.18203
P20.E.AACTTTCAGTCACGCC	P20	Epi17	2.91284	-0.399595
P20.E.AACTTTCTCCTGCAGG	P20	Epi17	2.63011	-2.48207
P20.E.AACTTTCTCTGGTGTA	P20	Epi17	2.73175	-1.05533
P20.E.AAGCCGCCAGGCAGTA	P20	Epi17	2.31618	-0.936133
P20.E.AAGCCGCCATGGAATA	P20	Epi17	-2.31286	6.41932
P20.E.AAGGCAGAGGATGCGT	P20	Epi4	4.02927	-4.35355
P20.E.AAGGTTCGTAGAAAGG	P20	Epi17	-2.99423	5.02642
P20.E.AAGTCTGAGGGCATGT	P20	Epi17	-3.41387	7.28439
P20.E.AATCCAGAGAACAATC	P20	Epi17	-2.98974	6.21045
P20.E.AATCGGTTCTGCGTAA	P20	Epi17	-3.81671	7.62366
P20.E.ACACCGGTCAGAGCTT	P20	Epi17	2.12731	-1.73163
P20.E.ACAGCCGAGAGTGACC	P20	Epi17	2.46643	-1.18735
P20.E.ACAGCCGTCTCGTTTA	P20	Epi0	1.60292	-0.106537
P20.E.ACAGCTAGTGGACGAT	P20	Epi17	2.3102	-1.61475
P20.E.ACATACGAGCTGCGAA	P20	Epi17	-4.58583	8.00117
P20.E.ACATACGAGGTTACCT	P20	Epi17	-2.27604	5.62434
P20.E.ACATACGGTCGCATAT	P20	Epi17	2.88301	-0.664554
P20.E.ACATCAGAGATATGGT	P20	Epi17	2.34282	0.221342
P20.E.ACATCAGTCCGCATCT	P20	Epi17	2.38678	-1.16134
P20.E.ACATGGTTCTACTCAT	P20	Epi17	-2.84408	4.42087
P20.E.ACCCACTTCTGCGTAA	P20	Epi17	-2.07328	5.2954
P20.E.ACCGTAATCATCGATG	P20	Epi17	-10.0798	6.86703
P20.E.ACCTTTAAGTCGTACT	P20	Epi17	-10.096	6.75396
P20.E.ACGAGCCCACGGTGTC	P20	Epi17	-3.98863	7.70249
P20.E.ACGATGTAGTTGAGTA	P20	Epi17	-2.12546	5.65661
P20.E.ACGATGTGTTAAGTAG	P20	Epi17	2.50574	-1.30052
P20.E.ACGCAGCTCTGCGTAA	P20	Epi17	2.67771	-2.4057
P20.E.ACGCCGAAGGAATGGA	P20	Epi17	-3.2155	6.53399
P20.E.ACGGCCATCCACTCCA	P20	Epi17	-1.36598	5.07917
P20.E.ACGGCCATCGGAATCT	P20	Epi17	-1.76136	4.95054
P20.E.ACGGGCTGTCGGCACT	P20	Epi17	2.46923	-1.39386
P20.E.ACGGGTCCAAGCTGGA	P20	Epi17	4.27831	-1.02197
P20.E.ACGTCAATCTCAAACG	P20	Epi17	-2.78991	4.99353
P20.E.ACTGAACCATTTCAGG	P20	Epi4	9.57091	7.61167
P20.E.ACTGAGTGTTAAAGAC	P20	Epi4	16.8957	-5.91778
P20.E.ACTGTCCCAGCCAGAA	P20	Epi17	-10.0939	6.87743
P20.E.ACTTACTAGTGTTAGA	P20	Epi17	-2.45043	6.35044
P20.E.AGAATAGAGATATGGT	P20	Epi17	-10.2293	6.79943
P20.E.AGAGCGAGTTATTCTC	P20	Epi17	2.16894	-1.77909
P20.E.AGAGCGATCAACACGT	P20	Epi17	-3.39228	7.24055
P20.E.AGAGCTTGTCCGTTAA	P20	Epi17	-3.86038	7.60583
P20.E.AGAGTGGAGACCTAGG	P20	Epi17	-18.6227	-1.73737
P20.E.AGAGTGGGTCGATTGT	P20	Epi17	-1.52367	5.26484
P20.E.AGCATACTCCGCGCAA	P20	Epi17	3.1296	-2.57972
P20.E.AGCCTAAAGCTCCCAG	P20	Epi17	3.10103	-2.6462
P20.E.AGCTCCTCACGACGAA	P20	Epi17	2.63588	-1.06728
P20.E.AGGCCGTAGAAACGCC	P20	Epi17	2.68741	-1.21464
P20.E.AGGGATGAGAAACGAG	P20	Epi17	3.33013	0.234263
P20.E.AGGGTGACACGGTAAG	P20	Epi17	-2.83721	6.35982
P20.E.AGTAGTCAGAGTGACC	P20	Epi17	-3.81617	7.68689
P20.E.AGTAGTCGTGTATGGG	P20	Epi17	-16.1399	3.56041
P20.E.AGTGGGATCGCAAGCC	P20	Epi17	0.171257	3.36895
P20.E.AGTTGGTTCTGATTCT	P20	Epi17	3.61064	-3.61277
P20.E.ATCACGAAGGGTCTCC	P20	Epi17	-3.26774	7.02694
P20.E.ATCATCTGTCTTTCAT	P20	Epi17	-4.23323	8.22406
P20.E.ATCTACTGTCCTCTTG	P20	Epi17	-4.66281	8.101
P20.E.ATGAGGGGTAGCTAAA	P20	Epi17	2.15917	-1.37171
P20.E.ATGAGGGTCCATGAAC	P20	Epi17	2.85611	-0.312616
P20.E.ATTACTCCATCTACGA	P20	Epi17	2.53302	-0.954399
P20.E.ATTCTACAGACCTAGG	P20	Epi17	-3.91203	7.99202
P20.E.ATTGGTGTCAATCACG	P20	Epi17	-2.88343	6.2584
P20.E.ATTTCTGCAAGGTGTG	P20	Epi17	2.51845	-2.50768
P20.E.CAAGATCGTCTCTCGT	P20	Epi17	-10.1448	6.85308
P20.E.CAAGGCCCATGCCACG	P20	Epi17	-3.68485	7.57237
P20.E.CAAGGCCGTCGGCTCA	P20	Epi17	2.07272	-1.39493
P20.E.CAAGTTGTCGGCGGTT	P20	Epi0	5.11406	-2.1828
P20.E.CACACTCGTTGTACAC	P20	Epi0	5.4264	-1.6062
P20.E.CACAGGCAGCCCTAAT	P20	Epi17	-3.87724	7.85143
P20.E.CACAGGCCATTGGTAC	P20	Epi17	-2.57294	6.2747
P20.E.CACATAGAGAGGTTAT	P20	Epi17	-3.04748	7.05489
P20.E.CACCAGGAGAGCTGCA	P20	Epi17	-4.24032	8.26088
P20.E.CACCTTGGTCAATGTC	P20	Epi17	4.35076	0.798554
P20.E.CACTCCATCTTCGGTC	P20	Epi17	-2.43134	6.99701
P20.E.CAGAATCAGCCACTAT	P20	Epi17	2.5448	-0.843738
P20.E.CAGAGAGAGACCTAGG	P20	Epi0	3.68485	-3.25583
P20.E.CAGAGAGCAGGTTTCA	P20	Epi17	4.7662	-0.0456117
P20.E.CAGCCGATCAACGGCC	P20	Epi17	1.87488	-1.23251
P20.E.CAGCGACCACGAAACG	P20	Epi17	1.65328	-0.807093
P20.E.CAGCGACGTGTTCTTT	P20	Epi17	-3.7141	7.40583
P20.E.CAGCTAAAGGCAATTA	P20	Epi17	-4.27036	7.81044
P20.E.CAGCTAAGTCCGTTAA	P20	Epi17	-4.02078	7.7357
P20.E.CAGTAACCAGAAGCAC	P20	Epi17	3.26726	-3.00492
P20.E.CAGTCCTAGTGTGGCA	P20	Epi17	2.34592	-1.43159
P20.E.CATGACAGTTACAGAA	P20	Epi17	-15.6559	4.07845
P20.E.CATGCCTCACGCCAGT	P20	Epi17	-2.98842	5.5121
P20.E.CATTATCAGGGTTTCT	P20	Epi17	-2.01268	5.67626
P20.E.CCCAGTTTCTACTTAC	P20	Epi17	-1.33077	5.16206
P20.E.CCGTACTCAAGGGTCA	P20	Epi4	12.4502	-8.92555
P20.E.CCGTACTGTCTCTTTA	P20	Epi17	2.68187	-1.39554
P20.E.CCGTTCAAGATCACGG	P20	Epi17	2.56915	-2.43746
P20.E.CCTAAAGTCACAGTAC	P20	Epi17	-1.17367	5.13446
P20.E.CCTAAAGTCTACCTGC	P20	Epi17	3.21995	-3.21144
P20.E.CCTAGCTCAGCGAACA	P20	Epi17	3.21134	-2.46425
P20.E.CCTAGCTGTCCAAGTT	P20	Epi17	-2.29703	5.88299
P20.E.CCTAGCTTCACAATGC	P20	Epi17	-3.52412	7.23786
P20.E.CCTATTAGTAACGTTC	P20	Epi17	5.58546	-3.99843
P20.E.CCTATTAGTAGAGCTG	P20	Epi17	-8.43397	1.15572
P20.E.CCTTACGCATGGTCTA	P20	Epi17	-3.58271	7.3651
P20.E.CCTTTCTGTGGAAAGA	P20	Epi4	5.03504	-7.6626
P20.E.CGAACATGTAAAGGAG	P20	Epi17	2.5222	-2.16007
P20.E.CGAACATGTAAATGAC	P20	Epi17	2.41362	-1.71283
P20.E.CGAGAAGTCTCATTCA	P20	Epi17	-2.13128	5.74238
P20.E.CGAGCACAGGTGTGGT	P20	Epi17	-3.48323	7.05526
P20.E.CGAGCCAAGTGTACGG	P20	Epi17	3.20008	-3.20705
P20.E.CGAGCCACATACCATG	P20	Epi17	-3.19947	6.94636
P20.E.CGATTGAAGAACTGTA	P20	Epi17	2.91049	-2.77443
P20.E.CGCGGTATCCGGGTGT	P20	Epi17	-1.80841	5.27307
P20.E.CGCGTTTAGTATGACA	P20	Epi17	-3.15067	6.97524
P20.E.CGCGTTTCAAACGCGA	P20	Epi17	-3.42203	7.28063
P20.E.CGCTATCGTCTGCGGT	P20	Epi17	2.46049	-2.12729
P20.E.CGCTGGACACCTATCC	P20	Epi17	2.47251	-1.44358
P20.E.CGCTGGAGTTCCCGAG	P20	Epi15	-9.03041	2.04479
P20.E.CGGACGTTCAAACGGG	P20	Epi17	-1.62534	5.32712
P20.E.CGGAGTCAGGTTCCTA	P20	Epi17	3.59672	-2.62912
P20.E.CGGAGTCTCACCGTAA	P20	Epi17	-1.62271	5.09556
P20.E.CGTAGCGAGGTGTTAA	P20	Epi17	-1.62335	4.95422
P20.E.CGTAGCGTCTGTTTGT	P20	Epi17	-2.57653	6.05281
P20.E.CGTCTACTCATCTGCC	P20	Epi17	-4.1225	8.02938
P20.E.CGTGTAACACAGCCCA	P20	Epi17	2.4275	-1.16243
P20.E.CGTGTAACACTGTGTA	P20	Epi17	-17.8831	-10.7123
P20.E.CGTGTAACATGTCGAT	P20	Epi17	-15.6926	3.79522
P20.E.CGTTGGGGTCGAATCT	P20	Epi17	1.74142	-1.75259
P20.E.CTAATGGCACAGACTT	P20	Epi17	-2.65787	6.16786
P20.E.CTAATGGCATGAACCT	P20	Epi17	-4.15012	8.13489
P20.E.CTACACCCATGTTGAC	P20	Epi17	2.93372	-0.516092
P20.E.CTACGTCTCAAAGACA	P20	Epi17	2.92615	0.50007
P20.E.CTAGAGTTCAGCTTAG	P20	Epi17	-3.39588	7.40816
P20.E.CTCATTACACAAGACG	P20	Epi17	0.363258	-9.90456
P20.E.CTCATTATCAGCACAT	P20	Epi17	-3.51666	7.16288
P20.E.CTCGAAATCAGTTTGG	P20	Epi17	-3.9465	7.74452
P20.E.CTCGTACGTGATAAAC	P20	Epi2	6.45016	7.0142
P20.E.CTCTAATTCCACTCCA	P20	Epi17	-2.17797	5.21459
P20.E.CTGAAACAGTTTAGGA	P20	Epi17	-3.38448	7.31677
P20.E.CTGAAGTGTGGTCTCG	P20	Epi17	-3.05874	7.0486
P20.E.CTGCCTAGTTGCCTCT	P20	Epi17	3.60117	-3.30927
P20.E.CTGCTGTGTACTCTCC	P20	Epi17	2.66994	-3.18036
P20.E.CTGCTGTGTCACCTAA	P20	Epi17	3.70016	-2.89893
P20.E.CTGCTGTTCCTCAACC	P20	Epi17	-3.18777	6.9483
P20.E.CTGTGCTAGTCATCCA	P20	Epi17	-2.43035	6.65281
P20.E.CTGTTTAAGATCTGCT	P20	Epi17	-2.06047	5.53319
P20.E.CTTACCGGTTAAAGAC	P20	Epi17	4.6646	-0.599685
P20.E.CTTAGGACAGGGATTG	P20	Epi17	-0.166883	5.08154
P20.E.CTTCTCTGTCGTGGCT	P20	Epi17	-1.98425	5.62321
P20.E.CTTGGCTCACAACTGT	P20	Epi17	-2.75457	4.1021
P20.E.GAAACTCTCAGCATGT	P20	Epi17	-15.2474	4.21376
P20.E.GAAATGATCCACGTTC	P20	Epi17	-3.86496	7.8351
P20.E.GAAATGATCCGGGTGT	P20	Epi17	-3.26262	7.30791
P20.E.GAACATCCAGTATGCT	P20	Epi17	3.05142	0.161961
P20.E.GAACATCCATAACCTG	P20	Epi17	-10.2673	6.80514
P20.E.GAATAAGCACAAGTAA	P20	Epi0	2.77145	-1.48247
P20.E.GAATAAGGTGTCAATC	P20	Epi4	15.2388	-6.64025
P20.E.GAATAAGTCAACACGT	P20	Epi17	-3.04181	6.60129
P20.E.GACACGCGTTGTACAC	P20	Epi17	2.50826	-2.3883
P20.E.GACACGCTCATAGCAC	P20	Epi17	3.49981	-3.43041
P20.E.GACAGAGCATGCTGGC	P20	Epi17	-4.2849	8.19679
P20.E.GACAGAGTCACTGGGC	P20	Epi17	-2.98786	6.62409
P20.E.GACAGAGTCGCCTGAG	P20	Epi17	-4.47081	7.76595
P20.E.GACGTTAAGTGGAGAA	P20	Epi17	-3.56637	7.97248
P20.E.GACGTTAGTCATCCCT	P20	Epi17	-1.62484	5.15342
P20.E.GACTAACCACCAACCG	P20	Epi4	11.6586	-9.07222
P20.E.GATCAGTAGCCACGTC	P20	Epi17	-2.25134	5.85184
P20.E.GATCAGTCACGCCAGT	P20	Epi15	-0.0826231	4.7822
P20.E.GATCGCGTCTATGTGG	P20	Epi17	-3.13088	6.99186
P20.E.GATCTAGTCTAAGCCA	P20	Epi17	2.48444	-1.4066
P20.E.GATGAAATCATAGCAC	P20	Epi17	-2.97627	6.72856
P20.E.GATGAGGTCGAATGCT	P20	Epi17	-1.26192	5.19162
P20.E.GATGCTATCAGCACAT	P20	Epi17	-3.69653	7.54999
P20.E.GATGCTATCAGGTAAA	P20	Epi17	2.51894	-1.55923
P20.E.GATTCAGAGATGCCAG	P20	Epi17	-3.71123	6.74596
P20.E.GATTCAGCAAAGCAAT	P20	Epi17	3.31266	-0.592928
P20.E.GCAAACTGTGCGAAAC	P20	Epi17	-2.75509	4.76126
P20.E.GCAAACTTCACTTATC	P20	Epi17	1.65629	-1.7292
P20.E.GCACATACAAGTACCT	P20	Epi17	-2.67131	5.71251
P20.E.GCACTCTAGGTGTTAA	P20	Epi17	2.76826	-3.30195
P20.E.GCATGATCACCTATCC	P20	Epi17	-3.88167	7.67151
P20.E.GCATGATTCGGATGGA	P20	Epi16	-12.0845	5.69843
P20.E.GCATGCGAGAGCCTAG	P20	Epi17	-10.8006	6.71135
P20.E.GCATGTATCCAAAGTC	P20	Epi17	-2.00807	5.24693
P20.E.GCGACCATCAGTCAGT	P20	Epi17	-2.0577	5.58723
P20.E.GCGAGAACATGTCCTC	P20	Epi17	2.78641	-2.7693
P20.E.GCGCCAATCAGAGACG	P20	Epi2	-1.83838	6.65711
P20.E.GCGCCAATCTTGCCGT	P20	Epi17	2.61531	-1.47839
P20.E.GCGCGATAGAAACCAT	P20	Epi17	2.69819	-2.94891
P20.E.GCGCGATTCTGTCTCG	P20	Epi17	-4.5042	8.03381
P20.E.GCTCTGTCACAAGTAA	P20	Epi17	-2.6969	5.85514
P20.E.GCTCTGTTCAGCTCGG	P20	Epi17	2.70085	-3.21558
P20.E.GCTGCGAAGGTAGCTG	P20	Epi17	-4.58712	7.98365
P20.E.GCTGGGTGTTCGGCAC	P20	Epi17	2.7748	0.165944
P20.E.GCTGGGTTCCCTAACC	P20	Epi17	-3.04815	6.76663
P20.E.GGAACTTAGAGGGCTT	P20	Epi17	-3.67071	7.59653
P20.E.GGAATAAGTCCATGAT	P20	Epi17	-2.03477	3.13745
P20.E.GGACAAGGTAGCCTCG	P20	Epi17	2.79385	-0.155328
P20.E.GGACATTCAAAGGTGC	P20	Epi17	2.91206	0.736089
P20.E.GGATTACCATCACAAC	P20	Epi17	2.68611	-2.89719
P20.E.GGCAATTAGCTTATCG	P20	Epi17	-2.24554	6.04917
P20.E.GGCCGATAGAGCCTAG	P20	Epi17	2.62081	-0.92855
P20.E.GGCGTGTTCTCTTGAT	P20	Epi17	-2.70997	4.8143
P20.E.GGGAATGTCTCGCATC	P20	Epi17	-0.583544	3.68625
P20.E.GGGACCTCAGGTCTCG	P20	Epi17	-1.75527	3.83359
P20.E.GGGAGATTCATCACCC	P20	Epi17	-3.14792	6.8707
P20.E.GGTGTTATCAGTGTTG	P20	Epi17	-2.89082	6.49743
P20.E.GGTGTTATCGTTGCCT	P20	Epi17	-0.559395	3.75674
P20.E.GTAACGTGTACCGCTG	P20	Epi6	16.4916	-11.9521
P20.E.GTAACTGAGCACAGGT	P20	Epi17	-2.30863	6.658
P20.E.GTAACTGAGTTAACGA	P20	Epi17	2.68954	-0.967281
P20.E.GTAACTGCAGCGAACA	P20	Epi17	2.19722	-1.35634
P20.E.GTACTCCAGCAGCGTA	P20	Epi17	3.15767	-2.5035
P20.E.GTACTCCAGCCACGTC	P20	Epi17	2.53297	-1.1427
P20.E.GTACTCCCAGCTGGCT	P20	Epi17	3.66357	-3.45205
P20.E.GTACTTTAGCCAGAAC	P20	Epi17	-3.63045	7.71791
P20.E.GTACTTTAGCTGAAAT	P20	Epi17	-3.90511	7.70212
P20.E.GTATTCTGTCAGAAGC	P20	Epi17	7.25837	18.6071
P20.E.GTCATTTGTACCGTAT	P20	Epi17	-4.22548	7.78971
P20.E.GTCATTTTCCCAGGTG	P20	Epi17	-10.2563	6.77223
P20.E.GTCCTCACAGGGAGAG	P20	Epi17	-2.96101	6.50393
P20.E.GTCTTCGTCTCGGACG	P20	Epi17	-2.0538	5.50232
P20.E.GTGCATAAGTTGAGAT	P20	Epi17	2.6831	-0.425594
P20.E.GTGCTTCGTATTCGTG	P20	Epi17	6.09517	-2.95013
P20.E.GTGGGTCTCATTTGGG	P20	Epi17	2.29216	-2.33508
P20.E.GTGTGCGAGCTGATAA	P20	Epi17	6.88421	3.667
P20.E.GTTCGGGCACAGACTT	P20	Epi17	3.18433	-3.29723
P20.E.GTTCTCGGTGCAGGTA	P20	Epi17	-2.91286	6.56357
P20.E.GTTCTCGGTGTCTGAT	P20	Epi4	-3.80361	6.747
P20.E.TAAGAGAGTTAAGACA	P20	Epi4	12.6332	-8.75902
P20.E.TAAGCGTTCCAAACTG	P20	Epi17	-2.05069	5.74926
P20.E.TAAGTGCTCATGTCTT	P20	Epi17	-1.39579	5.78048
P20.E.TACAGTGAGGTCGGAT	P20	Epi17	5.77054	3.3064
P20.E.TACCTATGTGAGGGAG	P20	Epi17	-3.03686	6.73535
P20.E.TAGAGCTTCATGTCTT	P20	Epi17	-0.706678	5.05758
P20.E.TAGGCATAGGAATGGA	P20	Epi17	2.58037	-0.806586
P20.E.TATCAGGCATTATCTC	P20	Epi17	4.84626	-0.44638
P20.E.TATGCCCTCAAGCCTA	P20	Epi17	-2.96835	6.5361
P20.E.TATTACCGTTCCATGA	P20	Epi17	-2.6918	5.83322
P20.E.TATTACCTCGCGTAGC	P20	Epi17	-4.45827	8.06682
P20.E.TCAACGAAGTTAAGTG	P20	Epi17	-3.24615	8.15954
P20.E.TCACAAGCACTACAGT	P20	Epi17	-4.30604	7.5767
P20.E.TCAGATGAGAGTAAGG	P20	Epi17	2.60382	-1.08245
P20.E.TCAGATGCAGACAGGT	P20	Epi6	10.9781	-9.15076
P20.E.TCAGATGTCCCTAACC	P20	Epi17	2.7457	-1.70121
P20.E.TCAGATGTCGGGAGTA	P20	Epi17	-1.26739	5.153
P20.E.TCAGGTATCGTGGGAA	P20	Epi17	-3.94314	7.66573
P20.E.TCATTTGTCTGTTTGT	P20	Epi17	-3.10131	7.94535
P20.E.TCCCGATAGGGTATCG	P20	Epi17	-3.59296	7.35754
P20.E.TCGCGAGTCATGTGGT	P20	Epi4	12.1421	-9.15966
P20.E.TCGCGAGTCGGTGTCG	P20	Epi2	3.76775	-2.73639
P20.E.TCGCGTTAGATAGCAT	P20	Epi17	-1.3957	4.89577
P20.E.TCGGTAATCTGTTGAG	P20	Epi17	-3.16308	7.30272
P20.E.TCGTAGATCACAGTAC	P20	Epi17	-2.65711	6.18731
P20.E.TCTCATACACATCCAA	P20	Epi17	-3.26114	7.3162
P20.E.TCTCATACATCCCATC	P20	Epi17	-3.82641	7.95243
P20.E.TCTGAGAAGGGCACTA	P20	Epi17	23.367	-25.5765
P20.E.TGAAAGACATTACCTT	P20	Epi17	2.84886	-3.15833
P20.E.TGACAACAGGAGTACC	P20	Epi17	3.45463	-2.74622
P20.E.TGACTTTCACAGGTTT	P20	Epi4	16.5513	-12.8929
P20.E.TGAGAGGCAAGGTTCT	P20	Epi17	2.31587	-1.97963
P20.E.TGAGAGGGTTATCCGA	P20	Epi17	2.84091	-0.70063
P20.E.TGAGCCGAGAACAACT	P20	Epi17	-4.13203	7.77199
P20.E.TGCCCATGTGAAAGAG	P20	Epi17	2.39166	-1.49949
P20.E.TGCCCATTCGCTGATA	P20	Epi17	2.44372	-0.790706
P20.E.TGGACGCCACGCATCG	P20	Epi17	3.70688	-0.52475
P20.E.TGGTTAGCATGCTGGC	P20	Epi17	-2.71876	4.66024
P20.E.TGTATTCTCAAGCCTA	P20	Epi17	3.56646	-0.78774
P20.E.TGTATTCTCCCTCTTT	P20	Epi17	2.22901	-1.34329
P20.E.TGTCCCAGTAACGTTC	P20	Epi17	-3.83589	7.48542
P20.E.TGTGGTAAGGCCCGTT	P20	Epi17	-2.92802	6.86983
P20.E.TGTGTTTAGAGTCTGG	P20	Epi17	2.90503	-2.01374
P20.E.TGTGTTTGTTCGGGCT	P20	Epi17	3.06875	-0.320357
P20.E.TTAGGACTCGGCTACG	P20	Epi17	2.14309	-2.1734
P20.E.TTAGGCAGTATAGGGC	P20	Epi17	0.248456	5.00574
P20.E.TTATGCTGTCCAACTA	P20	Epi17	-3.6491	7.67836
P20.E.TTCGAAGTCATGTAGC	P20	Epi17	-2.45549	5.85878
P20.E.TTCTACACAAGTAGTA	P20	Epi17	23.1714	-25.524
P20.E.TTCTACAGTCAATACC	P20	Epi17	-10.4377	6.81844
P20.E.TTCTCAAAGCCAGTAG	P20	Epi17	-2.26501	4.80959
P20.E.TTCTCCTCACCCAGTG	P20	Epi17	-1.89878	5.06255
P20.E.TTGACTTCAGTCAGCC	P20	Epi17	-1.83893	5.40508
P20.E.TTGACTTTCGCGTAGC	P20	Epi6	5.02718	-7.78104
P20.E.TTGCCGTAGTAGGCCA	P20	Epi17	-2.78174	4.92893
P20.E.TTTGCGCTCTAGAGTC	P20	Epi17	2.62817	-1.08409
P20.E.TTTGGTTTCCAACCAA	P20	Epi17	-0.297594	10.92
P21.E.ACTGTCCCATCGACGC	P21	Epi17	-16.3648	3.29725
P21.E.AGCTTGAGTGTAACGG	P21	Epi17	2.3955	-1.29695
P21.E.ATCATGGGTCTGGAGA	P21	Epi17	6.28073	-0.382196
P21.E.ATTTCTGAGCTGTCTA	P21	Epi17	-16.6048	4.1371
P21.E.CCTTTCTTCAGCAACT	P21	Epi17	6.01416	-0.669349
P21.E.CTCGAAAGTGGAAAGA	P21	Epi17	-17.4959	2.58614
P21.E.CTCTACGCATCGGTTA	P21	Epi17	4.87488	-0.914257
P21.E.GAAATGATCTTCCTTC	P21	Epi17	-10.9605	-5.03299
P21.E.GAGCAGATCATTGCGA	P21	Epi17	-16.2514	3.47356
P21.E.GAGGTGACAGCGATCC	P21	Epi4	13.5863	-7.69296
P21.E.GCACTCTGTCCGAACC	P21	Epi18	-3.25845	-8.36555
P21.E.GCGCAACCATTTGCCC	P21	Epi32	-14.0076	-10.7338
P21.E.GCGCGATAGAAGCCCA	P21	Epi17	2.44788	-1.90309
P21.E.GGGTCTGAGCACACAG	P21	Epi17	6.12857	-0.4418
P21.E.GGTGTTATCAACACCA	P21	Epi17	5.23291	-0.8205
P21.E.TGGCGCATCACTGGGC	P21	Epi17	5.0587	-0.29701
P21.E.TGGTTAGTCTGACCTC	P21	Epi17	6.10273	-0.886738
P21.E.TGTCCCAAGAAGATTC	P21	Epi17	6.00324	-0.693413
P22.E.CACACAACAGATTGCT	P22	Epi30	7.14564	11.7686
P22.E.CACAGTACAACCGCCA	P22	Epi4	14.7999	-11.3507
P22.E.CTGCTGTTCGCCTGTT	P22	Epi17	2.67838	-0.705806
P22.E.GGCGTGTAGTCCGGTC	P22	Epi0	2.56365	-2.04613
P23.E.AAACGGGAGAATTCCC	P23	Epi28	5.2843	1.74103
P23.E.AAAGATGCAAGGCTCC	P23	Epi28	20.5483	-9.22946
P23.E.AAAGTAGCATGATCCA	P23	Epi4	16.4979	-8.71248
P23.E.AAATGCCAGAAACCTA	P23	Epi4	12.179	-10.969
P23.E.AAATGCCAGTGAAGAG	P23	Epi28	5.10383	2.23534
P23.E.AAATGCCTCATACGGT	P23	Epi17	9.62356	-0.0528948
P23.E.AACACGTCAATAGCGG	P23	Epi4	16.6134	-8.20919
P23.E.AACCATGAGATCCTGT	P23	Epi28	7.81371	4.87832
P23.E.AACCATGAGTCGTACT	P23	Epi28	0.914919	1.93062
P23.E.AACGTTGAGAACTGTA	P23	Epi28	0.129654	7.82481
P23.E.AACGTTGCACTTAAGC	P23	Epi28	9.81896	3.73992
P23.E.AACTCAGGTCATATGC	P23	Epi0	16.6065	-3.1191
P23.E.AACTCCCCAAAGGTGC	P23	Epi4	15.487	-7.42972
P23.E.AACTCCCTCAACACCA	P23	Epi9	1.03707	10.137
P23.E.AACTCTTTCGGCCGAT	P23	Epi28	-0.613996	6.55403
P23.E.AAGCCGCGTCCCTACT	P23	Epi28	0.30193	6.90578
P23.E.AAGGAGCAGTGCGTGA	P23	Epi28	8.29758	8.13967
P23.E.AAGGAGCTCACAGTAC	P23	Epi28	0.954711	7.24262
P23.E.AAGGCAGAGATAGGAG	P23	Epi4	9.80893	3.41669
P23.E.AAGGCAGCACCCAGTG	P23	Epi28	-0.220062	8.17994
P23.E.AATCCAGCAAGCGTAG	P23	Epi4	15.3433	-7.86509
P23.E.AATCGGTCAGGTGCCT	P23	Epi28	-0.708471	7.65328
P23.E.ACACCAACAGCGTTCG	P23	Epi4	5.23255	-7.62228
P23.E.ACACCCTGTATCAGTC	P23	Epi4	16.3563	-8.93565
P23.E.ACACCGGAGCAGACTG	P23	Epi4	16.8524	-9.73057
P23.E.ACACCGGCAGCGATCC	P23	Epi28	-0.716261	7.72317
P23.E.ACAGCTACACTCAGGC	P23	Epi28	9.99301	3.70204
P23.E.ACAGCTACAGGAACGT	P23	Epi4	17.0528	-12.1702
P23.E.ACAGCTACATTCTCAT	P23	Epi28	-1.17471	9.71861
P23.E.ACATACGCAAGTTAAG	P23	Epi28	0.568223	4.96029
P23.E.ACATCAGCAGCTGGCT	P23	Epi28	0.532669	5.79175
P23.E.ACATGGTGTATTAGCC	P23	Epi1	0.853376	9.51508
P23.E.ACATGGTGTGCCTTGG	P23	Epi28	27.6235	-5.67014
P23.E.ACCAGTACAATAGAGT	P23	Epi4	16.8158	-9.45961
P23.E.ACCTTTACACGAAATA	P23	Epi4	17.3117	-9.88699
P23.E.ACGAGCCTCCCACTTG	P23	Epi4	9.77206	3.05209
P23.E.ACGAGGAAGCGTCAAG	P23	Epi4	12.225	-11.0972
P23.E.ACGAGGAAGCTCTCGG	P23	Epi28	12.1758	-6.33541
P23.E.ACGATGTCAGACAAAT	P23	Epi1	12.5423	3.70693
P23.E.ACGATGTTCCTGTACC	P23	Epi28	10.218	2.43574
P23.E.ACGCCAGAGGGTGTGT	P23	Epi4	19.6936	-8.65561
P23.E.ACGCCGAAGTTGCAGG	P23	Epi4	11.0717	-10.1334
P23.E.ACGGCCAGTAGCAAAT	P23	Epi28	6.24713	3.95784
P23.E.ACTATCTCATCCGTGG	P23	Epi4	16.0824	-7.48305
P23.E.ACTGAACTCTGTTGAG	P23	Epi28	0.826462	5.57042
P23.E.ACTGAGTTCTAGAGTC	P23	Epi28	0.0409293	7.63737
P23.E.ACTGATGCATTATCTC	P23	Epi28	-1.19889	7.09648
P23.E.ACTGCTCAGTTAAGTG	P23	Epi28	11.7399	-5.41266
P23.E.ACTGTCCGTTGGTTTG	P23	Epi28	-0.353964	8.15855
P23.E.AGACGTTAGGAGTACC	P23	Epi4	16.3069	-9.66904
P23.E.AGACGTTGTCTGCCAG	P23	Epi28	0.162323	7.39903
P23.E.AGACGTTTCGGTGTTA	P23	Epi28	0.589263	6.61106
P23.E.AGAGCGATCATCATTC	P23	Epi28	0.428361	8.01724
P23.E.AGAGCTTGTGAGCGAT	P23	Epi28	4.20562	0.674545
P23.E.AGAGTGGTCGACGGAA	P23	Epi4	16.3194	-8.218
P23.E.AGATCTGCACTGTTAG	P23	Epi4	13.6204	-5.96386
P23.E.AGATCTGTCTAACTCT	P23	Epi28	10.2958	-0.143157
P23.E.AGATTGCCACCACGTG	P23	Epi28	-0.355533	8.33205
P23.E.AGCAGCCAGTGTTGAA	P23	Epi4	9.77765	3.41228
P23.E.AGCAGCCGTTTGTGTG	P23	Epi4	16.2547	-13.0248
P23.E.AGCATACTCACGATGT	P23	Epi28	11.208	1.62631
P23.E.AGCGGTCGTAATCACC	P23	Epi28	0.178512	5.34006
P23.E.AGCGTATCAGTGGGAT	P23	Epi28	-0.179674	7.86634
P23.E.AGCGTATGTCATATGC	P23	Epi28	-0.0732064	8.25737
P23.E.AGCGTATGTTAAGATG	P23	Epi28	3.89968	-1.90007
P23.E.AGCGTATTCCCATTAT	P23	Epi0	16.6023	-4.64063
P23.E.AGCTCCTGTTCAGGCC	P23	Epi4	15.7223	-7.8006
P23.E.AGCTCTCTCTCAAGTG	P23	Epi28	10.3099	4.49989
P23.E.AGCTTGACACGGATAG	P23	Epi28	9.88553	3.87408
P23.E.AGCTTGAGTAGCTTGT	P23	Epi28	0.872878	7.79333
P23.E.AGCTTGATCAGTTAGC	P23	Epi4	16.3302	-4.56487
P23.E.AGGCCACCAGCTGCAC	P23	Epi28	-0.293924	6.87909
P23.E.AGGCCACGTCATACTG	P23	Epi28	-0.865104	6.94552
P23.E.AGGCCGTAGGCTAGGT	P23	Epi28	-0.747243	6.36228
P23.E.AGGGAGTCAGCTCGAC	P23	Epi28	6.67871	6.23792
P23.E.AGGGATGCAAGTAATG	P23	Epi4	17.0912	-11.9527
P23.E.AGGGATGGTCGCTTCT	P23	Epi4	16.1485	-6.62531
P23.E.AGGTCATAGTCGCCGT	P23	Epi28	-0.694964	5.29624
P23.E.AGGTCCGCACAAGTAA	P23	Epi28	0.709303	6.83179
P23.E.AGTCTTTGTCACCCAG	P23	Epi28	0.507302	5.14881
P23.E.AGTCTTTGTCGACTAT	P23	Epi28	-0.994251	5.46116
P23.E.AGTTGGTTCTGGAGCC	P23	Epi28	5.99782	9.52202
P23.E.ATCGAGTAGACACGAC	P23	Epi4	15.9091	6.22445
P23.E.ATCTACTAGTGTGAAT	P23	Epi28	10.5342	1.88092
P23.E.ATCTGCCTCAGCTTAG	P23	Epi4	16.4334	-5.0243
P23.E.ATGCGATAGTCCGTAT	P23	Epi28	-0.270221	5.49369
P23.E.ATGCGATGTGTCCTCT	P23	Epi28	0.333517	7.0836
P23.E.ATGTGTGGTGACTCAT	P23	Epi28	0.465107	5.44546
P23.E.ATGTGTGTCAAGCCTA	P23	Epi28	10.6275	1.45412
P23.E.ATGTGTGTCACGCGGT	P23	Epi9	1.03004	10.0585
P23.E.ATTACTCCATGCATGT	P23	Epi4	6.1772	-1.12561
P23.E.ATTACTCGTTGATTCG	P23	Epi28	-0.469612	7.77877
P23.E.ATTATCCCAAGAGTCG	P23	Epi4	12.6559	-6.45831
P23.E.ATTCTACCAGTTCCCT	P23	Epi4	11.0671	-8.5264
P23.E.ATTGGTGAGATCGATA	P23	Epi4	16.3532	-8.45381
P23.E.ATTGGTGAGCGTAGTG	P23	Epi28	11.4063	1.52647
P23.E.ATTTCTGAGCCAACAG	P23	Epi0	1.93209	-0.279346
P23.E.CAACCAATCTCGCTTG	P23	Epi28	-0.836207	7.65425
P23.E.CAAGGCCAGTCGCCGT	P23	Epi4	14.7292	-8.05777
P23.E.CAAGGCCCAACTGGCC	P23	Epi28	4.54883	0.410897
P23.E.CAAGGCCGTCTCAACA	P23	Epi28	0.6204	6.2831
P23.E.CAAGGCCTCTCACATT	P23	Epi28	11.3813	1.56187
P23.E.CACACCTCATTGAGCT	P23	Epi28	-1.1908	7.8041
P23.E.CACACTCGTTCCGTCT	P23	Epi28	10.7329	2.69627
P23.E.CACACTCTCAAACCAC	P23	Epi28	0.289453	7.15603
P23.E.CACACTCTCAGCGACC	P23	Epi4	15.6896	-7.82403
P23.E.CACAGGCGTGCAGGTA	P23	Epi4	19.5241	-8.67108
P23.E.CACAGTATCCGCAAGC	P23	Epi28	-0.0603342	9.03755
P23.E.CACCACTCACGCATCG	P23	Epi4	17.3658	-9.79371
P23.E.CACCAGGCATCGATGT	P23	Epi28	-0.827512	7.81943
P23.E.CACTCCACACCAGATT	P23	Epi28	-0.536301	7.28156
P23.E.CACTCCAGTGTAATGA	P23	Epi28	-0.128993	8.47742
P23.E.CAGAATCTCGAATGCT	P23	Epi28	6.4231	6.19119
P23.E.CAGCAGCAGTAGGTGC	P23	Epi4	17.363	-10.1785
P23.E.CAGCAGCCACGCCAGT	P23	Epi28	-0.564359	6.57487
P23.E.CAGCAGCCAGGCTGAA	P23	Epi4	12.7716	-6.33899
P23.E.CAGCAGCGTTCGGCAC	P23	Epi28	0.0711468	5.20785
P23.E.CAGCAGCTCGCAGGCT	P23	Epi28	9.57929	3.41961
P23.E.CAGCATACAATGTTGC	P23	Epi28	11.341	-0.298748
P23.E.CAGCATACACATGGGA	P23	Epi28	5.7775	3.22454
P23.E.CAGCCGAGTAGCGTAG	P23	Epi28	9.96535	3.98255
P23.E.CAGCCGAGTAGCGTCC	P23	Epi4	15.8754	-7.87808
P23.E.CAGCGACTCACGACTA	P23	Epi4	11.1235	-8.51719
P23.E.CAGCTAAGTATTACCG	P23	Epi28	0.152455	5.60107
P23.E.CAGCTGGAGTAGATGT	P23	Epi28	6.53508	8.63418
P23.E.CAGGTGCAGAGCTGCA	P23	Epi28	-4.11109	7.97393
P23.E.CAGGTGCAGCGATGAC	P23	Epi28	0.520635	9.23762
P23.E.CAGGTGCCATGGTTGT	P23	Epi0	3.8641	-2.41093
P23.E.CAGTAACAGACCTTTG	P23	Epi28	11.5263	1.62519
P23.E.CAGTCCTGTCCGTGAC	P23	Epi28	0.11646	8.43043
P23.E.CATATGGAGTTTAGGA	P23	Epi4	16.9924	5.80594
P23.E.CATATGGCAATCTACG	P23	Epi28	0.888311	7.38304
P23.E.CATATGGGTCTCATCC	P23	Epi28	5.63639	1.35023
P23.E.CATCAGACAACTGCTA	P23	Epi4	10.9012	-7.1529
P23.E.CATCAGACACAGACTT	P23	Epi4	6.54906	-1.48334
P23.E.CATGACATCCGTAGTA	P23	Epi28	-0.397275	6.44792
P23.E.CATGGCGCATTATCTC	P23	Epi28	0.298862	8.72591
P23.E.CATTATCAGTCCATAC	P23	Epi28	0.0419995	8.64776
P23.E.CCAATCCGTCTCCCTA	P23	Epi4	15.5199	-9.22285
P23.E.CCAATCCTCTTACCGC	P23	Epi28	-10.0662	13.28
P23.E.CCACCTAAGGTGTTAA	P23	Epi4	15.9886	-8.27215
P23.E.CCACTACTCAGCCTAA	P23	Epi28	-2.13775	9.00662
P23.E.CCAGCGAGTTTGCATG	P23	Epi4	17.2899	-9.74145
P23.E.CCATGTCGTACAGACG	P23	Epi28	10.1996	4.01171
P23.E.CCATTCGCATACAGCT	P23	Epi28	5.55461	4.85571
P23.E.CCATTCGCATCCAACA	P23	Epi28	-0.596357	6.6985
P23.E.CCCAATCGTCAATACC	P23	Epi4	17.1787	-10.9201
P23.E.CCGGGATCACCCAGTG	P23	Epi4	18.8698	-9.22006
P23.E.CCGGTAGAGACGACGT	P23	Epi4	19.4451	-8.4092
P23.E.CCGGTAGTCAGTGTTG	P23	Epi28	4.07142	-2.07788
P23.E.CCGTACTCATACAGCT	P23	Epi28	7.00631	4.40754
P23.E.CCGTGGACAGTATGCT	P23	Epi28	-0.821397	8.13957
P23.E.CCGTGGAGTGTTTGGT	P23	Epi28	10.3937	1.32344
P23.E.CCTAAAGGTCGCTTTC	P23	Epi4	16.9889	-9.6284
P23.E.CCTACACGTCTGATCA	P23	Epi28	7.21535	5.679
P23.E.CCTACACTCGGCATCG	P23	Epi4	15.68	-8.12146
P23.E.CCTATTAGTCCGAGTC	P23	Epi28	0.358573	9.11217
P23.E.CCTCAGTAGCCACCTG	P23	Epi28	4.11132	-3.18581
P23.E.CCTCAGTAGCGATCCC	P23	Epi28	-0.622121	8.53568
P23.E.CCTCAGTCAGGTGGAT	P23	Epi4	16.5954	-8.29848
P23.E.CCTTACGAGGAGTTTA	P23	Epi4	17.7671	-10.0357
P23.E.CCTTACGCATTACGAC	P23	Epi28	-1.06954	7.77343
P23.E.CCTTCCCAGTCGATAA	P23	Epi28	12.1655	1.62977
P23.E.CCTTCCCCATGCCTAA	P23	Epi28	10.1314	4.3075
P23.E.CCTTTCTAGTTCGCAT	P23	Epi28	11.4136	1.49084
P23.E.CGAATGTGTAAGTGTA	P23	Epi4	16.8184	-9.42103
P23.E.CGAATGTTCCAGATCA	P23	Epi28	0.736987	6.97675
P23.E.CGAATGTTCCTAGTGA	P23	Epi28	-0.104696	8.75319
P23.E.CGAATGTTCTCCGGTT	P23	Epi4	17.187	-9.85697
P23.E.CGACCTTAGGCCCTCA	P23	Epi28	6.65455	5.89427
P23.E.CGAGAAGGTAGCCTAT	P23	Epi0	10.502	1.99354
P23.E.CGATGTAAGCTTTGGT	P23	Epi28	0.451422	8.87358
P23.E.CGATGTATCGGACAAG	P23	Epi28	-0.558372	6.46747
P23.E.CGATTGATCCACGTGG	P23	Epi4	16.2804	5.77743
P23.E.CGCCAAGAGGCTCTTA	P23	Epi4	10.3579	4.56063
P23.E.CGCCAAGGTGCTCTTC	P23	Epi28	-0.310716	7.58597
P23.E.CGCGGTACATCGGTTA	P23	Epi28	0.107816	8.10618
P23.E.CGCGTTTCAGGTCTCG	P23	Epi28	0.887712	7.24994
P23.E.CGCTATCCAAGCGCTC	P23	Epi28	0.407179	6.58935
P23.E.CGCTGGATCACCACCT	P23	Epi4	10.3396	3.83496
P23.E.CGGAGTCCACACGCTG	P23	Epi4	15.369	-9.38149
P23.E.CGGAGTCGTAGCTAAA	P23	Epi4	10.2937	-8.44088
P23.E.CGGCTAGAGAAACCTA	P23	Epi28	-0.124025	9.07122
P23.E.CGGGTCACAATAGCGG	P23	Epi28	-0.149812	8.96299
P23.E.CGGTTAACAAATACAG	P23	Epi28	-1.35825	6.99806
P23.E.CGTAGCGTCTTGCAAG	P23	Epi28	-0.376151	8.7673
P23.E.CGTAGGCGTACAGTTC	P23	Epi17	9.8061	0.0594131
P23.E.CGTAGGCGTGGCCCTA	P23	Epi4	15.4996	6.10853
P23.E.CGTCACTCAGGACCCT	P23	Epi28	10.6301	4.94787
P23.E.CGTCAGGGTGGCGAAT	P23	Epi28	6.05737	5.25065
P23.E.CGTCTACGTGCAGGTA	P23	Epi28	-0.244182	8.16873
P23.E.CGTCTACTCAACGGGA	P23	Epi28	5.70384	5.52929
P23.E.CGTGAGCAGAGGGCTT	P23	Epi28	10.5185	1.55765
P23.E.CGTGAGCAGCCCGAAA	P23	Epi28	-0.472284	9.23848
P23.E.CGTGAGCAGGATGGAA	P23	Epi28	11.488	1.44186
P23.E.CGTGTAACAGCCAGAA	P23	Epi4	15.5116	-7.52721
P23.E.CGTTCTGCATTAGGCT	P23	Epi28	6.5893	5.60297
P23.E.CGTTCTGGTAGAGGAA	P23	Epi28	0.0793461	5.25315
P23.E.CGTTGGGAGGCATGTG	P23	Epi0	16.5007	-4.49665
P23.E.CGTTGGGAGGGCTCTC	P23	Epi28	26.47	-12.5623
P23.E.CGTTGGGCAGAGCCAA	P23	Epi28	10.3992	2.18354
P23.E.CTAAGACTCCAAAGTC	P23	Epi4	12.698	-5.99345
P23.E.CTACACCAGCTCCCAG	P23	Epi4	19.3593	-8.54293
P23.E.CTACCCAGTTACCAGT	P23	Epi4	13.465	-4.4685
P23.E.CTACGTCTCGGCTACG	P23	Epi28	-0.333037	7.67916
P23.E.CTAGCCTAGTCCATAC	P23	Epi4	9.54553	3.11593
P23.E.CTAGTGACAAACAACA	P23	Epi28	-0.0771999	4.82855
P23.E.CTCACACAGAGGTTGC	P23	Epi28	-0.633841	7.01754
P23.E.CTCACACTCCTAGGGC	P23	Epi28	-0.312191	8.79352
P23.E.CTCAGAAAGCGATAGC	P23	Epi28	-0.20802	7.97213
P23.E.CTCAGAATCTCAAACG	P23	Epi28	-0.379894	6.5708
P23.E.CTCATTAGTACCAGTT	P23	Epi28	0.0733946	9.0059
P23.E.CTCCTAGTCCGAATGT	P23	Epi4	10.2699	4.47773
P23.E.CTCCTAGTCCTTTCTC	P23	Epi28	-0.462259	6.7922
P23.E.CTCGGAGTCATATCGG	P23	Epi4	17.0395	-11.8825
P23.E.CTCGGAGTCCAACCAA	P23	Epi28	0.610002	6.9796
P23.E.CTCGGGACAGGGTATG	P23	Epi4	16.6777	-9.46701
P23.E.CTCGGGATCCTGCCAT	P23	Epi4	17.4164	-9.79644
P23.E.CTCGTCAGTTGATTGC	P23	Epi28	-0.729062	7.0088
P23.E.CTCGTCATCCTTCAAT	P23	Epi28	0.623865	9.0677
P23.E.CTCTAATCACGACGAA	P23	Epi28	6.16937	5.17651
P23.E.CTCTGGTGTACAGTTC	P23	Epi28	-9.85363	14.755
P23.E.CTCTGGTTCAATCTCT	P23	Epi28	-0.210375	7.5121
P23.E.CTGCCTACAGCATGAG	P23	Epi28	0.852796	5.45929
P23.E.CTGCTGTAGGTAGCCA	P23	Epi28	-0.16384	7.92922
P23.E.CTGTGCTTCCCAAGTA	P23	Epi4	15.7744	-7.94873
P23.E.CTTACCGAGATATGCA	P23	Epi28	0.866697	7.43824
P23.E.CTTACCGTCGACAGCC	P23	Epi28	-0.131669	6.55632
P23.E.CTTACCGTCGCCAAAT	P23	Epi28	6.67278	5.81016
P23.E.CTTGGCTAGGACCACA	P23	Epi28	-21.204	3.53442
P23.E.CTTGGCTGTCTAGGTT	P23	Epi28	-4.87499	0.0807574
P23.E.CTTTGCGAGCTACCTA	P23	Epi28	0.631414	8.45642
P23.E.GAAACTCGTGACGGTA	P23	Epi28	11.2902	1.5966
P23.E.GAACATCAGCGTTGCC	P23	Epi28	-0.276406	5.73946
P23.E.GAACATCGTAGGACAC	P23	Epi9	6.03496	9.49727
P23.E.GAACCTACACGGTTTA	P23	Epi28	0.61584	6.82732
P23.E.GAACCTACATCTCCCA	P23	Epi4	4.70024	0.193753
P23.E.GAACGGATCAGGCGAA	P23	Epi28	0.100167	5.7015
P23.E.GAAGCAGGTATCGCAT	P23	Epi28	0.276985	5.17095
P23.E.GAATGAATCCAGAGGA	P23	Epi28	-1.45805	8.16939
P23.E.GACCAATCACTGTCGG	P23	Epi4	16.4979	-8.23008
P23.E.GACCAATGTTGAGGTG	P23	Epi28	-0.147184	6.8019
P23.E.GACCAATTCTCTTGAT	P23	Epi28	-0.27908	8.55671
P23.E.GACCTGGAGCGTTTAC	P23	Epi28	6.09277	4.30779
P23.E.GACCTGGTCTCCCTGA	P23	Epi28	2.97827	0.0298128
P23.E.GACGCGTGTGTTGGGA	P23	Epi15	0.0418106	7.61011
P23.E.GACGCGTTCAAAGACA	P23	Epi28	5.76612	3.41808
P23.E.GACGCGTTCAGTACGT	P23	Epi28	-0.445008	6.4719
P23.E.GACGGCTAGGTAAACT	P23	Epi28	0.551429	7.80637
P23.E.GACTAACCAAGCCATT	P23	Epi28	6.04339	5.25213
P23.E.GACTAACCAGATTGCT	P23	Epi4	15.4858	-5.72506
P23.E.GAGGTGAAGGCTAGGT	P23	Epi28	-1.31778	6.96253
P23.E.GAGGTGAGTCGAGATG	P23	Epi28	11.2963	1.61658
P23.E.GAGTCCGCAGATTGCT	P23	Epi28	0.507262	9.35834
P23.E.GATCAGTCACGGCGTT	P23	Epi4	16.3046	-4.67717
P23.E.GATCAGTTCGAACGGA	P23	Epi28	10.5808	1.60132
P23.E.GATCGCGCAAGAAGAG	P23	Epi28	-0.278176	7.58796
P23.E.GATCTAGCAAGCTGAG	P23	Epi28	-4.79211	0.0881577
P23.E.GATGAGGGTTGGTAAA	P23	Epi4	17.328	-10.1237
P23.E.GCACATATCCCTAATT	P23	Epi28	6.67779	6.21105
P23.E.GCAGCCAAGATGTGGC	P23	Epi28	0.36908	7.46732
P23.E.GCAGCCATCGGCTTGG	P23	Epi28	3.61018	-2.1338
P23.E.GCAGCCATCTCTTGAT	P23	Epi28	0.18961	8.13119
P23.E.GCATACAGTATAATGG	P23	Epi28	-0.276313	8.01171
P23.E.GCATGATCAACGATGG	P23	Epi4	10.3629	2.0401
P23.E.GCATGATGTTAAAGAC	P23	Epi15	-4.05028	5.99606
P23.E.GCATGATTCGAGGTAG	P23	Epi28	10.6158	5.01048
P23.E.GCATGCGCACCAGATT	P23	Epi28	-0.632403	6.5898
P23.E.GCATGCGGTCGCGGTT	P23	Epi4	17.9103	-10.2286
P23.E.GCCAAATCATCAGTAC	P23	Epi28	-0.433898	6.25857
P23.E.GCCTCTAGTCAACATC	P23	Epi28	-0.667382	6.59078
P23.E.GCGAGAAAGGACACCA	P23	Epi28	-0.822691	6.71875
P23.E.GCGCAACGTAAACGCG	P23	Epi28	0.253676	3.06424
P23.E.GCGCAGTCACCAGGCT	P23	Epi28	8.44626	3.44471
P23.E.GCGCAGTGTATTCTCT	P23	Epi4	17.2942	-10.1778
P23.E.GCGCAGTGTCCAACTA	P23	Epi28	0.562788	5.28131
P23.E.GCGCGATCACGAAGCA	P23	Epi28	-0.874263	8.28092
P23.E.GCTCCTATCGGTGTCG	P23	Epi28	1.00316	6.87201
P23.E.GCTCCTATCTGATTCT	P23	Epi4	12.4816	-6.51653
P23.E.GCTCTGTGTTTAGGAA	P23	Epi4	10.5109	-8.43963
P23.E.GCTGCAGGTAAGCACG	P23	Epi28	-0.611566	5.40523
P23.E.GCTGCAGTCGCATGGC	P23	Epi28	0.00433499	9.11361
P23.E.GCTGCGAAGAGCTGGT	P23	Epi4	15.866	-8.08846
P23.E.GCTGCGATCACGGTTA	P23	Epi4	6.48748	-6.97172
P23.E.GCTGCGATCCCTGACT	P23	Epi28	5.57857	3.14673
P23.E.GCTGCTTAGGTGCACA	P23	Epi4	11.2297	-8.49693
P23.E.GCTGCTTTCTTTAGTC	P23	Epi28	10.0668	3.67944
P23.E.GCTGGGTGTCCCTACT	P23	Epi28	5.13087	-2.19144
P23.E.GGAAAGCCACCCTATC	P23	Epi4	15.838	-7.96879
P23.E.GGAACTTAGTTTGCGT	P23	Epi28	-0.333332	7.40212
P23.E.GGAACTTGTGTCCTCT	P23	Epi28	-0.555222	6.48102
P23.E.GGAACTTTCGAGCCCA	P23	Epi28	0.735081	10.2448
P23.E.GGAATAACACCATCCT	P23	Epi28	0.0465467	9.11116
P23.E.GGAATAACAGCGTCCA	P23	Epi28	11.447	1.47386
P23.E.GGAATAAGTCTCGTTC	P23	Epi4	15.2503	-6.71575
P23.E.GGACAAGGTTATCACG	P23	Epi28	6.82576	6.38193
P23.E.GGACAAGTCCCTAACC	P23	Epi28	11.3777	1.50928
P23.E.GGAGCAAGTAGCCTAT	P23	Epi28	6.10717	4.2988
P23.E.GGAGCAAGTCAGAGGT	P23	Epi4	9.73146	3.26401
P23.E.GGAGCAAGTTGCGTTA	P23	Epi28	-0.515797	6.54435
P23.E.GGAGCAATCATCTGCC	P23	Epi28	6.43131	8.69646
P23.E.GGAGCAATCGGTGTCG	P23	Epi28	0.259911	6.97341
P23.E.GGAGCAATCGTAGGTT	P23	Epi28	6.1334	5.20145
P23.E.GGATGTTCACGAAATA	P23	Epi28	0.72754	5.05755
P23.E.GGATGTTGTAGAGTGC	P23	Epi4	11.2231	1.89868
P23.E.GGATGTTGTATATGAG	P23	Epi28	-0.46318	7.71075
P23.E.GGATGTTGTCTCCACT	P23	Epi4	17.4884	-10.3059
P23.E.GGATTACGTAAGTAGT	P23	Epi28	3.89246	0.0964915
P23.E.GGATTACTCGCTTGTC	P23	Epi4	15.8756	-7.94714
P23.E.GGCAATTAGCAACGGT	P23	Epi4	17.3565	-10.1506
P23.E.GGCAATTAGTGACATA	P23	Epi28	11.0227	2.00258
P23.E.GGCAATTCACCGTTGG	P23	Epi4	10.4531	3.74636
P23.E.GGCCGATGTGACTACT	P23	Epi4	15.7159	-9.4004
P23.E.GGCTCGACACCGTTGG	P23	Epi28	-0.100383	8.62111
P23.E.GGCTCGAGTACAGCAG	P23	Epi28	-1.08478	7.63388
P23.E.GGCTGGTGTATATCCG	P23	Epi9	10.2497	2.87814
P23.E.GGCTGGTGTTACAGAA	P23	Epi28	-0.080435	9.14957
P23.E.GGGAATGTCGCATGGC	P23	Epi28	-0.251738	8.53829
P23.E.GGGATGACACCAGGCT	P23	Epi28	0.0598666	8.95923
P23.E.GGGCATCTCACAAACC	P23	Epi28	0.220339	9.08295
P23.E.GGGTCTGCAGATCGGA	P23	Epi28	3.80821	0.176976
P23.E.GGGTCTGCATTGGCGC	P23	Epi28	-0.0837682	9.09949
P23.E.GGTATTGCACGGTAAG	P23	Epi28	9.87353	3.83839
P23.E.GGTATTGGTGGTAACG	P23	Epi28	11.0287	5.38497
P23.E.GGTGCGTTCCTAGGGC	P23	Epi4	16.6595	-9.40484
P23.E.GGTGCGTTCGCAAGCC	P23	Epi28	-1.7645	8.24916
P23.E.GTAACGTGTAGGCATG	P23	Epi1	14.8177	1.53414
P23.E.GTACTCCGTGTTCTTT	P23	Epi4	15.6728	-7.70793
P23.E.GTAGTCAAGAGGTAGA	P23	Epi28	5.77597	-2.06358
P23.E.GTAGTCACAATCACAC	P23	Epi4	17.0726	-11.6349
P23.E.GTATCTTGTGGGTCAA	P23	Epi28	-0.259712	5.99089
P23.E.GTCAAGTCATCGACGC	P23	Epi28	5.81712	5.39654
P23.E.GTCAAGTGTACGACCC	P23	Epi28	-0.406459	8.66209
P23.E.GTCAAGTGTGAGGGAG	P23	Epi4	17.6947	-9.96155
P23.E.GTCACAAAGCACAGGT	P23	Epi4	6.36494	-5.99348
P23.E.GTCACAACAGCTATTG	P23	Epi28	6.69219	6.02574
P23.E.GTCACGGCAAAGGCGT	P23	Epi28	9.89228	3.83751
P23.E.GTCACGGGTCCAAGTT	P23	Epi28	9.95311	2.74767
P23.E.GTCATTTAGAAGGTTT	P23	Epi28	0.470738	7.34896
P23.E.GTCCTCATCATGTCTT	P23	Epi28	11.2459	0.412804
P23.E.GTCCTCATCGTAGGTT	P23	Epi4	17.1509	-9.85558
P23.E.GTCCTCATCTGCTGTC	P23	Epi4	17.8033	-9.80547
P23.E.GTCTTCGAGGGATACC	P23	Epi28	10.4893	1.97357
P23.E.GTGCAGCTCAGCACAT	P23	Epi28	8.1601	4.33943
P23.E.GTGCGGTGTTATTCTC	P23	Epi28	11.3766	1.59465
P23.E.GTGGGTCGTGTGTGCC	P23	Epi28	-0.543545	8.47977
P23.E.GTGGGTCTCCCTTGTG	P23	Epi28	9.35384	3.27732
P23.E.GTGTTAGCAAGTTGTC	P23	Epi28	-0.314504	7.1368
P23.E.GTTAAGCTCGATAGAA	P23	Epi28	-0.339161	8.41143
P23.E.GTTACAGTCAATCTCT	P23	Epi4	14.3439	-6.20666
P23.E.GTTCATTTCCATGCTC	P23	Epi4	13.668	-8.02265
P23.E.GTTCATTTCCGTACAA	P23	Epi28	0.309857	8.96228
P23.E.GTTCGGGAGTACCGGA	P23	Epi28	0.33119	6.24174
P23.E.GTTCGGGCATTAACCG	P23	Epi28	10.6199	5.10438
P23.E.GTTCTCGAGGCAATTA	P23	Epi4	5.09773	-7.71961
P23.E.GTTCTCGTCGTACCGG	P23	Epi28	0.103043	8.23542
P23.E.GTTTCTAAGGTGATAT	P23	Epi28	10.2257	7.47445
P23.E.TAAACCGCATAGGATA	P23	Epi28	0.896499	5.87481
P23.E.TAAGAGATCAACACAC	P23	Epi4	9.76039	3.24275
P23.E.TAAGCGTTCACGCGGT	P23	Epi28	0.242462	8.59918
P23.E.TAAGTGCCAAGACGTG	P23	Epi4	11.4395	1.59694
P23.E.TACCTTACAGACGTAG	P23	Epi4	16.979	5.74072
P23.E.TACCTTACATGATCCA	P23	Epi28	-1.20315	7.96343
P23.E.TACGGGCGTAGCGCTC	P23	Epi4	16.8461	5.6678
P23.E.TACTCATTCCCATTTA	P23	Epi0	2.69741	-0.241033
P23.E.TACTCGCGTACGCACC	P23	Epi4	9.86157	3.50295
P23.E.TAGCCGGAGATATACG	P23	Epi28	-0.207326	9.51051
P23.E.TAGGCATAGAGTTGGC	P23	Epi28	0.206117	7.41145
P23.E.TAGGCATTCCAAACTG	P23	Epi28	10.8895	1.62925
P23.E.TAGTGGTGTTCCGTCT	P23	Epi28	0.0845287	5.66177
P23.E.TATCTCAGTCTAGCGC	P23	Epi28	11.6249	1.62139
P23.E.TATGCCCCATGTAGTC	P23	Epi28	6.57461	5.26454
P23.E.TATTACCCACTCTGTC	P23	Epi28	9.96954	0.943406
P23.E.TCACAAGAGGATGTAT	P23	Epi28	5.89405	3.24148
P23.E.TCACAAGGTGCAGTAG	P23	Epi28	7.09946	5.6135
P23.E.TCACGAAAGATGGGTC	P23	Epi28	-0.505172	6.53317
P23.E.TCAGATGGTGACGGTA	P23	Epi28	-0.623946	9.58092
P23.E.TCCCGATGTACATGTC	P23	Epi28	11.4024	1.50704
P23.E.TCGAGGCAGGGTCTCC	P23	Epi4	16.304	-4.70462
P23.E.TCGAGGCCAGACACTT	P23	Epi28	8.07229	5.97748
P23.E.TCGAGGCGTATAATGG	P23	Epi28	8.2726	4.14467
P23.E.TCGCGTTAGGTGATTA	P23	Epi28	0.48642	7.41515
P23.E.TCGCGTTGTATATGAG	P23	Epi28	0.286575	6.97782
P23.E.TCTATTGTCATGTGGT	P23	Epi28	-0.103567	8.70855
P23.E.TCTCATAGTCCGAAGA	P23	Epi28	6.19394	5.1895
P23.E.TCTCTAAAGGGAACGG	P23	Epi28	6.06618	3.26156
P23.E.TCTCTAATCAATAAGG	P23	Epi4	10.4139	3.76967
P23.E.TCTGAGACACCAGTTA	P23	Epi28	-0.224685	8.64362
P23.E.TGAAAGAGTGTTGGGA	P23	Epi28	-0.114537	8.54417
P23.E.TGAAAGATCGTGACAT	P23	Epi28	5.00807	1.49594
P23.E.TGACGGCAGCCAGTAG	P23	Epi28	6.693	6.2324
P23.E.TGACGGCAGTTCGATC	P23	Epi28	6.10849	5.2277
P23.E.TGACTAGGTCTAGGTT	P23	Epi28	-0.103659	5.75063
P23.E.TGACTTTAGTCCGGTC	P23	Epi28	6.59708	5.94472
P23.E.TGACTTTAGTCTCCTC	P23	Epi4	11.1741	5.49046
P23.E.TGACTTTTCTTACCGC	P23	Epi28	-0.351617	7.87169
P23.E.TGAGAGGGTTGAGGTG	P23	Epi28	6.45984	5.13023
P23.E.TGAGAGGTCCTTAATC	P23	Epi28	-0.0676332	7.32338
P23.E.TGAGGGAAGCTGCGAA	P23	Epi28	-0.399497	7.7968
P23.E.TGCACCTAGAGTTGGC	P23	Epi28	11.5736	1.676
P23.E.TGCACCTAGCGTCTAT	P23	Epi4	17.0653	-10.0008
P23.E.TGCACCTTCCACGACG	P23	Epi28	-0.189664	8.49515
P23.E.TGCCCATAGCGTTGCC	P23	Epi28	6.1223	4.00423
P23.E.TGCCCATTCGTTGCCT	P23	Epi28	-0.329153	7.00634
P23.E.TGCCCTAAGAGGGATA	P23	Epi0	6.20093	-2.13793
P23.E.TGCCCTAGTTAAAGTG	P23	Epi28	-0.486537	8.00574
P23.E.TGCTACCAGGCGACAT	P23	Epi28	6.6178	8.57752
P23.E.TGGACGCCACCAGCAC	P23	Epi28	-0.602801	6.25657
P23.E.TGGCGCAAGAAACCTA	P23	Epi28	0.61494	6.86577
P23.E.TGGGAAGAGAATTGTG	P23	Epi4	4.68198	-6.4207
P23.E.TGGGAAGCAGACAAAT	P23	Epi28	-1.41785	7.20073
P23.E.TGGGCGTTCGCGTAGC	P23	Epi28	0.8682	6.90486
P23.E.TGTCCCAGTCAGATAA	P23	Epi28	6.4727	6.28449
P23.E.TGTGGTAGTAGCAAAT	P23	Epi28	-0.236053	7.67702
P23.E.TGTGTTTAGCGCCTTG	P23	Epi4	10.3648	-8.40623
P23.E.TGTTCCGAGACAAGCC	P23	Epi4	17.5865	-10.1092
P23.E.TGTTCCGGTGCCTGTG	P23	Epi4	16.3185	-7.98787
P23.E.TTAGGACTCAGATAAG	P23	Epi28	-0.513854	7.73341
P23.E.TTAGTTCCATGGAATA	P23	Epi28	10.1011	3.19275
P23.E.TTATGCTGTTCAACCA	P23	Epi4	6.55373	-5.60505
P23.E.TTCGAAGCATATGAGA	P23	Epi28	7.86105	4.08719
P23.E.TTCGGTCGTGCCTGCA	P23	Epi28	-0.558723	7.69191
P23.E.TTCTCCTCATGCCTAA	P23	Epi28	11.0734	1.72279
P23.E.TTCTTAGTCTAACGGT	P23	Epi28	10.7319	1.11439
P23.E.TTCTTAGTCTTTAGGG	P23	Epi28	-0.184462	8.09128
P23.E.TTGAACGCATCCGCGA	P23	Epi28	0.947457	1.89535
P23.E.TTGAACGTCTAACTCT	P23	Epi28	0.248783	5.17651
P23.E.TTGACTTAGGCTACGA	P23	Epi28	-0.232211	5.83115
P23.E.TTGACTTGTGAAATCA	P23	Epi28	0.588079	7.54368
P23.E.TTGACTTGTGGCTCCA	P23	Epi4	10.4275	3.76119
P23.E.TTGCCGTAGTGAACGC	P23	Epi28	0.888468	7.78755
P23.E.TTGCCGTGTTGTCGCG	P23	Epi28	-0.577328	8.10647
P23.E.TTGCCGTTCCCAAGAT	P23	Epi4	-16.3043	2.46758
P23.E.TTGCGTCCACGTCTCT	P23	Epi4	17.0242	5.60702
P23.E.TTGCGTCGTCAGAAGC	P23	Epi28	9.97654	3.95657
P23.E.TTGGAACCAGGTCCAC	P23	Epi28	0.499038	5.35532
P23.E.TTGGAACGTGTTGAGG	P23	Epi28	0.44653	9.02676
P23.E.TTGGCAAAGTATCTCG	P23	Epi28	0.727582	9.40451
P23.E.TTGGCAAGTACTCGCG	P23	Epi4	12.2677	-6.26916
P23.E.TTGGCAATCCTAGGGC	P23	Epi28	6.38397	6.1178
P24.E.AAGTCTGTCCGCATCT	P24	Epi17	-2.72257	4.22818
P24.E.ACACCGGAGCTAAGAT	P24	Epi17	-15.7647	4.68564
P24.E.ACGTCAATCTCTGAGA	P24	Epi17	2.84951	-1.09914
P24.E.AGCGTCGTCATCTGCC	P24	Epi17	3.40515	-0.0782463
P24.E.CAGCAGCTCAGCACAT	P24	Epi0	-1.20811	4.91089
P24.E.CAGCAGCTCAGTGTTG	P24	Epi17	5.38133	-0.268819
P24.E.CCGTACTGTGTGAATA	P24	Epi17	5.18953	-0.780299
P24.E.CGTCTACTCGGATGTT	P24	Epi17	-16.3055	3.28685
P24.E.CTCATTAGTCCGAACC	P24	Epi17	-16.4467	3.86917
P24.E.GAACCTACAAACGCGA	P24	Epi17	-17.2271	3.20853
P24.E.GACGCGTCAATGCCAT	P24	Epi17	4.34116	-0.578733
P24.E.GGGAATGTCCACTCCA	P24	Epi17	-20.114	0.605537
P24.E.GTGAAGGCAGTCGTGC	P24	Epi17	2.96001	-1.01318
P24.E.TAGTTGGCAAACTGCT	P24	Epi17	-16.8781	3.25501
P24.E.TCAATCTTCCGCTGTT	P24	Epi17	2.7223	-0.826773
P24.E.TTGACTTCAGGCTCAC	P24	Epi17	-16.2984	3.01171
P24.E.TTTATGCAGCTACCTA	P24	Epi17	-16.4423	2.87127
P26.E.AAAGATGTCCGTAGTA	P26	Epi20	9.6815	10.6238
P26.E.AAAGCAAAGGAGTCTG	P26	Epi4	13.8555	6.36999
P26.E.AAAGTAGCACCATGTA	P26	Epi4	12.5797	5.57754
P26.E.AAAGTAGGTCTAGTGT	P26	Epi0	10.003	9.5404
P26.E.AACCGCGGTGGCTCCA	P26	Epi20	-1.12414	3.15443
P26.E.AACTCCCAGAGGACGG	P26	Epi20	8.81624	9.84144
P26.E.AACTCCCTCACGAAGG	P26	Epi20	9.08439	10.6857
P26.E.AACTCCCTCATAACCG	P26	Epi4	16.6733	-7.71913
P26.E.AAGCCGCGTGATGTCT	P26	Epi20	15.3281	6.2844
P26.E.AAGGCAGGTGTGAATA	P26	Epi20	8.47774	11.6966
P26.E.AAGTCTGAGATGTTAG	P26	Epi20	7.92038	14.0269
P26.E.ACACCAAAGGATCGCA	P26	Epi20	0.407274	4.55712
P26.E.ACACTGAGTCAGCTAT	P26	Epi28	8.27545	5.99226
P26.E.ACAGCTAAGAAACGCC	P26	Epi4	15.5082	6.18099
P26.E.ACATACGTCACTGGGC	P26	Epi20	8.79132	10.3737
P26.E.ACATACGTCCTTTACA	P26	Epi20	14.545	6.6026
P26.E.ACCGTAAAGTGAAGTT	P26	Epi4	10.9818	6.93363
P26.E.ACCGTAATCAAGATCC	P26	Epi4	12.518	5.25443
P26.E.ACGAGCCCAATGGTCT	P26	Epi4	16.808	-7.06694
P26.E.ACGATGTCAACACCCG	P26	Epi0	10.0265	9.49073
P26.E.ACGCAGCCAAGCCCAC	P26	Epi4	12.7609	7.11919
P26.E.ACGGGCTAGTGGGATC	P26	Epi0	11.9807	4.79461
P26.E.ACGTCAAGTACCAGTT	P26	Epi20	7.97446	13.8135
P26.E.ACTGAACAGTCCAGGA	P26	Epi0	10.0909	9.65653
P26.E.ACTGAGTAGTACGATA	P26	Epi2	12.0277	4.85508
P26.E.AGAGTGGTCAAACAAG	P26	Epi20	20.5135	26.6913
P26.E.AGCCTAACAATCGGTT	P26	Epi4	12.977	5.33501
P26.E.AGCTCCTGTTAGAACA	P26	Epi0	10.4386	9.64614
P26.E.AGCTTGATCGAGAACG	P26	Epi0	10.1305	9.57033
P26.E.AGGGAGTAGCTGAAAT	P26	Epi20	12.9964	7.50877
P26.E.AGGTCCGGTTTGGGCC	P26	Epi20	9.232	10.2807
P26.E.AGTAGTCAGATCCGAG	P26	Epi20	7.93485	13.942
P26.E.AGTAGTCGTAGCGTGA	P26	Epi20	8.32956	9.34544
P26.E.AGTGTCATCCCATTAT	P26	Epi0	13.8837	1.95822
P26.E.AGTGTCATCTTCTGGC	P26	Epi4	12.3209	7.29053
P26.E.ATAACGCCAGCTATTG	P26	Epi20	8.35369	9.83055
P26.E.ATAAGAGTCAGCACAT	P26	Epi20	8.69726	10.9247
P26.E.ATCATCTCAAATTGCC	P26	Epi4	13.0255	5.46268
P26.E.ATCATGGAGAGCTATA	P26	Epi20	8.49139	10.7617
P26.E.ATGCGATAGAGTAATC	P26	Epi4	17.3993	7.05162
P26.E.ATTACTCAGCTAGTGG	P26	Epi20	8.1278	12.9713
P26.E.ATTATCCGTTTGGCGC	P26	Epi20	8.08498	10.5347
P26.E.ATTGGTGGTTTGTGTG	P26	Epi4	13.5192	6.78084
P26.E.ATTTCTGCATCAGTCA	P26	Epi4	13.1527	6.51304
P26.E.CAAGAAAGTCACAAGG	P26	Epi20	7.72262	14.6214
P26.E.CAAGATCCATTGTGCA	P26	Epi20	8.21222	13.659
P26.E.CACTCCATCTGTTGAG	P26	Epi4	16.429	5.61464
P26.E.CAGATCAAGAGCAATT	P26	Epi20	9.38549	10.7545
P26.E.CAGCGACCATACGCTA	P26	Epi4	13.4819	6.94908
P26.E.CAGCTGGTCAGAGACG	P26	Epi4	12.8183	7.2692
P26.E.CAGGTGCAGGTGACCA	P26	Epi0	5.74879	-10.539
P26.E.CAGTAACGTCACACGC	P26	Epi0	11.7792	4.72775
P26.E.CATATTCAGTGAACGC	P26	Epi20	7.48589	14.4362
P26.E.CATCAAGGTTTCCACC	P26	Epi20	8.14826	10.1719
P26.E.CATCAGACACGGCGTT	P26	Epi4	12.9361	5.59226
P26.E.CATCCACCATGTCGAT	P26	Epi4	11.3008	6.51963
P26.E.CCCAATCGTCAGTGGA	P26	Epi4	12.6591	7.32583
P26.E.CCCTCCTGTTTACTCT	P26	Epi20	9.04061	8.88108
P26.E.CCGGGATTCTCGCATC	P26	Epi0	10.267	9.38616
P26.E.CCTCTGAGTCAGAATA	P26	Epi4	12.353	5.33506
P26.E.CCTTCCCAGCGTTCCG	P26	Epi4	12.8082	5.59328
P26.E.CGATGGCAGTGCGTGA	P26	Epi0	9.98762	9.65594
P26.E.CGCTGGAAGTTCGATC	P26	Epi20	-1.52157	6.47269
P26.E.CGCTGGACACGGTAAG	P26	Epi4	12.0836	5.00891
P26.E.CGGAGCTAGGTGTTAA	P26	Epi20	9.72056	10.4839
P26.E.CGGTTAAGTCAATACC	P26	Epi4	10.8166	7.65559
P26.E.CGTTCTGGTCGACTAT	P26	Epi4	11.3538	7.5692
P26.E.CGTTGGGAGAGAGCTC	P26	Epi4	16.8181	-7.93412
P26.E.CTAAGACGTGTTCTTT	P26	Epi4	16.4195	5.70625
P26.E.CTACATTAGACTAGGC	P26	Epi4	13.0908	6.33488
P26.E.CTACCCAAGCGTCTAT	P26	Epi4	17.3422	5.93353
P26.E.CTAGAGTTCACAGGCC	P26	Epi0	10.6035	9.63473
P26.E.CTAGCCTAGGGTATCG	P26	Epi4	12.1475	5.30647
P26.E.CTAGCCTAGTGGTAGC	P26	Epi20	7.96991	14.0874
P26.E.CTAGTGATCGTACGGC	P26	Epi20	7.38885	14.5242
P26.E.CTCGGAGCAAACTGCT	P26	Epi4	12.8142	7.3312
P26.E.CTCTACGTCATCGATG	P26	Epi4	13.26	6.37482
P26.E.CTGAAACAGACTCGGA	P26	Epi20	16.0773	29.2511
P26.E.CTTACCGCACAGCGTC	P26	Epi4	12.9632	5.06536
P26.E.CTTACCGTCATTATCC	P26	Epi0	9.81021	9.59114
P26.E.CTTAGGAGTCCCGACA	P26	Epi0	9.96154	9.34487
P26.E.CTTTGCGTCACAAACC	P26	Epi20	8.15022	10.8489
P26.E.GAACCTAAGCCAACAG	P26	Epi20	9.78318	9.97181
P26.E.GACCTGGCATTGGGCC	P26	Epi20	7.5752	14.4573
P26.E.GACCTGGTCAAACCAC	P26	Epi20	13.1265	5.64855
P26.E.GACGGCTAGTCAAGCG	P26	Epi20	10.0565	10.3539
P26.E.GACTACAAGCGATATA	P26	Epi20	9.60585	10.2576
P26.E.GAGGTGATCCGTAGTA	P26	Epi20	8.12101	10.7163
P26.E.GATCAGTGTTCCACTC	P26	Epi4	17.4289	5.86367
P26.E.GATCGATGTCGACTAT	P26	Epi28	8.16784	5.90781
P26.E.GATCGCGTCATCTGTT	P26	Epi20	20.7131	26.4229
P26.E.GATGAAATCGAGAACG	P26	Epi4	15.7035	6.14506
P26.E.GCAGCCAGTACCGAGA	P26	Epi4	12.1298	4.76399
P26.E.GCATGCGAGCTAGGCA	P26	Epi20	16.6867	28.3244
P26.E.GCGCAGTAGCTGCCCA	P26	Epi20	9.07756	9.82516
P26.E.GCGCAGTCAAATACAG	P26	Epi4	12.4029	5.22644
P26.E.GCTCTGTGTCTGGTCG	P26	Epi20	8.42169	11.3788
P26.E.GCTGCTTTCCAGGGCT	P26	Epi20	7.47958	14.5662
P26.E.GCTTCCAGTCTAGTCA	P26	Epi0	10.4084	9.92309
P26.E.GGAACTTCACATTCGA	P26	Epi4	13.4114	5.67485
P26.E.GGACAGACAGGAATGC	P26	Epi20	12.9095	7.69321
P26.E.GGACAGATCTACCAGA	P26	Epi0	10.6939	9.35711
P26.E.GGACGTCAGTCCGTAT	P26	Epi4	13.5113	4.7571
P26.E.GGCCGATAGCGACGTA	P26	Epi20	7.58605	14.2395
P26.E.GGGATGATCCTGCTTG	P26	Epi20	10.1048	10.1565
P26.E.GGGTTGCCAAGCCGCT	P26	Epi0	9.98905	9.60293
P26.E.GGTGTTAGTGACCAAG	P26	Epi20	-2.98632	3.24498
P26.E.GTAACTGGTGATAAAC	P26	Epi20	18.7276	7.97271
P26.E.GTACGTAAGCCACCTG	P26	Epi20	16.7241	28.1285
P26.E.GTCAAGTAGAGGGCTT	P26	Epi20	8.55107	10.6106
P26.E.GTCACGGTCAGCTGGC	P26	Epi20	8.88318	8.94731
P26.E.GTCGTAATCAATAAGG	P26	Epi20	9.23395	10.6187
P26.E.GTGCATAGTTTAGGAA	P26	Epi4	13.5508	6.37554
P26.E.GTGCGGTGTGACAAAT	P26	Epi20	8.29635	9.96285
P26.E.GTGGGTCCACAGAGGT	P26	Epi0	9.83339	9.64718
P26.E.GTGGGTCGTCGAGATG	P26	Epi20	7.95284	14.332
P26.E.GTGTGCGTCCAAGTAC	P26	Epi4	12.2421	5.7516
P26.E.GTTTCTACAAAGCAAT	P26	Epi4	13.6455	5.12478
P26.E.TAAACCGTCAGAGACG	P26	Epi4	16.9663	6.74362
P26.E.TACTTGTGTACATCCA	P26	Epi0	9.97625	9.61282
P26.E.TAGACCAGTCAATACC	P26	Epi4	13.0357	5.22867
P26.E.TATCTCATCAAGATCC	P26	Epi20	7.4778	14.3775
P26.E.TCACAAGTCGTTTGCC	P26	Epi20	20.7219	26.5436
P26.E.TCATTACTCATGTAGC	P26	Epi20	7.40125	14.7478
P26.E.TCATTACTCTATCCTA	P26	Epi20	7.35673	14.7548
P26.E.TCCACACAGCTCCTTC	P26	Epi20	-2.87562	3.08305
P26.E.TCCCGATAGCTACCGC	P26	Epi20	10.3005	10.158
P26.E.TCGGTAATCTCGATGA	P26	Epi0	16.3831	2.78334
P26.E.TCGTACCGTTATGTGC	P26	Epi4	13.1067	5.58624
P26.E.TCGTACCTCTCGTTTA	P26	Epi20	8.40705	11.4421
P26.E.TCTCATATCTTGCCGT	P26	Epi0	10.4363	9.83651
P26.E.TCTCTAAGTGTTCTTT	P26	Epi4	12.93	5.1964
P26.E.TCTGGAAAGCTCAACT	P26	Epi20	16.6303	28.2725
P26.E.TGACAACCAGTCGATT	P26	Epi4	12.5548	4.89945
P26.E.TGACTAGGTACGACCC	P26	Epi20	10.2481	10.1567
P26.E.TGACTTTTCAGAGCTT	P26	Epi20	13.6977	6.89124
P26.E.TGCGCAGCACCTCGGA	P26	Epi4	13.3082	5.94962
P26.E.TGCGGGTGTGGGTCAA	P26	Epi0	11.8675	5.04221
P26.E.TGCTGCTAGTATTGGA	P26	Epi4	13.7045	6.95883
P26.E.TGGACGCCATGTTGAC	P26	Epi20	8.21937	13.4453
P26.E.TGGACGCTCACAGGCC	P26	Epi4	13.4118	6.25348
P26.E.TGGCGCACAGGTCTCG	P26	Epi4	12.6826	5.37403
P26.E.TGGCTGGTCCACGACG	P26	Epi4	12.1202	5.24783
P26.E.TGGGAAGAGAAACCAT	P26	Epi20	8.79857	10.2023
P26.E.TGGGCGTCACGGCGTT	P26	Epi20	7.66833	14.1926
P26.E.TGGTTAGGTAAATGTG	P26	Epi0	13.7641	2.19378
P26.E.TGGTTCCCAATGACCT	P26	Epi20	9.3675	10.4171
P26.E.TGTATTCCAGCCTTGG	P26	Epi4	13.5089	4.73377
P26.E.TGTGGTATCCTAGAAC	P26	Epi28	7.67687	7.56368
P26.E.TGTGTTTTCGTTGCCT	P26	Epi20	8.0307	13.7973
P26.E.TTATGCTTCTACCAGA	P26	Epi20	10.5136	10.3584
P26.E.TTCGAAGAGACAAAGG	P26	Epi20	16.5784	28.317
P26.E.TTCTCCTTCGGTTCGG	P26	Epi20	8.10658	10.026
P26.E.TTGCCGTAGTAGTGCG	P26	Epi20	16.8052	27.9506
P26.E.TTGGCAATCCATGAGT	P26	Epi4	11.2504	-7.32847
P26.E.TTGTAGGTCCTGCTTG	P26	Epi4	12.7219	4.47835
P26.E.TTTATGCGTCGTCTTC	P26	Epi4	15.3981	6.42033
P26.E.TTTGCGCTCTCGTTTA	P26	Epi20	9.26268	10.623
P27.E.AAACGGGTCTTAGAGC	P27	Epi14	10.9919	6.37438
P27.E.AAAGATGTCGCCAGCA	P27	Epi9	14.6506	8.84628
P27.E.AACACGTCAAGTACCT	P27	Epi4	15.8475	6.78576
P27.E.AACCGCGGTGTTGAGG	P27	Epi4	16.8047	8.86026
P27.E.AACTCTTAGCTTATCG	P27	Epi4	18.0383	9.21545
P27.E.AACTCTTCAATAGCGG	P27	Epi4	17.9304	9.28352
P27.E.AACTTTCGTATGCTTG	P27	Epi4	16.7519	6.77282
P27.E.AAGACCTCATATACCG	P27	Epi4	17.2278	7.25509
P27.E.AAGCCGCCACAACGTT	P27	Epi4	17.8814	9.16759
P27.E.AAGCCGCGTCCGTGAC	P27	Epi4	18.1024	9.52791
P27.E.AAGGAGCCAGACGCTC	P27	Epi14	7.90745	17.8223
P27.E.AAGTCTGAGGTCATCT	P27	Epi4	17.4878	9.87292
P27.E.ACACCAAGTGGGTCAA	P27	Epi4	17.6229	7.2797
P27.E.ACACCGGAGTAAGTAC	P27	Epi0	11.1242	10.6815
P27.E.ACACCGGGTTCACCTC	P27	Epi4	11.9027	9.87984
P27.E.ACACTGAGTCAATACC	P27	Epi14	9.03831	19.5191
P27.E.ACAGCCGAGCACAGGT	P27	Epi4	15.0978	4.03807
P27.E.ACGAGCCAGCGTTCCG	P27	Epi4	17.9808	9.34705
P27.E.ACGAGGAAGGAGCGAG	P27	Epi4	14.0976	4.88887
P27.E.ACGATACTCGGTCTAA	P27	Epi4	16.9646	7.99177
P27.E.ACGCAGCGTACTTAGC	P27	Epi2	-9.87359	14.2751
P27.E.ACGCAGCGTCACTGGC	P27	Epi4	17.2299	7.20241
P27.E.ACGCAGCTCTCTAAGG	P27	Epi17	-2.03437	8.25807
P27.E.ACGCAGCTCTGTTTGT	P27	Epi4	18.313	8.59165
P27.E.ACGCCAGTCTAACTTC	P27	Epi4	15.1763	4.18115
P27.E.ACTATCTTCGAATGCT	P27	Epi4	18.0922	9.22998
P27.E.ACTGAGTTCCACTGGG	P27	Epi14	5.38342	4.67913
P27.E.ACTGCTCCATATGCTG	P27	Epi4	14.6556	4.53161
P27.E.ACTGTCCCAGTACACT	P27	Epi4	11.0829	6.27729
P27.E.AGAGTGGTCTTGACGA	P27	Epi4	17.3488	7.26337
P27.E.AGATCTGCAGATCGGA	P27	Epi4	15.3031	6.69644
P27.E.AGCAGCCGTCGCGTGT	P27	Epi4	18.0616	9.65556
P27.E.AGCCTAAAGAGTGAGA	P27	Epi4	18.0754	9.61221
P27.E.AGCGGTCGTTAAGATG	P27	Epi4	18.3721	7.68244
P27.E.AGCGTATCAGTTAACC	P27	Epi4	15.1952	3.64563
P27.E.AGCGTCGTCACATACG	P27	Epi14	14.7354	8.62883
P27.E.AGCTCCTGTTCAGTAC	P27	Epi4	14.614	4.98119
P27.E.AGCTTGATCAAAGACA	P27	Epi4	13.9659	4.37713
P27.E.AGGCCACGTCAGGACA	P27	Epi4	17.924	9.4404
P27.E.AGGGTGAGTTACGACT	P27	Epi14	8.13972	20.0225
P27.E.AGGTCATGTTTGACAC	P27	Epi14	11.9769	11.1061
P27.E.AGTGGGAGTCGATTGT	P27	Epi4	16.4735	6.38232
P27.E.AGTTGGTCAGTTTACG	P27	Epi4	15.1119	4.02595
P27.E.ATAAGAGGTTATTCTC	P27	Epi4	18.1596	9.19408
P27.E.ATCATCTAGGCATGTG	P27	Epi4	18.1515	9.32734
P27.E.ATCGAGTGTCACTGGC	P27	Epi4	18.136	9.39273
P27.E.ATCTGCCCAACGATCT	P27	Epi4	15.3892	-10.7838
P27.E.ATGCGATTCCAAATGC	P27	Epi4	18.13	9.27265
P27.E.ATGTGTGCAATACGCT	P27	Epi4	8.38738	7.18811
P27.E.ATTATCCGTGATGATA	P27	Epi0	11.3826	10.2748
P27.E.ATTCTACTCATCACCC	P27	Epi28	0.526925	8.89911
P27.E.ATTTCTGTCTTCAACT	P27	Epi4	11.1627	-8.4518
P27.E.CAACCTCAGCCGCCTA	P27	Epi4	18.0844	9.60109
P27.E.CAAGATCGTACTTCTT	P27	Epi14	12.8641	8.82628
P27.E.CAAGGCCGTGTCGCTG	P27	Epi4	9.43259	7.87863
P27.E.CACACAAGTAAGCACG	P27	Epi4	15.1355	4.51766
P27.E.CACACAATCTAACTCT	P27	Epi4	18.0252	9.32322
P27.E.CACACCTCATCCGGGT	P27	Epi15	-10.5774	11.0161
P27.E.CACATAGCAATTCCTT	P27	Epi16	-15.59	6.75146
P27.E.CACATAGTCTGCGGCA	P27	Epi4	15.0433	3.7064
P27.E.CACATAGTCTTCGGTC	P27	Epi4	15.2631	6.78109
P27.E.CACATTTCACATCCAA	P27	Epi4	16.3368	6.70386
P27.E.CACCACTTCTTGTCAT	P27	Epi4	15.1449	3.93064
P27.E.CACCAGGCAAGGGTCA	P27	Epi14	11.6019	10.5396
P27.E.CAGAATCTCACCATAG	P27	Epi4	17.94	9.31622
P27.E.CAGAGAGAGATGTTAG	P27	Epi4	16.8639	8.11611
P27.E.CAGAGAGGTCAAACTC	P27	Epi4	18.1968	9.74751
P27.E.CAGCAGCTCCGTCATC	P27	Epi4	15.901	6.87444
P27.E.CAGCCGAAGATGCCTT	P27	Epi4	14.8193	4.12028
P27.E.CAGCCGAAGGATGGTC	P27	Epi4	16.032	6.88061
P27.E.CAGGTGCGTCGGCTCA	P27	Epi4	15.6108	6.84293
P27.E.CAGTAACAGGATCGCA	P27	Epi4	12.8813	-9.82003
P27.E.CATCAGACACGTCAGC	P27	Epi4	18.0926	9.44234
P27.E.CATCGGGGTGAGGGAG	P27	Epi4	14.809	8.30993
P27.E.CATTATCTCGACGGAA	P27	Epi4	8.31857	8.32332
P27.E.CATTCGCTCCTAAGTG	P27	Epi4	8.81344	4.41966
P27.E.CCAATCCAGAAACGAG	P27	Epi4	18.1841	9.51408
P27.E.CCAATCCCAACTGCGC	P27	Epi4	17.2869	9.71957
P27.E.CCGTGGATCGTCTGAA	P27	Epi4	18.0119	9.43573
P27.E.CCTACACTCATGCAAC	P27	Epi4	18.032	9.56551
P27.E.CCTCAGTAGAAAGTGG	P27	Epi14	-2.63867	9.45505
P27.E.CCTCTGAAGTGCCAGA	P27	Epi4	17.9178	9.61254
P27.E.CCTTACGTCAGCTCGG	P27	Epi4	17.1502	7.86325
P27.E.CCTTCCCGTCGAAAGC	P27	Epi4	18.1053	9.43958
P27.E.CGAACATAGGCTCATT	P27	Epi14	11.4201	10.4425
P27.E.CGAATGTGTGAAATCA	P27	Epi14	9.49016	12.8905
P27.E.CGACTTCCATCGATGT	P27	Epi4	17.6295	9.7713
P27.E.CGAGCACAGAAGGGTA	P27	Epi4	16.5773	9.78449
P27.E.CGATCGGGTTGAACTC	P27	Epi14	8.8806	7.85252
P27.E.CGATGTACACTGTTAG	P27	Epi14	11.4081	6.06097
P27.E.CGATGTATCTGGTATG	P27	Epi4	15.128	4.25251
P27.E.CGCGGTAGTCTGATCA	P27	Epi4	17.417	10.26
P27.E.CGCGTTTCATCACGAT	P27	Epi4	18.1185	9.13987
P27.E.CGCTATCCACAGAGGT	P27	Epi4	15.9292	6.75665
P27.E.CGCTTCATCAACGGCC	P27	Epi4	17.3498	7.81792
P27.E.CGCTTCATCGCCTGAG	P27	Epi2	6.78603	17.0845
P27.E.CGGCTAGCAGCCTTGG	P27	Epi4	14.521	5.05647
P27.E.CGTAGCGCAAGTACCT	P27	Epi4	16.973	7.14478
P27.E.CGTCAGGAGCACAGGT	P27	Epi4	17.8992	9.19029
P27.E.CGTGTCTCACCACCAG	P27	Epi4	15.1441	3.97764
P27.E.CGTGTCTCATGGTCTA	P27	Epi4	14.3658	8.53378
P27.E.CGTTGGGAGCGAGAAA	P27	Epi4	15.0076	3.8758
P27.E.CTAGCCTTCAGTTCGA	P27	Epi17	-0.0811063	9.24903
P27.E.CTAGTGATCACAGGCC	P27	Epi4	16.3116	6.87236
P27.E.CTCACACTCTTGTACT	P27	Epi4	15.1694	3.69861
P27.E.CTCAGAAGTACTCAAC	P27	Epi4	17.2952	16.4438
P27.E.CTCCTAGTCTTTACAC	P27	Epi4	14.8719	6.68113
P27.E.CTCGGAGTCTTGTTTG	P27	Epi4	15.9242	6.7562
P27.E.CTCGTACCACAAGACG	P27	Epi4	15.5148	6.75672
P27.E.CTCTAATAGCCTCGTG	P27	Epi4	16.4981	8.03203
P27.E.CTGAAACGTACCTACA	P27	Epi4	17.0407	6.10055
P27.E.CTGCCTATCACTGGGC	P27	Epi0	13.7211	2.48457
P27.E.CTGCGGACACAGGTTT	P27	Epi4	17.1702	7.1905
P27.E.CTTGGCTCAAGGACAC	P27	Epi4	16.9856	8.05535
P27.E.GAAACTCGTAGTAGTA	P27	Epi14	11.4982	10.4938
P27.E.GAAATGATCCGAATGT	P27	Epi4	15.8231	6.7671
P27.E.GAACATCTCTGCAGTA	P27	Epi15	0.885768	10.1528
P27.E.GAACGGACAGTGGAGT	P27	Epi4	17.4428	5.64339
P27.E.GAACGGAGTAGAAAGG	P27	Epi4	16.9695	8.1483
P27.E.GACACGCAGCTAGTTC	P27	Epi4	17.6659	7.30066
P27.E.GACAGAGTCGGTCTAA	P27	Epi4	18.0095	9.27163
P27.E.GACGGCTAGGCATGGT	P27	Epi4	17.6384	9.52051
P27.E.GACGTTAGTATTCTCT	P27	Epi4	18.16	9.51447
P27.E.GACTAACTCTAGCACA	P27	Epi4	17.9004	9.26141
P27.E.GAGCAGAAGGACGAAA	P27	Epi4	13.7738	4.15921
P27.E.GATCAGTGTAAGCACG	P27	Epi17	-1.46311	8.29238
P27.E.GATCGATCAAGACGTG	P27	Epi4	14.9189	4.50749
P27.E.GATCTAGTCCGTCAAA	P27	Epi4	9.74237	12.2579
P27.E.GATTCAGGTCATATGC	P27	Epi4	17.8115	9.95089
P27.E.GCAAACTTCCCGACTT	P27	Epi14	11.3749	10.3381
P27.E.GCAAACTTCGCAAGCC	P27	Epi4	16.5123	6.66376
P27.E.GCACATAAGCCAGAAC	P27	Epi4	17.2639	7.87728
P27.E.GCAGCCATCAAGATCC	P27	Epi4	10.9256	6.22115
P27.E.GCAGTTATCTCGCTTG	P27	Epi4	17.2375	7.16189
P27.E.GCATGTAGTCGGCACT	P27	Epi4	17.9946	8.92996
P27.E.GCCAAATAGCCGGTAA	P27	Epi4	16.7943	-7.73878
P27.E.GCGACCAGTTACGTCA	P27	Epi4	15.1866	6.76417
P27.E.GCTCCTATCAACGGCC	P27	Epi4	18.0033	9.52615
P27.E.GCTGCTTTCGGATGTT	P27	Epi4	13.715	4.23078
P27.E.GCTTGAATCGTACGGC	P27	Epi14	9.47607	9.15561
P27.E.GGAACTTTCATACGGT	P27	Epi4	15.366	7.37807
P27.E.GGAATAAAGGCAGTCA	P27	Epi14	18.4942	10.7075
P27.E.GGCGTGTAGAGTCGGT	P27	Epi4	15.1983	3.90034
P27.E.GGCGTGTCACATAACC	P27	Epi4	17.8369	9.58455
P27.E.GGGACCTAGACTAGAT	P27	Epi4	12.8947	4.67084
P27.E.GGGACCTGTTAGGGTG	P27	Epi14	-0.287948	5.04863
P27.E.GGGAGATTCGGGAGTA	P27	Epi4	13.8595	4.78396
P27.E.GGGCACTAGTGCCAGA	P27	Epi2	6.95702	16.7382
P27.E.GGGCACTGTGCTGTAT	P27	Epi4	18.0897	9.02122
P27.E.GTAACGTCAAGTCTGT	P27	Epi4	15.4694	6.83437
P27.E.GTAACGTGTTACAGAA	P27	Epi2	-9.79848	13.9764
P27.E.GTAACGTTCAGGCGAA	P27	Epi4	17.1959	7.12729
P27.E.GTAACTGTCGTCCGTT	P27	Epi4	15.0905	3.66128
P27.E.GTACTTTGTACGACCC	P27	Epi4	15.1627	3.79133
P27.E.GTACTTTTCATGCATG	P27	Epi4	17.7001	9.01397
P27.E.GTATCTTAGGAGTTTA	P27	Epi14	11.3485	10.6534
P27.E.GTCCTCACAGTGGAGT	P27	Epi4	18.2217	9.8275
P27.E.GTCGGGTGTCTCCATC	P27	Epi4	15.263	4.94764
P27.E.GTCTCGTTCGAATGCT	P27	Epi4	18.0986	9.69504
P27.E.GTGAAGGCAACACGCC	P27	Epi14	8.93295	9.02067
P27.E.GTGCAGCAGAGTCGGT	P27	Epi4	17.2775	7.92258
P27.E.GTGCAGCTCCATGCTC	P27	Epi4	18.1566	9.09321
P27.E.GTGGGTCCAGTGACAG	P27	Epi14	-9.75167	14.546
P27.E.GTGTGCGAGGAATTAC	P27	Epi4	17.8089	9.81489
P27.E.GTGTTAGCACTTAACG	P27	Epi14	11.1284	10.809
P27.E.GTTCGGGAGTGTCCAT	P27	Epi4	14.4286	6.24157
P27.E.TAAACCGTCTCCAACC	P27	Epi4	13.9846	4.77196
P27.E.TAAGAGAGTCGGGTCT	P27	Epi4	17.4828	5.99461
P27.E.TAAGCGTAGAGCTTCT	P27	Epi4	17.8933	9.248
P27.E.TACCTTAAGCTTTGGT	P27	Epi15	-1.66438	7.33117
P27.E.TACCTTATCTCTGAGA	P27	Epi0	14.4754	2.38834
P27.E.TACGGGCAGCGTTTAC	P27	Epi4	15.0502	3.75104
P27.E.TACTTGTTCCAGGGCT	P27	Epi4	17.5285	8.84493
P27.E.TAGACCACAAGGTGTG	P27	Epi4	17.8916	9.25337
P27.E.TAGCCGGCACCGAATT	P27	Epi4	9.00241	7.82637
P27.E.TATCTCACAGACGCAA	P27	Epi14	8.18774	16.2628
P27.E.TCACGAAAGCTGGAAC	P27	Epi4	17.216	7.83235
P27.E.TCAGATGTCTTAGCCC	P27	Epi4	15.136	4.49195
P27.E.TCAGCTCTCATCGATG	P27	Epi4	16.5588	5.644
P27.E.TCAGGATAGCCCGAAA	P27	Epi4	15.7922	6.77351
P27.E.TCAGGTACACATTAGC	P27	Epi4	17.2357	7.56692
P27.E.TCAGGTACAGCTATTG	P27	Epi4	17.1207	-5.16864
P27.E.TCATTACCACCGAATT	P27	Epi4	16.497	8.12335
P27.E.TCATTACTCTTCGAGA	P27	Epi4	16.871	6.91976
P27.E.TCGCGTTCACCGGAAA	P27	Epi4	17.1208	7.31288
P27.E.TCGGGACAGACTACAA	P27	Epi14	8.54511	18.5323
P27.E.TCGTAGAGTATAAACG	P27	Epi17	-0.963169	7.02061
P27.E.TCTATTGGTCTCTCTG	P27	Epi4	12.7845	4.39587
P27.E.TCTATTGTCATAGCAC	P27	Epi4	16.7258	6.95596
P27.E.TCTTCGGAGGATATAC	P27	Epi4	14.6053	8.25692
P27.E.TCTTTCCCAATGAAAC	P27	Epi4	18.0765	9.81563
P27.E.TGACGGCCACCCTATC	P27	Epi4	15.2747	6.98756
P27.E.TGAGCCGAGGGAGTAA	P27	Epi4	16.1751	6.70928
P27.E.TGCCAAACAGATGGGT	P27	Epi4	13.7217	4.19896
P27.E.TGCCCATTCTACCAGA	P27	Epi4	17.2735	7.4053
P27.E.TGCTGCTAGATGTGGC	P27	Epi14	9.27995	19.5726
P27.E.TGGACGCTCCGCATCT	P27	Epi4	17.1325	7.83115
P27.E.TGGGAAGTCGTTTAGG	P27	Epi16	-0.662955	7.57604
P27.E.TGGTTCCTCAGTGTTG	P27	Epi14	15.77	9.77205
P27.E.TGTATTCGTTGAGGTG	P27	Epi4	17.7381	9.2262
P27.E.TGTTCCGCACATTTCT	P27	Epi4	14.7948	8.61028
P27.E.TTAACTCCAACACCTA	P27	Epi4	17.9479	9.13227
P27.E.TTAACTCTCCCTAACC	P27	Epi4	14.3754	4.80537
P27.E.TTAGGCAAGCTACCTA	P27	Epi4	16.5216	9.23192
P27.E.TTAGTTCGTGTATGGG	P27	Epi4	17.2278	7.26741
P27.E.TTCTACATCTGCCCTA	P27	Epi4	11.1476	5.48917
P27.E.TTCTCAAGTTCCCGAG	P27	Epi4	11.6377	5.89177
P27.E.TTCTTAGCACACTGCG	P27	Epi4	17.5278	6.1306
P27.E.TTCTTAGGTTCATGGT	P27	Epi4	17.1329	10.2023
P27.E.TTGACTTCAAGTACCT	P27	Epi4	16.9845	9.46256
P27.E.TTTACTGCAGGAATCG	P27	Epi17	-1.01974	8.36847
P27.E.TTTATGCCATGGTCAT	P27	Epi4	17.0895	7.14536
P27.E.TTTGGTTTCTTAGCCC	P27	Epi4	17.2436	7.76139
P28.E.ACATACGGTAAGGGCT	P28	Epi2	-6.15861	13.5372
P28.E.ATCTACTAGTGGTCCC	P28	Epi2	-10.0832	13.3913
P28.E.CACAAACAGCGCTTAT	P28	Epi13	10.4517	11.5488
P28.E.CGAGCCAAGTTTAGGA	P28	Epi4	6.3668	-1.55966
P28.E.CGGAGCTGTCAGTGGA	P28	Epi2	-7.03091	10.8857
P28.E.GTAGTCAAGAAACCGC	P28	Epi9	5.41033	6.26264
P28.E.GTGTTAGGTCTGCGGT	P28	Epi17	4.30708	-1.17722
P28.E.GTTTCTATCATAACCG	P28	Epi17	4.09602	0.617784
P28.E.TAAGCGTGTGCAGTAG	P28	Epi17	-17.7159	2.89409
P28.E.TCACGAAAGTCCAGGA	P28	Epi17	-3.54783	7.09412
P28.E.TGGACGCCAAGTCTGT	P28	Epi17	-17.95	2.80076
P28.E.TGGCGCATCTGATTCT	P28	Epi2	-6.95335	12.827
P28.E.TTAGGACAGCCTCGTG	P28	Epi17	-11.898	6.02996
P28.E.TTCTTAGTCCATGAGT	P28	Epi17	4.66166	-0.132203
P30.E.AACGTTGAGACGCTTT	P30	Epi4	4.90188	-3.63941
P30.E.AAGGCAGGTGTGAAAT	P30	Epi4	13.0495	-1.27469
P30.E.AAGGCAGTCATGCATG	P30	Epi0	5.39644	7.12277
P30.E.AATCCAGGTAGCGTCC	P30	Epi17	12.6758	-5.99171
P30.E.ACACTGATCGTCCAGG	P30	Epi4	-1.64307	3.22437
P30.E.ACGCCGAGTCGCGTGT	P30	Epi17	-16.9458	1.74946
P30.E.ACTATCTTCCAGGGCT	P30	Epi4	5.05769	-3.59781
P30.E.AGTAGTCAGTACGCGA	P30	Epi0	14.9905	-3.03106
P30.E.CGGCTAGTCAATAAGG	P30	Epi4	15.9915	-5.22477
P30.E.CTAGAGTGTAAATACG	P30	Epi4	13.6745	-1.28246
P30.E.CTGCCTATCATGCAAC	P30	Epi2	0.671418	3.87022
P30.E.CTTCTCTCAACTGCGC	P30	Epi4	15.6599	-5.29983
P30.E.GACTAACCATAGGATA	P30	Epi4	14.1966	-6.63795
P30.E.GATCGTATCGGCGGTT	P30	Epi0	15.7055	-3.61695
P30.E.GGACAGACATGCTGGC	P30	Epi4	0.775731	3.91035
P30.E.GGCGACTGTCCGTTAA	P30	Epi2	-6.99748	13.5011
P30.E.TAAGAGATCTGGAGCC	P30	Epi2	-7.294	15.4066
P30.E.TCACGAATCATGTCTT	P30	Epi17	-16.9227	1.81017
P30.E.TGCCCTACAGGACCCT	P30	Epi2	3.65269	1.44021
P30.E.TGTGGTAGTCTCAACA	P30	Epi2	-3.40066	11.1771
P31.E.AAAGCAATCAGCAACT	P31	Epi2	9.5659	4.25406
P31.E.AAATGCCCAAGGTGTG	P31	Epi2	12.3551	-8.68533
P31.E.AACCGCGGTTCACGGC	P31	Epi4	17.1663	-7.81754
P31.E.AATCCAGAGATTACCC	P31	Epi0	19.1337	-2.14424
P31.E.AATCCAGAGGTGCAAC	P31	Epi4	14.7848	-11.8993
P31.E.AATCGGTAGCTGAACG	P31	Epi2	-5.08327	9.77799
P31.E.ACACCCTAGGCAGTCA	P31	Epi17	-16.364	3.14239
P31.E.ACAGCTATCCGCGCAA	P31	Epi4	14.8072	-11.6565
P31.E.ACATCAGGTGTTTGGT	P31	Epi4	14.8758	-11.9862
P31.E.ACCAGTACACGCTTTC	P31	Epi4	14.7952	-12.0125
P31.E.ACGAGGAAGGTCGGAT	P31	Epi4	12.4275	-8.74514
P31.E.ACGATACAGTTACCCA	P31	Epi4	9.13066	4.30343
P31.E.ACTGATGCAGCTTCGG	P31	Epi12	8.68842	4.45786
P31.E.ACTTGTTTCGGTTAAC	P31	Epi4	36.2674	14.9581
P31.E.ACTTTCATCTGCTGCT	P31	Epi17	-6.22408	9.29011
P31.E.AGCAGCCTCTGTCTCG	P31	Epi8	2.00703	0.242619
P31.E.AGGGATGAGAAGGGTA	P31	Epi17	1.83661	-0.727733
P31.E.AGTGAGGGTGGCGAAT	P31	Epi4	14.8341	-11.9679
P31.E.AGTGTCATCGAACTGT	P31	Epi2	-5.65814	9.73697
P31.E.ATAGACCAGTCCTCCT	P31	Epi4	14.7988	-12.0098
P31.E.CAAGAAAGTACCAGTT	P31	Epi2	-5.19225	9.5713
P31.E.CACAGGCGTTTGTGTG	P31	Epi17	2.09634	0.244995
P31.E.CACAGTATCAGGCCCA	P31	Epi0	8.32902	4.87902
P31.E.CACCTTGAGCTGAACG	P31	Epi2	-5.69074	9.67279
P31.E.CACTCCACACTTCGAA	P31	Epi2	-5.35169	9.72468
P31.E.CAGAATCAGACGCACA	P31	Epi4	14.6827	-12.096
P31.E.CAGAATCGTTGGTAAA	P31	Epi2	-4.90157	9.82444
P31.E.CAGCCGATCTACGAGT	P31	Epi4	14.804	-12.0339
P31.E.CAGCCGATCTCTGTCG	P31	Epi18	17.5827	-6.60054
P31.E.CCGGGATTCCGCGGTA	P31	Epi4	13.7681	-1.00467
P31.E.CGCCAAGGTGTAACGG	P31	Epi4	17.2278	-7.63248
P31.E.CGGGTCAGTATAGGGC	P31	Epi0	6.74573	-9.22002
P31.E.CTACATTTCTTTCCTC	P31	Epi2	-5.83972	9.68612
P31.E.CTCGAGGGTACTCAAC	P31	Epi4	14.6808	-12.0698
P31.E.CTCGGAGAGAATCTCC	P31	Epi4	11.233	-1.02519
P31.E.CTGATCCCACTCTGTC	P31	Epi4	15.5164	-5.07007
P31.E.CTGTTTAAGGGATCTG	P31	Epi4	14.7884	-11.906
P31.E.CTTCTCTTCAGTGTTG	P31	Epi2	11.6803	2.84071
P31.E.CTTGGCTTCTGCTTGC	P31	Epi28	-1.18416	9.21108
P31.E.GAAATGACATTGTGCA	P31	Epi2	-4.96677	9.78576
P31.E.GAGGTGATCCTAGAAC	P31	Epi4	14.7853	-11.8466
P31.E.GATGAGGAGACACTAA	P31	Epi4	11.7414	2.83097
P31.E.GATTCAGTCGCGTTTC	P31	Epi2	-4.99792	9.8839
P31.E.GCTCCTACACGGATAG	P31	Epi0	11.2139	-0.915221
P31.E.GCTGCTTAGATCTGCT	P31	Epi17	-6.53141	9.30004
P31.E.GGACGTCTCCGAATGT	P31	Epi4	14.8222	-11.7388
P31.E.GGATTACGTGGCTCCA	P31	Epi4	17.2389	-7.51932
P31.E.GTCTTCGGTCTAGGTT	P31	Epi4	14.9238	-11.7387
P31.E.GTGCAGCAGGGTCGAT	P31	Epi2	11.6391	2.85412
P31.E.GTTAAGCAGGTAAACT	P31	Epi4	16.0427	-5.18801
P31.E.GTTCATTAGGATATAC	P31	Epi17	-4.62324	-6.28249
P31.E.GTTCGGGAGTGAACGC	P31	Epi17	-5.28787	9.58547
P31.E.TAAACCGGTTATCCGA	P31	Epi4	14.7376	-12.1554
P31.E.TCAGGATGTTAGTGGG	P31	Epi4	14.7789	-12.0661
P31.E.TCAGGATGTTGTACAC	P31	Epi4	11.6241	2.83912
P31.E.TCCACACCATACGCCG	P31	Epi15	-2.05041	5.14111
P31.E.TCGCGAGAGAACAATC	P31	Epi2	9.06571	4.3827
P31.E.TCGGGACAGCTGGAAC	P31	Epi2	11.5672	2.98105
P31.E.TCGTACCAGTCAAGCG	P31	Epi2	-4.90411	9.84448
P31.E.TCTCATAGTCATCGGC	P31	Epi17	1.99333	-0.826868
P31.E.TGAGCATCACGAAATA	P31	Epi17	2.40931	0.77416
P31.E.TGAGCATCATTCACTT	P31	Epi4	17.5029	-6.66486
P31.E.TGCGCAGCAATAGCGG	P31	Epi17	3.56412	-3.73915
P31.E.TGCTACCGTTAGATGA	P31	Epi4	15.381	-6.1386
P31.E.TGGGAAGCAGGTCCAC	P31	Epi0	5.09675	-1.74388
P31.E.TTAGGACTCGATCCCT	P31	Epi12	4.87212	1.13308
P31.E.TTCGAAGTCGCCTGAG	P31	Epi4	14.8222	-12.1048
P31.E.TTCTTAGTCACATGCA	P31	Epi2	8.36346	5.20331
P32.E.TGCGGGTAGTTCCACA	P32	Epi17	6.05317	-0.970924
P36.E.ACGCAGCTCTTACCTA	P36	Epi6	-4.41693	-29.5819
P36.E.ATTTCTGAGAATCTCC	P36	Epi6	14.8096	-10.8251
P36.E.CCTAAAGCATTACGAC	P36	Epi0	-17.1794	-6.22346
P36.E.CGACCTTCATTGGGCC	P36	Epi4	12.6066	-7.29002
P36.E.CGGAGTCGTCCGAAGA	P36	Epi0	4.23298	0.39623
P36.E.CTCGTCATCACCCTCA	P36	Epi0	10.5522	0.483321
P36.E.CTTCTCTCAAACGTGG	P36	Epi6	-3.73666	-29.8749
P36.E.GAAACTCGTAATAGCA	P36	Epi0	5.57348	1.15483
P36.E.GCACTCTTCGTCTGAA	P36	Epi0	-2.42305	-22.4514
P36.E.GCTCTGTTCGAACTGT	P36	Epi6	-4.27646	-29.7291
P36.E.GTGAAGGGTATAGGGC	P36	Epi6	16.0173	-8.88029
P36.E.GTTCGGGAGACAGACC	P36	Epi15	-1.08481	-10.0064
P36.E.TTAGTTCCAAGGCTCC	P36	Epi6	-3.66103	-29.8934
P38.E.CCGTGGATCCTATTCA	P38	Epi6	16.0507	-7.05803
P39.E.AACTGGTTCTGGTTCC	P39	Epi1	9.57865	10.0151
P39.E.ACGAGCCGTCGGCACT	P39	Epi4	12.3776	6.73239
P39.E.AGAGCGATCAGGTAAA	P39	Epi1	27.8186	-4.54401
P39.E.AGGCCACGTAAGGATT	P39	Epi0	1.80819	0.00971114
P39.E.ATCATCTTCCCGACTT	P39	Epi1	29.3971	-0.397975
P39.E.ATTGGACTCGGTGTCG	P39	Epi0	15.3988	-3.05144
P39.E.CAACCAAAGTGAACAT	P39	Epi1	27.802	-4.56485
P39.E.CACTCCACAAGCCGTC	P39	Epi28	5.76444	5.69874
P39.E.CAGATCATCACAATGC	P39	Epi1	0.861169	10.0392
P39.E.CAGCGACGTCGCATAT	P39	Epi1	41.0803	2.30548
P39.E.CAGTAACAGCCCAATT	P39	Epi1	29.0053	-2.78253
P39.E.CGATGTAGTTCAACCA	P39	Epi4	13.1463	6.78675
P39.E.CGATTGATCTGAGGGA	P39	Epi1	1.16403	8.58175
P39.E.CTCGAGGTCCGTCAAA	P39	Epi2	0.0834862	3.51188
P39.E.CTCGTCACATTGAGCT	P39	Epi4	8.17376	5.93576
P39.E.CTCTAATAGTAGGTGC	P39	Epi5	6.56426	4.4904
P39.E.GACACGCAGTGAACGC	P39	Epi1	7.06231	7.57006
P39.E.GACCAATTCCAAATGC	P39	Epi4	16.9965	-10.3027
P39.E.GGACGTCTCTTAACCT	P39	Epi0	14.1313	-3.80336
P39.E.GGTGCGTTCATTTGGG	P39	Epi28	7.67391	4.0964
P39.E.GTGCATATCATGCATG	P39	Epi1	0.318631	9.88564
P39.E.TAAGAGAAGTGTGGCA	P39	Epi1	27.8172	-4.56187
P39.E.TATGCCCGTGGGTCAA	P39	Epi1	-0.209082	3.39071
P39.E.TCTGAGAGTACTCGCG	P39	Epi1	27.8187	-4.56907
P39.E.TGCGTGGGTCCAAGTT	P39	Epi1	15.6789	-2.88147
P39.E.TGTGTTTTCTGTACGA	P39	Epi1	36.0917	-4.09064
P40.E.AAACGGGAGCGATATA	P40	Epi0	5.04578	0.995387
P40.E.AAAGTAGAGATCGATA	P40	Epi4	4.25037	-7.01851
P40.E.AACTCCCTCTGATACG	P40	Epi17	17.1234	-0.632716
P40.E.AACTCTTTCACGAAGG	P40	Epi28	-3.24114	9.93647
P40.E.AACTTTCTCGCCAGCA	P40	Epi28	-3.34566	9.87917
P40.E.AAGACCTGTTGATTGC	P40	Epi0	11.818	5.35703
P40.E.ACATCAGCAGTACACT	P40	Epi28	-3.41781	9.71838
P40.E.ACCTTTATCCTTGGTC	P40	Epi17	-3.11139	4.57414
P40.E.ACGATACGTCGAGTTT	P40	Epi28	-3.33587	9.92472
P40.E.ACGCCGATCGCCAAAT	P40	Epi4	4.53477	-7.23978
P40.E.ACGGGTCAGTATTGGA	P40	Epi4	4.52972	-7.19979
P40.E.ACTGAGTGTGTATGGG	P40	Epi28	-3.46734	9.83001
P40.E.ACTTGTTAGAATGTGT	P40	Epi28	-3.33346	9.94013
P40.E.AGAGTGGAGTACGTAA	P40	Epi28	-3.26763	10.0263
P40.E.AGGGATGAGACCCACC	P40	Epi28	-3.33615	9.90857
P40.E.AGGGATGAGCCCAATT	P40	Epi28	-2.719	10.0321
P40.E.AGTGGGAAGCAATATG	P40	Epi28	0.613962	2.00502
P40.E.ATTACTCAGCGTGAGT	P40	Epi28	-3.17851	9.95491
P40.E.ATTATCCTCGTTACAG	P40	Epi28	0.453904	2.13579
P40.E.ATTTCTGTCGTCACGG	P40	Epi4	10.9528	-7.41046
P40.E.CAACCAAGTATTACCG	P40	Epi28	-2.84593	2.89538
P40.E.CACACTCCACCGGAAA	P40	Epi2	-3.50257	2.85215
P40.E.CACATTTCAGCTGCAC	P40	Epi28	0.457475	2.23959
P40.E.CAGAATCGTTGTGGCC	P40	Epi0	7.03333	-0.110597
P40.E.CAGAGAGGTGATAAAC	P40	Epi17	-7.56704	10.0742
P40.E.CATATTCAGGGTTCCC	P40	Epi28	-3.33878	9.94169
P40.E.CATCGAAGTCAACATC	P40	Epi4	4.40236	-7.2929
P40.E.CCACTACTCGATGAGG	P40	Epi4	17.0605	5.58152
P40.E.CCACTACTCGGCGCAT	P40	Epi2	-2.89818	10.243
P40.E.CCGTACTTCTGATTCT	P40	Epi6	-3.71457	-29.8918
P40.E.CCTAGCTAGAGCTGCA	P40	Epi4	13.5134	6.00134
P40.E.CCTCAGTCACTTGGAT	P40	Epi4	4.37772	-7.20339
P40.E.CCTTACGCACGCGAAA	P40	Epi28	-3.00699	10.058
P40.E.CCTTACGGTGATAAGT	P40	Epi17	-2.06491	8.21379
P40.E.CGAATGTGTGTATGGG	P40	Epi2	-8.02287	12.0999
P40.E.CGACTTCAGTACTTGC	P40	Epi28	0.464803	2.14834
P40.E.CGAGCCATCGCTTAGA	P40	Epi28	-6.44333	23.1322
P40.E.CGCGGTAAGTGAAGTT	P40	Epi28	-3.30023	10.0048
P40.E.CGCTATCGTCTAGCCG	P40	Epi28	-3.03647	9.92623
P40.E.CGGCTAGGTCTCTCGT	P40	Epi28	-3.3385	9.92274
P40.E.CGTTCTGAGGTAGCCA	P40	Epi17	-1.89312	8.21182
P40.E.CTACACCAGGTGACCA	P40	Epi28	0.55266	2.08653
P40.E.CTACGTCCAACGCACC	P40	Epi28	0.487616	2.04177
P40.E.CTACGTCGTGGTGTAG	P40	Epi17	5.51401	-1.09316
P40.E.CTAGAGTCAAGTTCTG	P40	Epi17	1.5693	-9.2807
P40.E.CTCCTAGTCTTCAACT	P40	Epi28	-3.34723	9.9234
P40.E.CTCGAAAGTAGTACCT	P40	Epi28	-3.42493	9.96005
P40.E.CTGAAGTCATTACCTT	P40	Epi28	-3.3502	9.84268
P40.E.CTGCCTATCGAACGGA	P40	Epi2	-7.52784	10.3502
P40.E.GAAGCAGGTCGCTTTC	P40	Epi4	17.5845	6.20796
P40.E.GACGGCTAGTGAAGTT	P40	Epi28	-3.11009	9.87422
P40.E.GACGTGCTCGCCAAAT	P40	Epi28	-3.12352	9.76086
P40.E.GATCGATAGGGTCGAT	P40	Epi28	-7.5352	10.1397
P40.E.GATGAGGCACTTCGAA	P40	Epi4	4.34648	-7.11591
P40.E.GATTCAGAGGGATCTG	P40	Epi28	-2.42213	3.51191
P40.E.GATTCAGGTTTGACTG	P40	Epi17	13.5355	-3.58531
P40.E.GCATGTAAGACCTTTG	P40	Epi4	4.19964	-7.05819
P40.E.GCGACCACATCGGAAG	P40	Epi28	-3.25317	9.9189
P40.E.GCGCAACAGAGGTTAT	P40	Epi17	5.29426	-0.410809
P40.E.GCGGGTTCAGGATTGG	P40	Epi0	-19.1568	-9.97487
P40.E.GCTGGGTAGGATGCGT	P40	Epi4	11.516	-9.54779
P40.E.GGCGACTGTCCAGTTA	P40	Epi17	6.43742	-1.21698
P40.E.GGGAATGAGCAGCGTA	P40	Epi28	-2.83547	10.1426
P40.E.GGGAATGAGCATCATC	P40	Epi4	4.38641	-7.26356
P40.E.GGGCACTGTCGCGTGT	P40	Epi4	4.60053	-7.30702
P40.E.GGGTTGCGTCCGTTAA	P40	Epi4	4.44512	-7.12602
P40.E.GGTATTGTCTCCGGTT	P40	Epi4	16.3948	5.54828
P40.E.GTAGGCCAGGGCTCTC	P40	Epi28	0.64414	2.01346
P40.E.GTAGTCAAGCGTTCCG	P40	Epi4	8.39222	2.70558
P40.E.GTCACAATCGCCATAA	P40	Epi28	0.356353	2.11181
P40.E.GTCCTCAGTGATGATA	P40	Epi4	-3.71298	-29.8523
P40.E.GTCGTAATCTGATACG	P40	Epi28	-2.94766	10.0171
P40.E.GTGCAGCCAAGCGAGT	P40	Epi17	-0.985021	2.99335
P40.E.GTGCGGTCAGTACACT	P40	Epi28	-3.30466	9.87868
P40.E.GTGTGCGAGGAACTGC	P40	Epi28	0.558143	1.94894
P40.E.GTGTGCGTCTGGCGAC	P40	Epi28	-3.31541	9.94898
P40.E.GTTCGGGAGTCTTGCA	P40	Epi28	-3.46271	10.0048
P40.E.GTTCGGGTCTGCGTAA	P40	Epi15	3.99433	0.743331
P40.E.GTTTCTATCTTGACGA	P40	Epi28	0.520407	2.14771
P40.E.TAAGCGTGTCACACGC	P40	Epi28	0.475127	2.26974
P40.E.TACAGTGTCCTGCTTG	P40	Epi4	4.35086	-7.15246
P40.E.TACCTATGTTCCACTC	P40	Epi4	4.38152	-7.18474
P40.E.TACTTGTAGAGTGAGA	P40	Epi17	-9.6728	12.0433
P40.E.TAGCCGGCAGCGATCC	P40	Epi4	4.23634	-7.01653
P40.E.TCAACGACATCCTAGA	P40	Epi17	4.88903	0.971684
P40.E.TCAATCTTCACCACCT	P40	Epi2	-7.38047	10.6546
P40.E.TCATTACTCTGCGGCA	P40	Epi28	-3.3971	9.88188
P40.E.TCATTTGTCCCTTGCA	P40	Epi15	-2.87963	3.3551
P40.E.TCGGTAAAGACTACAA	P40	Epi28	-7.63161	12.3221
P40.E.TCTCATACAGCGTAAG	P40	Epi4	4.44309	-7.22466
P40.E.TCTTCGGGTACCGAGA	P40	Epi28	-3.38112	9.79922
P40.E.TGACTAGAGGCTCATT	P40	Epi28	0.481458	2.05811
P40.E.TGACTAGCACCCAGTG	P40	Epi17	-16.3766	3.06924
P40.E.TGCGCAGGTGTTGAGG	P40	Epi4	16.8429	5.55652
P40.E.TGCTGCTCACTATCTT	P40	Epi2	-7.5788	10.3076
P40.E.TGGGAAGTCAAACCGT	P40	Epi17	17.1975	-0.688932
P40.E.TGTCCCAAGCAATATG	P40	Epi4	4.36526	-7.33248
P40.E.TGTTCCGAGCATCATC	P40	Epi28	-3.3244	9.92344
P40.E.TTCGGTCCAAGCGAGT	P40	Epi28	-2.73868	10.1099
P40.E.TTCTCCTAGGTACTCT	P40	Epi2	-6.81768	11.5626
P40.E.TTCTTAGAGTTGAGTA	P40	Epi0	4.79964	-0.654177
P40.E.TTTACTGGTGTGGTTT	P40	Epi28	6.85793	6.44504
P40.E.TTTACTGTCCCATTTA	P40	Epi4	17.0854	-6.82771
P42.E.AAACCTGAGTATGACA	P42	Epi4	-0.994262	3.11779
P42.E.AAACCTGCACCGATAT	P42	Epi4	3.75451	0.954589
P42.E.AAACGGGCATCCTAGA	P42	Epi4	15.1679	-1.54176
P42.E.AAAGATGTCTACGAGT	P42	Epi4	14.1441	-0.762372
P42.E.AAAGTAGCATGCCTAA	P42	Epi4	14.6015	-9.4684
P42.E.AAAGTAGTCAGTTAGC	P42	Epi4	13.4904	-4.52772
P42.E.AAAGTAGTCATAACCG	P42	Epi4	12.8209	-6.78496
P42.E.AAATGCCCATTTCAGG	P42	Epi4	13.0819	-6.92268
P42.E.AAATGCCGTACCTACA	P42	Epi2	-8.02904	12.5078
P42.E.AACACGTAGTTAGGTA	P42	Epi2	-7.88793	12.0743
P42.E.AACACGTGTTCGCTAA	P42	Epi4	13.4641	-8.03651
P42.E.AACACGTTCATCGCTC	P42	Epi4	14.7032	-0.65106
P42.E.AACCATGCACAGACAG	P42	Epi4	13.177	-8.04794
P42.E.AACCATGCAGGCAGTA	P42	Epi4	13.5262	-4.48664
P42.E.AACTCAGAGTGAAGAG	P42	Epi4	12.1466	-1.82829
P42.E.AACTCAGCAACGATCT	P42	Epi4	14.8195	-9.62691
P42.E.AACTCAGGTCATATGC	P42	Epi4	15.1686	-4.04946
P42.E.AACTCTTTCATTATCC	P42	Epi4	13.8437	-8.52307
P42.E.AACTTTCGTCGCATAT	P42	Epi4	10.661	-3.74357
P42.E.AACTTTCGTTCCACAA	P42	Epi4	15.3782	-2.12927
P42.E.AACTTTCGTTGGTTTG	P42	Epi4	8.51229	6.28816
P42.E.AACTTTCTCATAAAGG	P42	Epi4	15.2695	-1.80178
P42.E.AAGCCGCCACGGTAGA	P42	Epi4	12.57	-6.60169
P42.E.AAGGAGCTCGGGAGTA	P42	Epi4	13.0008	-6.72889
P42.E.AAGGCAGTCGCTTAGA	P42	Epi4	13.0993	-8.48514
P42.E.AAGTCTGAGGGATCTG	P42	Epi4	15.7867	-5.57532
P42.E.AAGTCTGGTAAGCACG	P42	Epi4	14.1206	-0.939457
P42.E.AATCGGTAGTGTACTC	P42	Epi4	12.667	-9.31212
P42.E.AATCGGTGTTATTCTC	P42	Epi4	14.6254	-1.9626
P42.E.ACACCAACACTGAAGG	P42	Epi4	14.876	-5.36309
P42.E.ACACCCTCAGTCCTTC	P42	Epi2	-8.5694	13.5536
P42.E.ACACCCTGTGGTTTCA	P42	Epi4	14.1627	-2.34133
P42.E.ACACCGGAGAGTACAT	P42	Epi4	13.1789	-8.64967
P42.E.ACACCGGTCGACCAGC	P42	Epi4	15.1975	-3.6827
P42.E.ACAGCCGCAGGCTCAC	P42	Epi4	15.3391	-1.95207
P42.E.ACAGCTAGTAGCGTGA	P42	Epi4	15.0077	-3.80809
P42.E.ACATACGCACAAGTAA	P42	Epi4	13.7308	-1.55725
P42.E.ACATACGCAGAAGCAC	P42	Epi4	13.472	-4.37762
P42.E.ACATACGTCAAGGTAA	P42	Epi4	13.1412	-0.0730019
P42.E.ACATCAGAGAGTGACC	P42	Epi4	12.1916	-10.8669
P42.E.ACATGGTTCCTAGTGA	P42	Epi8	-0.38889	-12.0641
P42.E.ACCAGTACAGCTTAAC	P42	Epi4	14.439	-10.6458
P42.E.ACCCACTGTACGAAAT	P42	Epi4	15.1508	-5.01435
P42.E.ACCGTAAAGCGTAATA	P42	Epi4	14.5417	-9.64799
P42.E.ACCGTAAAGTGCCAGA	P42	Epi4	14.8713	-9.66068
P42.E.ACCGTAACAGGGTTAG	P42	Epi4	4.33073	-4.68984
P42.E.ACCGTAATCACTTCAT	P42	Epi4	14.7547	-3.73602
P42.E.ACCTTTAGTACTCAAC	P42	Epi4	12.2139	-3.28529
P42.E.ACGAGCCAGACATAAC	P42	Epi4	15.4377	-5.88044
P42.E.ACGAGCCCAAGTTAAG	P42	Epi4	12.6433	-1.67671
P42.E.ACGAGGACAAAGGCGT	P42	Epi4	14.7226	-6.44177
P42.E.ACGAGGACATCGACGC	P42	Epi4	14.1921	-0.854122
P42.E.ACGAGGAGTCAAACTC	P42	Epi4	12.2523	0.238869
P42.E.ACGATACTCCACGACG	P42	Epi4	13.9306	-1.77714
P42.E.ACGATGTAGTTGTAGA	P42	Epi4	13.8283	-9.03272
P42.E.ACGATGTGTTTGGGCC	P42	Epi0	17.1779	-4.91417
P42.E.ACGCAGCCATTGGCGC	P42	Epi4	15.086	-10.1034
P42.E.ACGCCAGGTAGCTGCC	P42	Epi4	15.128	-3.93597
P42.E.ACGCCGAAGGGCTCTC	P42	Epi4	13.1047	-0.961378
P42.E.ACGCCGAAGGTTCCTA	P42	Epi4	13.2117	-4.09188
P42.E.ACGCCGAAGTTTAGGA	P42	Epi4	-1.82769	3.62785
P42.E.ACGCCGAGTATAGTAG	P42	Epi2	-7.71564	12.9813
P42.E.ACGGAGATCGTGGGAA	P42	Epi4	13.5391	0.0261334
P42.E.ACGGGCTCACAAGTAA	P42	Epi4	14.2044	-0.882786
P42.E.ACGGGCTGTAAGGGAA	P42	Epi4	19.2275	4.01039
P42.E.ACGTCAACACGGCCAT	P42	Epi4	14.3532	-9.37809
P42.E.ACGTCAATCGGAAACG	P42	Epi4	15.1055	-3.68108
P42.E.ACGTCAATCTGGTTCC	P42	Epi4	14.3846	-10.2209
[truncated: 42,124 more rows]

## Sheet: heterogeneity of epithelial
Intra-tumor heterogeneity and Inter-tumor heterogeneity of epithelial cells, related to Fig. 2e; Fig. 2f; Supplementary Fig. 2b
sample	Intra-tumor_heterogeneity	Inter-tumor_heterogeneity
P8	19.0259	30.2335
P16	13.5525	29.2563
P79	16.6591	27.8989
P1	23.8438	27.1136
P2	13.4518	26.8335
P10	14.0464	26.5998
P76	19.2219	25.8328
P61	22.0887	25.286
P57	21.5069	25.0767
P75	17.4786	23.5095
P42	18.7068	23.2099
P127	15.1125	23.0698
P24	15.4932	22.6927
P84	21.6734	22.6007
P37	18.2144	22.436
P130	13.6588	22.2299
P31	14.4306	21.5786
P21	17.2423	21.3545
P82	18.1321	21.2541
P17	17.5917	20.9866
P12	14.5293	20.6818
P9	13.5742	20.2075
P28	12.1588	19.8627
P39	13.8455	19.5949
P52	17.6527	19.5772
P54	11.5153	19.4801
P62	12.7461	19.4679
P44	15.9607	19.2315
P19	15.3972	19.1862
P26	12.0531	19.0886
P128	13.4181	18.8927
P47	17.1477	18.7915
P80	10.3335	18.7262
P65	16.0654	18.6139
P30	12.8796	18.433
P32	13.3052	18.4248
P4	16.5524	18.2628
P5	11.4331	17.9837
P23	14.7169	17.7977
P27	13.1164	17.5846
P89	12.9348	16.9385
P40	15.2856	16.8359
P74	14.0119	16.8075
P48	15.1399	16.7766
P49	12.6469	16.624
P36	13.8083	16.1174
P15	11.9698	15.6804
P38	9.89303	15.501
P107	12.5994	15.2762
P20	12.6235	14.8032
P83	10.8329	14.4691
P22	11.1686	14.2898

## Sheet: Fig. 3c
Pathway activities between program cells and non-program cells for each program scored by GSVA, related to Fig. 3c
	Mucosal	Stress	AP	Cycling	Epi1	Epi2	Mes	Oxd
Complement	35.3138	16.9309	73.9453	-34.6612	12.0043	30.8523	35.0293	-71.44
Tnfa_signaling_via_nfkb	33.1415	155.97	36.4083	-62.1413	-14.1195	8.81727	-0.422164	-6.12646
Apoptosis	33.121	105.791	48.0331	-43.175	0.783396	10.9584	11.2142	-15.9367
Inflammatory_response	31.4057	73.2234	54.2608	-56.5631	3.53337	17.3949	6.97385	-39.849
P53_pathway	20.5279	109.192	5.48249	-69.0351	14.3083	23.4119	-31.2459	23.6905
Uv_response_up	2.18698	118.024	32.1622	-8.52961	2.80928	0.307023	-14.0418	17.6786
Allograft_rejection	-8.74517	-9.10257	126.29	-20.4904	3.16135	-10.7234	9.12505	-63.0648
Interferon_gamma_response	23.3856	27.9222	115.733	-16.8756	2.64186	0.994538	-0.641664	-40.8523
Interferon_alpha_response	15.131	9.38039	105.274	-0.576926	4.10678	-3.99044	-3.50472	-35.8813
E2f_targets	-42.1982	-26.3811	0.612573	201.401	9.18035	-26.1079	-7.49627	12.6354
G2m_checkpoint	-36.0121	-3.99295	1.8509	202.558	-1.07111	-27.5684	-10.5481	13.338
Myc_targets_v1	-55.2195	-49.9756	-9.23583	133.637	24.1656	-32.1979	-11.1746	25.8595
Mtorc1_signaling	-25.1926	9.3138	-16.004	74.8518	51.5998	9.29839	-20.5683	56.9078
Oxidative_phosphorylation	-17.0357	-57.366	-26.7061	71.4725	48.4538	-7.10771	-21.8577	61.8631
Glycolysis	-14.1949	-47.4833	-25.6155	19.3068	40.6263	10.6012	-7.41189	22.2962
Pi3k_akt_mtor_signaling	-4.26896	-4.11139	11.5502	18.0196	47.1228	32.5451	-12.0524	-8.08374
Apical_surface	0.535994	27.3061	-13.0061	-49.6755	17.0044	34.1903	-5.8831	28.9345
Apical_junction	-7.16966	2.71254	6.60611	-34.2534	21.0359	20.6962	35.5518	-52.3597
Epithelial_mesenchymal_transition	-31.5518	2.17759	9.55848	-48.4387	-38.5597	-22.7189	81.3722	-86.9246
Angiogenesis	-2.84121	32.6931	10.066	-55.2059	-44.4349	-16.5292	58.658	-52.2183
Coagulation	22.0045	-1.24551	26.393	-68.5647	-18.9374	18.1847	53.5567	-67.6636
Xenobiotic_metabolism	3.41339	15.3311	-22.0045	-2.05331	25.212	2.62518	-27.5499	125.824
Reactive_oxigen_species_pathway	-18.7589	-25.305	-31.8667	31.0445	46.4844	6.00605	-30.6002	106.172
Fatty_acid_metabolism	-28.9583	-35.4201	-27.0688	47.6822	29.6861	-11.2788	-20.8409	98.5063
Adipogenesis	-14.051	-15.9462	-4.7697	31.6595	40.1493	-1.58918	-10.1639	64.4271

## Sheet: Fig. 3d
Dependency analysis result of epithelial cells among the expression programs, related to Fig. 3d
Program_pair_1	Program_pair_2	P value	Odds ratio
Oxd	Mes	2.88791e-152	0.195395
Oxd	Epi2	0.0566575	0.917435
Oxd	Epi1	8.93186e-28	1.28583
Oxd	Cycling	1.08191e-38	1.4042
Oxd	AP	0	0.265764
Oxd	Stress	4.72761e-84	1.659
Oxd	Mucosal	2.39707e-19	0.671326
Mes	Epi2	5.33761e-31	0.268691
Mes	Epi1	2.80273e-42	0.538654
Mes	Cycling	0.110701	1.07969
Mes	AP	2.54983e-08	1.30675
Mes	Stress	3.8676e-34	1.82439
Mes	Mucosal	1.21672e-38	0.243861
Epi2	Epi1	0	7.7498
Epi2	Cycling	4.70243e-08	0.761967
Epi2	AP	1.52533e-75	0.315013
Epi2	Stress	1.78132e-12	0.742692
Epi2	Mucosal	2.73341e-174	4.51971
Epi1	Cycling	1.03835e-177	1.98341
Epi1	AP	6.39531e-32	0.731697
Epi1	Stress	7.73007e-07	0.893082
Epi1	Mucosal	6.60762e-21	0.685852
Cycling	AP	6.83754e-08	1.17118
Cycling	Stress	8.37824e-72	0.632343
Cycling	Mucosal	1.44714e-98	0.307967
AP	Stress	5.08448e-126	2.05239
AP	Mucosal	1.82895e-07	1.25994
Stress	Mucosal	1.48241e-91	2.66883

## Sheet: Fig. 3e; Fig. 3f
Program score of each tumor among 8 expression programs, related to Fig. 3e; Fig. 3f
Sample	Program	Program score
P1	Stress	0.840164
P10	Stress	0.535088
P107	Stress	0.652273
P12	Stress	0.720519
P127	Stress	0.942138
P128	Stress	0.79386
P130	Stress	0.801724
P15	Stress	0.539578
P16	Stress	0.824007
P17	Stress	0.415179
P19	Stress	0.384615
P2	Stress	0.96554
P20	Stress	0.776119
P21	Stress	0.825816
P22	Stress	0.613559
P23	Stress	0.80021
P24	Stress	0.424242
P26	Stress	0.790248
P27	Stress	0.809942
P28	Stress	0.771968
P30	Stress	0.811224
P31	Stress	0.820153
P32	Stress	0.541329
P36	Stress	0.616041
P37	Stress	0.620623
P38	Stress	0.13798
P39	Stress	0.617545
P4	Stress	0.623397
P40	Stress	0.621287
P42	Stress	0.725275
P44	Stress	0.495586
P47	Stress	0.759162
P48	Stress	0.909446
P49	Stress	0.430318
P5	Stress	0.627604
P52	Stress	0.900452
P54	Stress	0.961667
P57	Stress	0.863229
P61	Stress	0.782178
P62	Stress	0.963274
P65	Stress	0.882682
P74	Stress	0.754717
P75	Stress	0.900744
P76	Stress	0.859146
P79	Stress	0.53294
P8	Stress	0.812689
P80	Stress	0.940351
P82	Stress	0.873874
P83	Stress	0.85
P84	Stress	0.89083
P89	Stress	0.696682
P9	Stress	0.778488
P1	Epi1	0.512295
P10	Epi1	0.0336257
P107	Epi1	0.470455
P12	Epi1	0.166274
P127	Epi1	0.396855
P128	Epi1	0.304825
P130	Epi1	0.424569
P15	Epi1	0.316623
P16	Epi1	0.00170867
P17	Epi1	0.571429
P19	Epi1	0.813187
P2	Epi1	0.0110533
P20	Epi1	0.643923
P21	Epi1	0.200622
P22	Epi1	0.4
P23	Epi1	0.488959
P24	Epi1	0.33042
P26	Epi1	0.294118
P27	Epi1	0.266082
P28	Epi1	0.256354
P30	Epi1	0.257653
P31	Epi1	0.447704
P32	Epi1	0.539708
P36	Epi1	0.631399
P37	Epi1	0.566148
P38	Epi1	0.514936
P39	Epi1	0.0679612
P4	Epi1	0.567308
P40	Epi1	0.220297
P42	Epi1	0.78191
P44	Epi1	0.553594
P47	Epi1	0.366492
P48	Epi1	0.316159
P49	Epi1	0.860636
P5	Epi1	0.884115
P52	Epi1	0.302036
P54	Epi1	0.288333
P57	Epi1	0.0358744
P61	Epi1	0.165017
P62	Epi1	0.435467
P65	Epi1	0.139665
P74	Epi1	0.849057
P75	Epi1	0.384615
P76	Epi1	0.0764818
P79	Epi1	0.0835792
P8	Epi1	0.0830816
P80	Epi1	0.614035
P82	Epi1	0.324324
P83	Epi1	0.413043
P84	Epi1	0.462882
P89	Epi1	0.971564
P9	Epi1	0.0681576
P1	Cycling	0.151639
P10	Cycling	0.138889
P107	Cycling	0.461364
P12	Cycling	0.0813679
P127	Cycling	0.106289
P128	Cycling	0.269737
P130	Cycling	0.346983
P15	Cycling	0.240106
P16	Cycling	0.0790261
P17	Cycling	0.15625
P19	Cycling	0.324176
P2	Cycling	0.171651
P20	Cycling	0.123667
P21	Cycling	0.248834
P22	Cycling	0.145763
P23	Cycling	0.231335
P24	Cycling	0.476107
P26	Cycling	0.181889
P27	Cycling	0.161404
P28	Cycling	0.20915
P30	Cycling	0.196429
P31	Cycling	0.271684
P32	Cycling	0.458671
P36	Cycling	0.238908
P37	Cycling	0.311284
P38	Cycling	0.349929
P39	Cycling	0.121012
P4	Cycling	0.331731
P40	Cycling	0.153465
P42	Cycling	0.236686
P44	Cycling	0.196721
P47	Cycling	0.0863874
P48	Cycling	0.138173
P49	Cycling	0.246944
P5	Cycling	0.320964
P52	Cycling	0.304299
P54	Cycling	0.0891667
P57	Cycling	0.029148
P61	Cycling	0.049505
P62	Cycling	0.232949
P65	Cycling	0.0949721
P74	Cycling	0.27673
P75	Cycling	0.171216
P76	Cycling	0.203952
P79	Cycling	0.226155
P8	Cycling	0.0725076
P80	Cycling	0.0877193
P82	Cycling	0.108108
P83	Cycling	0.523913
P84	Cycling	0.104803
P89	Cycling	0.530806
P9	Cycling	0.230032
P1	Oxd	0.0655738
P10	Oxd	0.00438596
P107	Oxd	0.484091
P12	Oxd	0.391509
P127	Oxd	0.73522
P128	Oxd	0.359649
P130	Oxd	0.0150862
P15	Oxd	0.763852
P16	Oxd	0.000427168
P17	Oxd	0
P19	Oxd	0.00549451
P2	Oxd	0.000650195
P20	Oxd	0.185501
P21	Oxd	0.0186625
P22	Oxd	0.332203
P23	Oxd	0.0767613
P24	Oxd	0.0034965
P26	Oxd	0.114551
P27	Oxd	0.463158
P28	Oxd	0.67175
P30	Oxd	0.862245
P31	Oxd	0.0797194
P32	Oxd	0.37034
P36	Oxd	0.00341297
P37	Oxd	0.00194553
P38	Oxd	0.00142248
P39	Oxd	0.604022
P4	Oxd	0.310897
P40	Oxd	0.15099
P42	Oxd	0.341505
P44	Oxd	0.00252207
P47	Oxd	0.144852
P48	Oxd	0.362217
P49	Oxd	0.591687
P5	Oxd	0.00390625
P52	Oxd	0.419683
P54	Oxd	0.1075
P57	Oxd	0.0134529
P61	Oxd	0
P62	Oxd	0.377754
P65	Oxd	0.122905
P74	Oxd	0.421384
P75	Oxd	0.0272953
P76	Oxd	0.00637349
P79	Oxd	0.00393314
P8	Oxd	0.0060423
P80	Oxd	0.00350877
P82	Oxd	0.108108
P83	Oxd	0.578261
P84	Oxd	0.262009
P89	Oxd	0.014218
P9	Oxd	0.877529
P1	AP	0.143443
P10	AP	0.00146199
P107	AP	0.0727273
P12	AP	0.0518868
P127	AP	0.116981
P128	AP	0.0372807
P130	AP	0.012931
P15	AP	0.0343008
P16	AP	0.105938
P17	AP	0.763393
P19	AP	0.10989
P2	AP	0.868661
P20	AP	0.0916844
P21	AP	0.830482
P22	AP	0.0525424
P23	AP	0.0452156
P24	AP	0.716783
P26	AP	0.0170279
P27	AP	0.130994
P28	AP	0.0326797
P30	AP	0.0229592
P31	AP	0.0114796
P32	AP	0.0316045
P36	AP	0.46587
P37	AP	0.215953
P38	AP	0.0583215
P39	AP	0.00520111
P4	AP	0.0192308
P40	AP	0.185644
P42	AP	0.0118343
P44	AP	0.0970996
P47	AP	0.0104712
P48	AP	0.124122
P49	AP	0.00977995
P5	AP	0.00716146
P52	AP	0.388009
P54	AP	0.0416667
P57	AP	0.410314
P61	AP	0.0957096
P62	AP	0.948583
P65	AP	0.477654
P74	AP	0.207547
P75	AP	0.151365
P76	AP	0.432122
P79	AP	0.0835792
P8	AP	0.116314
P80	AP	0.985965
P82	AP	0.405405
P83	AP	0.0978261
P84	AP	0.170306
P89	AP	0.450237
P9	AP	0.0308839
P1	Mes	0.00409836
P10	Mes	0.295322
P107	Mes	0.0318182
P12	Mes	0.053066
P127	Mes	0.00125786
P128	Mes	0.0109649
P130	Mes	0.484914
P15	Mes	0.025066
P16	Mes	0.130286
P17	Mes	0.0625
P19	Mes	0.164835
P2	Mes	0.0227568
P20	Mes	0.0149254
P21	Mes	0.172628
P22	Mes	0.0694915
P23	Mes	0.0252366
P24	Mes	0.0582751
P26	Mes	0.0193498
P27	Mes	0.0163743
P28	Mes	0.00363108
P30	Mes	0.0408163
P31	Mes	0.0153061
P32	Mes	0.0648298
P36	Mes	0.0273038
P37	Mes	0.161479
P38	Mes	0.00284495
P39	Mes	0.00381415
P4	Mes	0.0929487
P40	Mes	0.019802
P42	Mes	0.0321217
P44	Mes	0.07314
P47	Mes	0.0837696
P48	Mes	0.00624512
P49	Mes	0.0635697
P5	Mes	0.0625
P52	Mes	0.0158371
P54	Mes	0.000833333
P57	Mes	0.0829596
P61	Mes	0.0231023
P62	Mes	0.00104932
P65	Mes	0.0195531
P74	Mes	0.072327
P75	Mes	0.0272953
P76	Mes	0.344806
P79	Mes	0.0943953
P8	Mes	0.0891239
P80	Mes	0.00350877
P82	Mes	0.036036
P83	Mes	0.0173913
P84	Mes	0.0305677
P89	Mes	0.042654
P9	Mes	0.0628328
P1	Mucosal	0.27459
P10	Mucosal	0
P107	Mucosal	0.0113636
P12	Mucosal	0.0400943
P127	Mucosal	0.306918
P128	Mucosal	0.307018
P130	Mucosal	0.0323276
P15	Mucosal	0.0435356
P16	Mucosal	0.000427168
P17	Mucosal	0.0535714
P19	Mucosal	0.00549451
P2	Mucosal	0.0110533
P20	Mucosal	0.00639659
P21	Mucosal	0.115086
P22	Mucosal	0.0220339
P23	Mucosal	0.218717
P24	Mucosal	0.0203963
P26	Mucosal	0.00773994
P27	Mucosal	0.00701754
P28	Mucosal	0.0043573
P30	Mucosal	0.0102041
P31	Mucosal	0.0503827
P32	Mucosal	0
P36	Mucosal	0.0136519
P37	Mucosal	0.0389105
P38	Mucosal	0.0056899
P39	Mucosal	0.110264
P4	Mucosal	0.0224359
P40	Mucosal	0.0148515
P42	Mucosal	0.057481
P44	Mucosal	0.0151324
P47	Mucosal	0.0401396
P48	Mucosal	0.0210773
P49	Mucosal	0.00244499
P5	Mucosal	0
P52	Mucosal	0.00113122
P54	Mucosal	0.289167
P57	Mucosal	0.242152
P61	Mucosal	0.115512
P62	Mucosal	0.0703043
P65	Mucosal	0.142458
P74	Mucosal	0.163522
P75	Mucosal	0.51861
P76	Mucosal	0.0535373
P79	Mucosal	0.0412979
P8	Mucosal	0.622356
P80	Mucosal	0.0210526
P82	Mucosal	0.405405
P83	Mucosal	0
P84	Mucosal	0.318777
P89	Mucosal	0.00473934
P9	Mucosal	0
P1	Epi2	0.348361
P10	Epi2	0
P107	Epi2	0.0272727
P12	Epi2	0.0518868
P127	Epi2	0.179874
P128	Epi2	0.214912
P130	Epi2	0.0107759
P15	Epi2	0.00527704
P16	Epi2	0
P17	Epi2	0.191964
P19	Epi2	0.120879
P2	Epi2	0.00195059
P20	Epi2	0.08742
P21	Epi2	0.0248834
P22	Epi2	0
P23	Epi2	0.356467
P24	Epi2	0.00582751
P26	Epi2	0.0263158
P27	Epi2	0.025731
P28	Epi2	0.0181554
P30	Epi2	0.0969388
P31	Epi2	0.0656888
P32	Epi2	0.00729335
P36	Epi2	0.0255973
P37	Epi2	0.0175097
P38	Epi2	0.0056899
P39	Epi2	0.0353675
P4	Epi2	0.201923
P40	Epi2	0.0544554
P42	Epi2	0.704987
P44	Epi2	0.0037831
P47	Epi2	0.0680628
P48	Epi2	0.09758
P49	Epi2	0.0586797
P5	Epi2	0.00455729
P52	Epi2	0.00791855
P54	Epi2	0.0225
P57	Epi2	0.0044843
P61	Epi2	0
P62	Epi2	0.0451207
P65	Epi2	0.00558659
P74	Epi2	0.198113
P75	Epi2	0.0148883
P76	Epi2	0.00573614
P79	Epi2	0.00983284
P8	Epi2	0.00302115
P80	Epi2	0.0175439
P82	Epi2	0.0810811
P83	Epi2	0.0282609
P84	Epi2	0.275109
P89	Epi2	0.042654
P9	Epi2	0

## Sheet: Metadata for T cells
Metadata for T cells, related to Fig. 4a; Supplementary Fig. 3c
cell	tissue	sample	celltype	tSNE1	tSNE2
P1.I.AACCATGGTGACAAAT	Tumor	P1	TN	8.70933	-20.3463
P1.I.AACTGGTAGGATGTAT	Tumor	P1	TN	8.92804	-18.4792
P1.I.AACTTTCCAATGAAAC	Tumor	P1	TN	-8.28389	-18.3259
P1.I.ACATCAGTCAACACGT	Tumor	P1	TN	4.53954	-21.6171
P1.I.ACGAGGATCGTACGGC	Tumor	P1	TN	11.7579	-18.9181
P1.I.AGCAGCCCAATGAAAC	Tumor	P1	TN	-7.91295	-19.3584
P1.I.AGCATACCATGGAATA	Tumor	P1	TN	9.70099	-20.0464
P1.I.AGCGGTCGTTACTGAC	Tumor	P1	TN	-1.24264	-19.9368
P1.I.AGGGAGTTCATAAAGG	Tumor	P1	TN	10.1557	-22.7547
P1.I.ATCACGAGTCAAAGAT	Tumor	P1	TN	12.0272	-19.6817
P1.I.ATGAGGGAGGGAGTAA	Tumor	P1	TN	9.04076	-19.3916
P1.I.ATTCTACGTCGAACAG	Tumor	P1	TN	5.14244	-20.2563
P1.I.CAAGATCCACAGGTTT	Tumor	P1	TN	9.52132	-19.3905
P1.I.CAAGTTGAGACAGAGA	Tumor	P1	TN	10.4531	-6.93339
P1.I.CAGCGACAGAACTGTA	Tumor	P1	TN	1.14398	-17.4375
P1.I.CCGGTAGCATATACGC	Tumor	P1	TN	8.8062	-20.5937
P1.I.CCGGTAGGTTCAGACT	Tumor	P1	TN	0.579757	-14.6009
P1.I.CCTAGCTGTAAGAGGA	Tumor	P1	TN	5.01555	-17.9332
P1.I.CCTCTGAAGGGTGTTG	Tumor	P1	TN	5.9614	-20.3921
P1.I.CCTTTCTAGTGGTCCC	Tumor	P1	TN	5.60559	-23.4231
P1.I.CGAGCACGTACGCACC	Tumor	P1	TN	0.602008	-15.3934
P1.I.CGAGCCAGTGTGACCC	Tumor	P1	TN	5.3154	-24.5409
P1.I.CGGACACAGATTACCC	Tumor	P1	TN	5.50332	-24.127
P1.I.CGGACTGCAGGGTACA	Tumor	P1	TN	-7.04872	-18.3193
P1.I.CGGAGCTCACTAGTAC	Tumor	P1	TN	8.09124	-20.9906
P1.I.CGGCTAGGTAACGCGA	Tumor	P1	TN	8.70689	-18.35
P1.I.CGTAGCGCAAAGCGGT	Tumor	P1	TN	11.7196	-19.707
P1.I.CGTTAGAAGTGTCCAT	Tumor	P1	TN	-5.70869	-21.2771
P1.I.CTAATGGGTTGGGACA	Tumor	P1	TN	7.2868	-18.2332
P1.I.CTAGAGTTCTTTAGGG	Tumor	P1	TN	10.1821	-23.1484
P1.I.CTCACACGTTCGCTAA	Tumor	P1	TN	9.55919	-21.6447
P1.I.CTCCTAGAGACAAAGG	Tumor	P1	TN	11.2237	-19.9507
P1.I.CTCGAAAAGTGGAGAA	Tumor	P1	TN	9.25091	-18.4341
P1.I.CTGTTTAGTCTAGGTT	Tumor	P1	TN	5.61045	-24.3089
P1.I.GAAACTCGTAAGTGGC	Tumor	P1	TN	11.0601	-18.9579
P1.I.GACGCGTCAAGTTAAG	Tumor	P1	TN	-0.104424	-11.8168
P1.I.GATTCAGGTAAGTAGT	Tumor	P1	TN	10.6186	-21.9768
P1.I.GCAAACTTCAACACCA	Tumor	P1	TN	8.902	-20.5328
P1.I.GCAGTTATCTGGAGCC	Tumor	P1	TN	7.41234	-18.9581
P1.I.GCATGATAGAAGATTC	Tumor	P1	TN	9.01546	-21.1414
P1.I.GCTCTGTAGGTGCTAG	Tumor	P1	TN	2.99599	-16.4377
P1.I.GGAAAGCGTCTAACGT	Tumor	P1	TN	4.2193	-16.766
P1.I.GGCCGATGTTTGACTG	Tumor	P1	TN	9.25861	-21.7502
P1.I.GGGCACTTCTGCCCTA	Tumor	P1	TN	5.23065	-17.7782
P1.I.GGTATTGGTGTTGGGA	Tumor	P1	TN	7.97226	-17.0803
P1.I.GTAGTCACAGCTCGAC	Tumor	P1	TN	11.0142	-18.3594
P1.I.GTGGGTCCAGTATGCT	Tumor	P1	TN	11.6735	-19.2689
P1.I.GTTCGGGGTCCAAGTT	Tumor	P1	TN	5.44245	-24.3579
P1.I.TACAGTGCAGCTCCGA	Tumor	P1	TN	1.40473	-20.5476
P1.I.TAGTGGTCATGGTCAT	Tumor	P1	TN	9.48835	-22.1776
P1.I.TCAATCTCACAAGACG	Tumor	P1	TN	12.4468	-20.1945
P1.I.TCAGCTCCAGCTGTAT	Tumor	P1	TN	9.35253	-18.0825
P1.I.TCGCGAGGTCTTGCGG	Tumor	P1	TN	11.0583	-19.972
P1.I.TCTCATACATCTATGG	Tumor	P1	TN	4.38877	-17.6187
P1.I.TCTCATAGTACCGCTG	Tumor	P1	TN	10.3296	-22.7425
P1.I.TGAAAGAAGATGTGTA	Tumor	P1	TN	-2.26935	-16.38
P1.I.TGACAACTCTTGCATT	Tumor	P1	TN	9.51667	-18.6677
P1.I.TGAGAGGCATCCTTGC	Tumor	P1	TN	-0.00312852	-19.746
P1.I.TGCCCATAGCCCAATT	Tumor	P1	TN	11.1287	-17.8946
P1.I.TGGTTCCAGACCTAGG	Tumor	P1	TN	0.520978	-14.0101
P1.I.TTGACTTCAGCCTGTG	Tumor	P1	TN	-7.96136	-18.4287
P1.I.TTGGCAAGTACCGGCT	Tumor	P1	TN	11.5799	-19.8309
P1.I.TTGTAGGAGTGACATA	Tumor	P1	TN	5.16323	-25.0097
P2.I.AACTTTCCACCACGTG	Tumor	P2	TN	-3.54646	-23.9045
P2.I.ACATGGTCATGGATGG	Tumor	P2	TN	-2.18842	-22.8338
P2.I.ACCTTTACACGTCAGC	Tumor	P2	TN	-6.49682	-22.3054
P2.I.ACTGATGGTCACTGGC	Tumor	P2	TN	6.30113	-20.4729
P2.I.AGTTGGTGTTCTCATT	Tumor	P2	TN	-5.6732	-21.7394
P2.I.ATTACTCAGTAGTGCG	Tumor	P2	TN	-5.67755	-21.8153
P2.I.CAACTAGCATAGGATA	Tumor	P2	TN	-5.70553	-22.6185
P2.I.CAAGTTGCACGGTGTC	Tumor	P2	TN	-3.69108	-22.9483
P2.I.CAAGTTGTCCAAACAC	Tumor	P2	TN	3.80992	-22.6564
P2.I.CAGCATATCGGTTAAC	Tumor	P2	TN	8.46998	-21.9189
P2.I.CATCGAAAGCCCAGCT	Tumor	P2	TN	11.0661	-16.9552
P2.I.CGATGTACAAACCTAC	Tumor	P2	TN	-4.20942	-17.5003
P2.I.CGATTGAAGCATGGCA	Tumor	P2	TN	7.86001	-21.4039
P2.I.CGCTATCCAATGGAGC	Tumor	P2	TN	-4.89049	-20.0008
P2.I.CGCTGGAGTTGATTGC	Tumor	P2	TN	-5.22528	-19.3614
P2.I.CGTTCTGTCTCTTGAT	Tumor	P2	TN	-4.05182	-16.8627
P2.I.CGTTGGGCATGCAACT	Tumor	P2	TN	7.34801	-23.4462
P2.I.CTAATGGCAAGCGAGT	Tumor	P2	TN	0.639247	-15.2018
P2.I.CTACGTCCAAACAACA	Tumor	P2	TN	11.2071	-18.3693
P2.I.CTCTGGTTCGTAGATC	Tumor	P2	TN	0.155655	-13.3734
P2.I.CTGCGGAGTATCAGTC	Tumor	P2	TN	4.77359	-21.4417
P2.I.CTGGTCTAGCTAAACA	Tumor	P2	TN	-5.31805	-20.7545
P2.I.GAACCTAAGGGAACGG	Tumor	P2	TN	8.13568	-18.3136
P2.I.GAAGCAGTCAGGTTCA	Tumor	P2	TN	5.68865	-19.1242
P2.I.GCATGCGCACAAGTAA	Tumor	P2	TN	7.82536	-22.5514
P2.I.GCTTCCAGTATTAGCC	Tumor	P2	TN	9.4342	-20.5275
P2.I.GGGACCTCAGTGGGAT	Tumor	P2	TN	8.96112	-19.4583
P2.I.GTCCTCAAGCTAGTGG	Tumor	P2	TN	9.04863	-22.3303
P2.I.GTGTTAGGTCTGCAAT	Tumor	P2	TN	0.889886	-16.8356
P2.I.TACGGGCAGTTCGCAT	Tumor	P2	TN	5.05699	-20.7415
P2.I.TAGACCAAGGCTAGAC	Tumor	P2	TN	-1.78946	-15.599
P2.I.TAGAGCTGTATAGTAG	Tumor	P2	TN	9.14277	-16.9682
P2.I.TCAGATGCAAAGTCAA	Tumor	P2	TN	-1.70654	-7.73469
P2.I.TCAGATGGTTGGTTTG	Tumor	P2	TN	5.12692	-24.8569
P2.I.TCGGTAAGTCCAAGTT	Tumor	P2	TN	9.03264	-16.9018
P2.I.TCGTAGAGTTGAGTTC	Tumor	P2	TN	-4.70029	-21.7847
P2.I.TGCACCTGTCAGGACA	Tumor	P2	TN	9.81963	-22.2858
P2.I.TGCGGGTAGAGTCTGG	Tumor	P2	TN	7.52829	-22.1289
P2.I.TGGCTGGAGTTCGCGC	Tumor	P2	TN	12.5594	-19.7781
P2.I.TGGCTGGGTACGCTGC	Tumor	P2	TN	10.1745	-19.0005
P2.I.TGGTTAGTCGGTCTAA	Tumor	P2	TN	5.85286	-22.9933
P2.I.TTGACTTGTGTGACCC	Tumor	P2	TN	-2.25207	-16.0751
P4.I.AAACCTGTCAAGGTAA	Tumor	P4	TN	-7.83527	-18.5009
P4.I.AACACGTTCGCTTGTC	Tumor	P4	TN	10.0823	-17.9562
P4.I.AACGTTGTCGCCAAAT	Tumor	P4	TN	5.18925	-16.5801
P4.I.AACTCAGAGTGGCACA	Tumor	P4	TN	8.11097	-23.7751
P4.I.AACTCCCAGTACGTAA	Tumor	P4	TN	3.32687	-23.0778
P4.I.AACTCTTTCTATCCTA	Tumor	P4	TN	5.7487	-15.6845
P4.I.AACTTTCCAGATTGCT	Tumor	P4	TN	9.42327	-24.4367
P4.I.AAGACCTAGCGATGAC	Tumor	P4	TN	-2.04443	-22.9746
P4.I.AAGCCGCCATGGGAAC	Tumor	P4	TN	7.7807	-24.3144
P4.I.AAGGAGCTCCAAACAC	Tumor	P4	TN	5.78019	-16.3685
P4.I.AAGGTTCAGCGGCTTC	Tumor	P4	TN	4.89154	-15.8583
P4.I.AATCGGTGTCTCACCT	Tumor	P4	TN	9.21841	-23.0615
P4.I.ACACCAAGTTCGTTGA	Tumor	P4	TN	1.34834	-13.0005
P4.I.ACACCGGAGATCCCAT	Tumor	P4	TN	10.7673	-14.939
P4.I.ACACCGGGTAAACACA	Tumor	P4	TN	5.99936	-21.3834
P4.I.ACACCGGTCCATGAGT	Tumor	P4	TN	6.30152	-17.8016
P4.I.ACAGCCGAGTGAAGAG	Tumor	P4	TN	9.38829	-24.6947
P4.I.ACAGCCGGTGTCAATC	Tumor	P4	TN	-5.2692	-17.9071
P4.I.ACAGCTACACTTACGA	Tumor	P4	TN	4.72122	-17.1533
P4.I.ACATGGTAGAGCTGCA	Tumor	P4	TN	9.74827	-20.1057
P4.I.ACATGGTTCTATGTGG	Tumor	P4	TN	5.62106	-21.0324
P4.I.ACCCACTTCAAGCCTA	Tumor	P4	TN	5.30487	-23.0475
P4.I.ACGCAGCGTGCATCTA	Tumor	P4	TN	8.34113	-23.3605
P4.I.ACGCCAGTCATGCAAC	Tumor	P4	TN	5.32171	-19.3411
P4.I.ACGCCGATCCGCATCT	Tumor	P4	TN	-0.558815	-14.3336
P4.I.ACGGGCTTCGTCACGG	Tumor	P4	TN	10.9486	-19.62
P4.I.ACTGAGTCAGATTGCT	Tumor	P4	TN	10.6846	-24.0997
P4.I.AGATCTGTCTTTACGT	Tumor	P4	TN	3.27837	-17.5054
P4.I.AGATTGCGTTAAGGGC	Tumor	P4	TN	9.43099	-17.9978
P4.I.AGCAGCCGTGAGGGAG	Tumor	P4	TN	-0.91076	-12.634
P4.I.AGCAGCCTCTGAGGGA	Tumor	P4	TN	0.0708594	-14.1413
P4.I.AGCCTAAGTGGTACAG	Tumor	P4	TN	10.6165	-24.0965
P4.I.AGCGTATCAGAGCCAA	Tumor	P4	TN	-8.28345	-17.5955
P4.I.AGCTCTCTCTCTTATG	Tumor	P4	TN	4.78844	-18.0154
P4.I.AGGTCATAGCTGAAAT	Tumor	P4	TN	12.4425	-20.7509
P4.I.AGGTCATGTTCCACGG	Tumor	P4	TN	0.76868	-23.8769
P4.I.AGGTCATTCTAACCGA	Tumor	P4	TN	8.90085	-24.39
P4.I.AGTCTTTTCGCCCTTA	Tumor	P4	TN	6.81513	-24.9733
P4.I.ATCATCTAGACTTTCG	Tumor	P4	TN	7.32285	-23.3483
P4.I.ATCCACCCACTATCTT	Tumor	P4	TN	12.2635	-18.5799
P4.I.ATCGAGTTCATGTCCC	Tumor	P4	TN	10.4253	-22.9912
P4.I.ATCTGCCTCAGCTCTC	Tumor	P4	TN	1.13256	-12.6474
P4.I.ATGAGGGTCATTTGGG	Tumor	P4	TN	9.42332	-18.4668
P4.I.ATGGGAGGTGCCTGTG	Tumor	P4	TN	7.31099	-20.9397
P4.I.ATTGGACGTGCCTTGG	Tumor	P4	TN	0.768464	-16.5716
P4.I.ATTTCTGTCGTCCAGG	Tumor	P4	TN	10.9784	-22.2259
P4.I.CAACCTCCAGTCACTA	Tumor	P4	TN	11.56	-21.4557
P4.I.CACAAACCACATCCAA	Tumor	P4	TN	10.573	-15.1531
P4.I.CACACAACACTCGACG	Tumor	P4	TN	1.22731	-15.8858
P4.I.CACAGTAGTTTGTTGG	Tumor	P4	TN	11.9027	-18.6432
P4.I.CACCACTAGTTGAGAT	Tumor	P4	TN	5.75648	-21.6919
P4.I.CACCTTGCAAGCCATT	Tumor	P4	TN	10.2323	-15.4963
P4.I.CAGATCAAGATACACA	Tumor	P4	TN	9.02946	-24.6106
P4.I.CAGCAGCTCCACGCAG	Tumor	P4	TN	7.53417	-19.923
P4.I.CAGCATATCGTCTGCT	Tumor	P4	TN	8.15594	-23.6317
P4.I.CAGCTAATCGTTGACA	Tumor	P4	TN	5.78584	-22.138
P4.I.CAGTCCTTCTAGCACA	Tumor	P4	TN	8.21449	-24.4345
P4.I.CATATGGGTGAGGGTT	Tumor	P4	TN	6.34499	-16.2506
P4.I.CATCAAGGTTCTGAAC	Tumor	P4	TN	6.0494	-21.0572
P4.I.CATCAGACAGGGTATG	Tumor	P4	TN	-0.441652	-14.0315
P4.I.CATCAGATCAGAGACG	Tumor	P4	TN	9.65819	-24.4286
P4.I.CATGCCTCAGTAAGCG	Tumor	P4	TN	4.55653	-16.2822
P4.I.CCCTCCTAGACGCAAC	Tumor	P4	TN	8.13689	-18.3659
P4.I.CCGTACTGTAAATGTG	Tumor	P4	TN	6.12975	-19.9963
P4.I.CCTAAAGGTGAGGGTT	Tumor	P4	TN	5.18803	-17.246
P4.I.CCTAGCTTCTCTTGAT	Tumor	P4	TN	10.6487	-14.6887
P4.I.CCTTCCCGTTAGAACA	Tumor	P4	TN	-3.1574	-16.5868
P4.I.CCTTCGATCCTTGCCA	Tumor	P4	TN	-2.55007	-24.9596
P4.I.CGACCTTCATAAGACA	Tumor	P4	TN	1.66063	-19.6244
P4.I.CGATGTAGTATATGGA	Tumor	P4	TN	12.2524	-19.8541
P4.I.CGCGTTTAGGAATCGC	Tumor	P4	TN	6.3896	-20.8862
P4.I.CGCGTTTGTGGCCCTA	Tumor	P4	TN	9.36443	-24.4538
P4.I.CGGACTGTCGCAAACT	Tumor	P4	TN	0.241807	-12.8614
P4.I.CGGCTAGTCAGCATGT	Tumor	P4	TN	-2.61706	-22.4858
P4.I.CGGTTAAGTACCGCTG	Tumor	P4	TN	12.7098	-15.2099
P4.I.CGTCAGGAGAAACCTA	Tumor	P4	TN	-0.630458	-14.3982
P4.I.CGTCTACGTTGAGTTC	Tumor	P4	TN	1.36212	-14.7866
P4.I.CGTTGGGCAGGGTATG	Tumor	P4	TN	3.96734	-23.7673
P4.I.CTAACTTAGACGCTTT	Tumor	P4	TN	7.66563	-17.8741
P4.I.CTAACTTTCCTTGGTC	Tumor	P4	TN	1.41206	-14.8243
P4.I.CTACCCATCGTGGACC	Tumor	P4	TN	1.66594	-15.3708
P4.I.CTCATTAGTGTTCGAT	Tumor	P4	TN	6.70194	-17.3897
P4.I.CTGAAGTGTTTGTTGG	Tumor	P4	TN	1.20002	-16.4872
P4.I.CTGATCCAGGTGCTTT	Tumor	P4	TN	8.63268	-24.983
P4.I.CTGCCTAGTTATCACG	Tumor	P4	TN	2.57994	-20.9849
P4.I.CTGCGGATCGTTTGCC	Tumor	P4	TN	1.10261	-14.6446
P4.I.CTTAGGAAGCGTGTCC	Tumor	P4	TN	4.83913	-16.146
P4.I.CTTGGCTAGGGATACC	Tumor	P4	TN	11.3571	-21.5904
P4.I.GAAGCAGTCACCCGAG	Tumor	P4	TN	-4.20257	-14.5181
P4.I.GACAGAGCATAAGACA	Tumor	P4	TN	12.2446	-18.5404
P4.I.GACCAATAGAATTGTG	Tumor	P4	TN	5.85826	-22.9524
P4.I.GACCAATAGTTAAGTG	Tumor	P4	TN	7.26078	-17.6836
P4.I.GACCTGGTCACAACGT	Tumor	P4	TN	11.0582	-22.0441
P4.I.GACTAACTCATAAAGG	Tumor	P4	TN	12.379	-19.858
P4.I.GACTGCGAGCCACGCT	Tumor	P4	TN	6.94115	-17.6032
P4.I.GATCGATTCTGGTGTA	Tumor	P4	TN	10.6405	-24.1838
P4.I.GATCGCGGTCGACTGC	Tumor	P4	TN	5.06535	-22.7282
P4.I.GATCTAGAGTTAGCGG	Tumor	P4	TN	5.22093	-20.9864
P4.I.GATTCAGAGGGATACC	Tumor	P4	TN	-4.95768	-18.044
P4.I.GCAAACTCAGCTGGCT	Tumor	P4	TN	10.3963	-24.0723
P4.I.GCAATCATCCAGTATG	Tumor	P4	TN	0.493832	-11.9292
P4.I.GCACTCTTCAGGATCT	Tumor	P4	TN	10.6192	-14.9796
P4.I.GCAGTTAAGGAGTAGA	Tumor	P4	TN	3.72928	-17.029
P4.I.GCTTGAACATCCTTGC	Tumor	P4	TN	8.07515	-16.5159
P4.I.GGAATAACATTGGGCC	Tumor	P4	TN	9.23248	-24.5577
P4.I.GGAATAATCGGTCTAA	Tumor	P4	TN	10.7797	-23.7287
P4.I.GGCGACTTCTCTTATG	Tumor	P4	TN	-5.13458	-17.0324
P4.I.GGGAATGAGGTGCTAG	Tumor	P4	TN	10.621	-24.1993
P4.I.GGGAATGAGTATTGGA	Tumor	P4	TN	11.186	-18.2273
P4.I.GGGACCTTCAGCATGT	Tumor	P4	TN	10.4423	-23.0287
P4.I.GGGCATCAGCGTCAAG	Tumor	P4	TN	7.84204	-18.6425
P4.I.GGGTCTGAGCCAACAG	Tumor	P4	TN	4.79147	-22.7745
P4.I.GGTGTTAAGAATGTTG	Tumor	P4	TN	-1.28474	-9.22401
P4.I.GGTGTTACACCGAATT	Tumor	P4	TN	1.13814	-17.3136
P4.I.GTAACGTAGGTGCTAG	Tumor	P4	TN	10.7317	-18.5493
P4.I.GTACTTTGTTCCCGAG	Tumor	P4	TN	7.24231	-18.2235
P4.I.GTAGTCACAGGCGATA	Tumor	P4	TN	5.92585	-25.0974
P4.I.GTCACAAGTAAAGTCA	Tumor	P4	TN	-5.63599	-22.4912
P4.I.GTGTTAGAGATCCCGC	Tumor	P4	TN	8.32802	-24.3249
P4.I.GTTACAGCAGACACTT	Tumor	P4	TN	0.707061	-9.14444
P4.I.GTTCATTAGAAGGCCT	Tumor	P4	TN	0.888397	-10.8725
P4.I.GTTCTCGTCCACTGGG	Tumor	P4	TN	4.24309	-17.2207
P4.I.TAAGTGCCACAGCGTC	Tumor	P4	TN	-2.00799	-8.01374
P4.I.TAAGTGCTCTTTCCTC	Tumor	P4	TN	1.7186	-23.6139
P4.I.TACCTATTCGCCCTTA	Tumor	P4	TN	1.14949	-14.5239
P4.I.TACGGTACATTCTCAT	Tumor	P4	TN	7.79217	-23.6264
P4.I.TATCAGGGTGGTCTCG	Tumor	P4	TN	4.25751	-15.9229
P4.I.TATCTCAAGAGTGACC	Tumor	P4	TN	2.10992	-15.6643
P4.I.TATTACCGTAATCGTC	Tumor	P4	TN	-2.74464	-23.6088
P4.I.TCACGAACACCAGGTC	Tumor	P4	TN	1.00502	-14.6552
P4.I.TCAGATGAGGCATTGG	Tumor	P4	TN	8.1729	-17.6761
P4.I.TCAGATGGTTAGGGTG	Tumor	P4	TN	4.73694	-21.4214
P4.I.TCAGGATGTTATGCGT	Tumor	P4	TN	4.97821	-21.1456
P4.I.TCGCGTTTCCTCATTA	Tumor	P4	TN	10.3055	-24.2392
P4.I.TCGGTAATCATAACCG	Tumor	P4	TN	10.6284	-22.727
P4.I.TCTCTAATCGTCTGCT	Tumor	P4	TN	6.02823	-16.8659
P4.I.TGACAACCACGGTTTA	Tumor	P4	TN	12.3649	-18.8004
P4.I.TGACAACGTCATGCAT	Tumor	P4	TN	-0.844954	-14.5583
P4.I.TGAGCATTCGTCCAGG	Tumor	P4	TN	7.68272	-19.4991
P4.I.TGCCCATAGTTACCCA	Tumor	P4	TN	4.6698	-26.0833
P4.I.TGCTACCAGAAGGACA	Tumor	P4	TN	10.0949	-23.1472
P4.I.TGCTACCAGCTGTCTA	Tumor	P4	TN	1.44845	-13.5472
P4.I.TGGCGCATCATCGCTC	Tumor	P4	TN	1.48427	-14.7643
P4.I.TGGTTAGAGACCGGAT	Tumor	P4	TN	1.39507	-14.2473
P4.I.TGGTTAGAGTGGTAGC	Tumor	P4	TN	6.04331	-20.1872
P4.I.TGTATTCCAATCCGAT	Tumor	P4	TN	6.24521	-17.1216
P4.I.TGTGGTATCGTGGTCG	Tumor	P4	TN	11.1604	-21.3296
P4.I.TGTGGTATCTGCGACG	Tumor	P4	TN	5.93862	-16.8312
P4.I.TGTTCCGAGTAGGCCA	Tumor	P4	TN	6.88814	-21.8289
P4.I.TGTTCCGTCGGATGTT	Tumor	P4	TN	10.6209	-14.697
P4.I.TTAGTTCCATCGGGTC	Tumor	P4	TN	10.4426	-19.2075
P4.I.TTCGGTCTCAAGGCTT	Tumor	P4	TN	1.96542	-10.0154
P4.I.TTCTCAACAAGCCCAC	Tumor	P4	TN	5.26225	-22.5789
P4.I.TTCTCCTAGGTTACCT	Tumor	P4	TN	5.42464	-23.1425
P4.I.TTCTCCTGTTCGTCTC	Tumor	P4	TN	-4.44456	-23.9755
P4.I.TTGAACGAGTGAAGTT	Tumor	P4	TN	10.7245	-14.9412
P4.I.TTTACTGAGAAGCCCA	Tumor	P4	TN	5.19164	-22.4043
P5.I.AAAGCAACAGATTGCT	Tumor	P5	TN	5.59031	-22.5613
P5.I.AACCGCGTCGCCTGAG	Tumor	P5	TN	-0.249468	-14.4247
P5.I.AACGTTGAGTGCCAGA	Tumor	P5	TN	0.88937	-16.0082
P5.I.AACTCCCTCCACGCAG	Tumor	P5	TN	-5.4907	-17.3636
P5.I.AACTTTCGTCAAAGAT	Tumor	P5	TN	10.5367	-21.5966
P5.I.AAGACCTCATCGGTTA	Tumor	P5	TN	7.84641	-24.388
P5.I.AAGTCTGGTCAAACTC	Tumor	P5	TN	8.6758	-18.9823
P5.I.AATCGGTAGTACGATA	Tumor	P5	TN	5.95113	-16.9378
P5.I.ACGGGTCAGAGGACGG	Tumor	P5	TN	4.12066	-22.7056
P5.I.ACTGTCCCATGATCCA	Tumor	P5	TN	7.6932	-22.3711
P5.I.AGACGTTAGGTGATAT	Tumor	P5	TN	2.96543	-15.8418
P5.I.AGAGCTTGTAGCGTAG	Tumor	P5	TN	-0.44903	-17.4031
P5.I.AGATTGCAGCCAGTTT	Tumor	P5	TN	6.21578	-23.5512
P5.I.AGATTGCCACACCGCA	Tumor	P5	TN	8.20594	-17.2504
P5.I.AGCTCTCAGGCGACAT	Tumor	P5	TN	1.40945	-16.3386
P5.I.AGCTTGATCGCTGATA	Tumor	P5	TN	0.7096	-12.9694
P5.I.AGGCCGTAGTGTCTCA	Tumor	P5	TN	3.44774	-18.218
P5.I.AGTAGTCAGCACCGCT	Tumor	P5	TN	1.59573	-9.98846
P5.I.ATAACGCGTGAAATCA	Tumor	P5	TN	5.52682	-23.2108
P5.I.ATCACGAGTCGGGTCT	Tumor	P5	TN	1.07065	-12.3207
P5.I.ATCGAGTCAATGCCAT	Tumor	P5	TN	-1.42704	-13.1344
P5.I.ATCTACTAGTGATCGG	Tumor	P5	TN	0.318888	-13.3312
P5.I.ATCTGCCGTGTAAGTA	Tumor	P5	TN	11.8419	-19.9584
P5.I.ATGCGATTCCAAGTAC	Tumor	P5	TN	10.1174	-21.8233
P5.I.ATTACTCGTGCAGACA	Tumor	P5	TN	5.39073	-15.5276
P5.I.ATTGGTGAGGCTCATT	Tumor	P5	TN	11.1437	-20.393
P5.I.CAAGAAATCTTGAGAC	Tumor	P5	TN	4.6553	-21.6121
P5.I.CAAGGCCGTCACTGGC	Tumor	P5	TN	-1.84353	-11.4931
P5.I.CACACAACAGTTCCCT	Tumor	P5	TN	10.7859	-23.9619
P5.I.CACATAGCACACATGT	Tumor	P5	TN	2.01662	-9.40558
P5.I.CACCTTGCACGCGAAA	Tumor	P5	TN	1.58799	-10.2338
P5.I.CACCTTGGTATTCGTG	Tumor	P5	TN	7.98872	-24.8356
P5.I.CAGAGAGTCCAAGCCG	Tumor	P5	TN	-3.71077	-11.8828
P5.I.CAGCAGCAGCAGCGTA	Tumor	P5	TN	-1.2447	-11.3324
P5.I.CAGGTGCTCTCTGTCG	Tumor	P5	TN	7.35035	-22.9438
P5.I.CATCGGGAGTTTCCTT	Tumor	P5	TN	6.14271	-23.5755
P5.I.CCATGTCCATCCGTGG	Tumor	P5	TN	-0.290603	-20.4741
P5.I.CCGTGGATCTTGCCGT	Tumor	P5	TN	-1.15873	-11.8714
P5.I.CCTACACAGTCAAGGC	Tumor	P5	TN	1.22533	-13.7049
P5.I.CGAATGTCAGGTTTCA	Tumor	P5	TN	5.69551	-14.767
P5.I.CGACTTCAGGCATGGT	Tumor	P5	TN	-3.91638	-10.9174
P5.I.CGAGCCAGTAGGGTAC	Tumor	P5	TN	3.99332	-15.902
P5.I.CGCTATCCATGGATGG	Tumor	P5	TN	-3.63839	-10.8224
P5.I.CGCTGGAGTACTCAAC	Tumor	P5	TN	9.5866	-17.9232
P5.I.CGGACTGCACGGCCAT	Tumor	P5	TN	12.435	-15.9961
P5.I.CGGAGCTCAAACTGTC	Tumor	P5	TN	10.3254	-15.5451
P5.I.CGTAGCGAGACACTAA	Tumor	P5	TN	7.78171	-19.2216
P5.I.CGTTCTGAGTACGCCC	Tumor	P5	TN	0.354503	-8.28595
P5.I.CTACGTCCAGCTGCTG	Tumor	P5	TN	4.121	-23.7763
P5.I.CTCGAGGTCAAGGTAA	Tumor	P5	TN	3.89783	-22.156
P5.I.CTGATCCGTAAGTGGC	Tumor	P5	TN	1.67094	-10.2627
P5.I.CTGTGCTAGGATCGCA	Tumor	P5	TN	6.42855	-22.921
P5.I.CTTACCGGTGAGTGAC	Tumor	P5	TN	-0.416984	-14.335
P5.I.CTTCTCTGTGACGCCT	Tumor	P5	TN	7.40662	-25.2419
P5.I.CTTGGCTTCGGCGGTT	Tumor	P5	TN	6.37304	-15.9306
P5.I.GAACATCCAGACGTAG	Tumor	P5	TN	1.4533	-9.90072
P5.I.GACTAACTCTTGTATC	Tumor	P5	TN	1.9187	-9.48825
P5.I.GACTACAAGATGTGGC	Tumor	P5	TN	4.87273	-22.5659
P5.I.GAGCAGATCTCGAGTA	Tumor	P5	TN	6.911	-24.3003
P5.I.GATCAGTTCATCTGTT	Tumor	P5	TN	6.42688	-21.8047
P5.I.GCAATCACACAACGTT	Tumor	P5	TN	3.95631	-21.3821
P5.I.GCATGATGTCCGAACC	Tumor	P5	TN	-0.362024	-17.9467
P5.I.GCGCAACTCTCTGTCG	Tumor	P5	TN	-0.435293	-20.0133
P5.I.GCTGGGTGTTTCCACC	Tumor	P5	TN	0.929152	-11.8486
P5.I.GGATGTTAGATGTAAC	Tumor	P5	TN	10.329	-22.994
P5.I.GGATTACCATCGGTTA	Tumor	P5	TN	2.18817	-15.8998
P5.I.GGCTCGACATGGTTGT	Tumor	P5	TN	7.78185	-23.987
P5.I.GTCACAAGTGTTCGAT	Tumor	P5	TN	0.340739	-11.0354
P5.I.GTCGGGTGTACCGAGA	Tumor	P5	TN	-0.499786	-14.2229
P5.I.GTTCATTCAGATGGGT	Tumor	P5	TN	0.933171	-12.8074
P5.I.TACACGAAGTGGGATC	Tumor	P5	TN	1.90897	-16.2274
P5.I.TACACGATCTAGAGTC	Tumor	P5	TN	2.13601	-9.36871
P5.I.TACCTTAGTCTAAACC	Tumor	P5	TN	4.24542	-16.0846
P5.I.TACGGTACATGCCCGA	Tumor	P5	TN	-5.39473	-18.7243
P5.I.TACTTACGTCTTCAAG	Tumor	P5	TN	4.14654	-22.9266
P5.I.TATTACCTCGCCCTTA	Tumor	P5	TN	-0.524147	-10.6076
P5.I.TCACGAAAGTGACTCT	Tumor	P5	TN	4.25086	-23.1212
P5.I.TCACGAACACAACTGT	Tumor	P5	TN	-1.24473	-11.2932
P5.I.TCGCGAGTCTAACTTC	Tumor	P5	TN	10.847	-22.7875
P5.I.TCGCGTTTCTCTTATG	Tumor	P5	TN	-0.0964394	-10.5054
P5.I.TCTATTGGTTGACGTT	Tumor	P5	TN	4.09355	-17.1342
P5.I.TCTCTAACAGGCAGTA	Tumor	P5	TN	4.4586	-16.1847
P5.I.TCTGGAATCACTGGGC	Tumor	P5	TN	0.354152	-13.4194
P5.I.TGACGGCCAATCTACG	Tumor	P5	TN	-1.36308	-10.9108
P5.I.TGAGCATAGATGTAAC	Tumor	P5	TN	1.37567	-13.582
P5.I.TGCGGGTGTAGAAAGG	Tumor	P5	TN	4.03286	-17.3954
P5.I.TGGACGCAGCTCCCAG	Tumor	P5	TN	-1.27075	-9.54894
P5.I.TGGCTGGCACAAGTAA	Tumor	P5	TN	8.3965	-20.8015
P5.I.TGGCTGGCAGGGAGAG	Tumor	P5	TN	9.12785	-17.9791
P5.I.TTAGGACCAAGTAATG	Tumor	P5	TN	3.15979	-18.0166
P5.I.TTCGAAGTCCGTACAA	Tumor	P5	TN	1.15402	-9.93243
P5.I.TTGGAACTCAACGGCC	Tumor	P5	TN	10.6558	-18.6913
P5.I.TTGGCAAAGATGTGGC	Tumor	P5	TN	7.29789	-16.4049
P5.I.TTGGCAATCAGGCCCA	Tumor	P5	TN	1.49982	-14.7251
P8.I.AAACGGGGTAGGACAC	Tumor	P8	TN	-0.49032	-13.0569
P8.I.AAAGTAGAGAGGTTGC	Tumor	P8	TN	10.304	-22.2027
P8.I.AAAGTAGGTTTGGGCC	Tumor	P8	TN	3.44562	-22.6671
P8.I.AACACGTCAAGTAATG	Tumor	P8	TN	1.27074	-22.755
P8.I.AACGTTGGTCCGCTGA	Tumor	P8	TN	-3.28476	-15.548
P8.I.AACTCAGAGTTCCACA	Tumor	P8	TN	5.83484	-17.9297
P8.I.AACTCTTCAAGTCATC	Tumor	P8	TN	10.2685	-24.3695
P8.I.AACTCTTCAATGGTCT	Tumor	P8	TN	10.9801	-17.784
P8.I.AACTTTCAGTCCGGTC	Tumor	P8	TN	4.68371	-17.7527
P8.I.AAGCCGCGTCGCTTCT	Tumor	P8	TN	-3.14581	-16.6937
P8.I.AAGGAGCGTTCCATGA	Tumor	P8	TN	-1.65812	-19.1691
P8.I.AAGGCAGAGTAGCGGT	Tumor	P8	TN	7.09929	-16.5838
P8.I.AAGGCAGTCCATTCTA	Tumor	P8	TN	8.18133	-25.1813
P8.I.AATCCAGGTATAGGTA	Tumor	P8	TN	0.742428	-9.17849
P8.I.AATCGGTGTAGTACCT	Tumor	P8	TN	5.04055	-22.6969
P8.I.ACACCAATCCTTGGTC	Tumor	P8	TN	7.57482	-19.7189
P8.I.ACACCCTGTGCTTCTC	Tumor	P8	TN	5.12787	-16.1466
P8.I.ACATCAGTCCACTCCA	Tumor	P8	TN	7.47204	-21.7182
P8.I.ACATGGTAGCATGGCA	Tumor	P8	TN	10.8259	-17.0539
P8.I.ACCAGTAAGACTAGGC	Tumor	P8	TN	2.86044	-16.3563
P8.I.ACCAGTATCAACCATG	Tumor	P8	TN	0.954468	-14.7795
P8.I.ACCCACTTCAGTGTTG	Tumor	P8	TN	3.71412	-16.7382
P8.I.ACCCACTTCTCAACTT	Tumor	P8	TN	0.453521	-16.3399
P8.I.ACCGTAAAGGTGCACA	Tumor	P8	TN	11.8265	-16.5592
P8.I.ACGATACAGTCAAGCG	Tumor	P8	TN	4.05622	-24.8591
P8.I.ACGATGTGTAGCCTCG	Tumor	P8	TN	2.78356	-20.0656
P8.I.ACGCAGCCATTTCAGG	Tumor	P8	TN	3.12625	-16.6667
P8.I.ACGCCGAGTACTTGAC	Tumor	P8	TN	2.79752	-16.9761
P8.I.ACGGAGACACCTGGTG	Tumor	P8	TN	9.6934	-24.4913
P8.I.ACGGCCACAGTATCTG	Tumor	P8	TN	1.26069	-7.0988
P8.I.ACGGGTCTCAACGGCC	Tumor	P8	TN	5.40154	-24.5006
P8.I.ACGTCAATCCGGGTGT	Tumor	P8	TN	1.56648	-15.4237
P8.I.ACGTCAATCTGCGTAA	Tumor	P8	TN	2.09377	-18.1734
P8.I.ACTGAACAGGAGTACC	Tumor	P8	TN	1.1544	-19.9493
P8.I.ACTGAACTCCCAACGG	Tumor	P8	TN	4.95	-20.3092
P8.I.ACTGAGTAGAACAACT	Tumor	P8	TN	-2.79722	-9.17262
P8.I.ACTGATGTCGGATGTT	Tumor	P8	TN	4.39725	-22.5743
P8.I.ACTGCTCTCTCTAAGG	Tumor	P8	TN	10.051	-20.6289
P8.I.ACTTACTGTCAAGCGA	Tumor	P8	TN	2.90575	-15.8157
P8.I.ACTTGTTGTTCCGTCT	Tumor	P8	TN	2.95305	-18.9316
P8.I.AGAATAGCAGTTTACG	Tumor	P8	TN	7.61258	-22.5303
P8.I.AGAATAGTCTAAGCCA	Tumor	P8	TN	7.68589	-18.3387
P8.I.AGAGCGAAGGTGCACA	Tumor	P8	TN	-0.330393	-17.0805
P8.I.AGAGCTTCACAGTCGC	Tumor	P8	TN	4.68041	-19.0915
P8.I.AGAGCTTTCTTCGAGA	Tumor	P8	TN	5.32286	-23.5227
P8.I.AGCCTAACACATCTTT	Tumor	P8	TN	1.45392	-18.229
P8.I.AGGGAGTCACCAGGTC	Tumor	P8	TN	9.07793	-21.165
P8.I.AGGGTGATCCTATTCA	Tumor	P8	TN	6.8973	-18.7082
P8.I.AGGGTGATCTGCCCTA	Tumor	P8	TN	3.2636	-24.0632
P8.I.AGGTCATAGATGTGGC	Tumor	P8	TN	11.2465	-20.323
P8.I.AGGTCCGAGGAGTCTG	Tumor	P8	TN	1.04271	-12.366
P8.I.AGTCTTTCATCTATGG	Tumor	P8	TN	-2.4687	-10.4462
P8.I.AGTGAGGGTCATACTG	Tumor	P8	TN	-1.84247	-9.26737
P8.I.AGTGAGGTCCGAATGT	Tumor	P8	TN	6.83262	-19.5569
P8.I.AGTGTCAGTAACGTTC	Tumor	P8	TN	4.69017	-21.4833
P8.I.AGTTGGTTCATCGATG	Tumor	P8	TN	-6.70361	-18.2281
P8.I.ATAACGCCAACGATCT	Tumor	P8	TN	6.24386	-19.4293
P8.I.ATAGACCTCCTCTAGC	Tumor	P8	TN	-0.23006	-12.9737
P8.I.ATCACGAGTTTGTGTG	Tumor	P8	TN	2.96282	-20.4427
P8.I.ATCACGATCGCGCCAA	Tumor	P8	TN	-5.13425	-17.6023
P8.I.ATCCGAACACTAAGTC	Tumor	P8	TN	0.526414	-8.79896
P8.I.ATCTACTAGAGGACGG	Tumor	P8	TN	-1.51068	-21.4302
P8.I.ATGCGATAGCTGAACG	Tumor	P8	TN	-1.80792	-9.20252
P8.I.ATGCGATGTACGACCC	Tumor	P8	TN	-4.05778	-22.5126
P8.I.ATGGGAGAGGCATTGG	Tumor	P8	TN	2.47243	-22.8555
P8.I.ATTGGACGTCGCGTGT	Tumor	P8	TN	6.2956	-19.2089
P8.I.ATTGGACTCCTCAACC	Tumor	P8	TN	8.50954	-16.8842
P8.I.ATTGGTGCACGCCAGT	Tumor	P8	TN	-2.67878	-12.392
P8.I.CAACCAAAGACAAGCC	Tumor	P8	TN	11.175	-16.8249
P8.I.CAACCTCTCATTGCCC	Tumor	P8	TN	2.04392	-19.4937
P8.I.CAAGATCGTATGCTTG	Tumor	P8	TN	-1.63561	-8.71261
P8.I.CAAGGCCGTGTGTGCC	Tumor	P8	TN	7.02821	-17.6498
P8.I.CACACAACAGTGGGAT	Tumor	P8	TN	7.72841	-18.1431
P8.I.CACACAAGTTAAGACA	Tumor	P8	TN	6.00118	-16.9291
P8.I.CACAGTACAGCTATTG	Tumor	P8	TN	12.4801	-16.7444
P8.I.CACATAGCAACGCACC	Tumor	P8	TN	-3.4946	-8.78956
P8.I.CACCACTGTCACCCAG	Tumor	P8	TN	10.0052	-20.215
P8.I.CAGAATCAGAACTCGG	Tumor	P8	TN	7.22454	-19.4057
P8.I.CAGATCACATGCCCGA	Tumor	P8	TN	-2.60815	-23.2071
P8.I.CAGCAGCGTAAATACG	Tumor	P8	TN	-2.84505	-8.81772
P8.I.CAGCATAGTTCCGGCA	Tumor	P8	TN	10.8006	-19.1285
P8.I.CAGCTAAAGTAGGTGC	Tumor	P8	TN	-3.26969	-9.20354
P8.I.CAGCTAAGTCAAAGCG	Tumor	P8	TN	-2.10555	-15.893
P8.I.CAGCTAATCAGCACAT	Tumor	P8	TN	10.0363	-20.1412
P8.I.CAGTCCTAGTCTTGCA	Tumor	P8	TN	-3.05398	-9.44754
P8.I.CATCCACAGATGGCGT	Tumor	P8	TN	-3.37321	-9.06055
P8.I.CATCCACGTCATTAGC	Tumor	P8	TN	4.03987	-22.3392
P8.I.CATCCACGTTTGTTTC	Tumor	P8	TN	1.84333	-15.0824
P8.I.CATGCCTGTCAACTGT	Tumor	P8	TN	-3.07208	-10.3789
P8.I.CATGGCGCATATACGC	Tumor	P8	TN	-2.8454	-11.8872
P8.I.CATTATCCAGCGATCC	Tumor	P8	TN	3.51909	-18.9184
P8.I.CCATTCGTCGACAGCC	Tumor	P8	TN	9.61437	-19.4346
P8.I.CCCAATCTCCGCTGTT	Tumor	P8	TN	9.11904	-18.3983
P8.I.CCCTCCTAGCTGGAAC	Tumor	P8	TN	2.8933	-23.4198
P8.I.CCCTCCTGTACCGAGA	Tumor	P8	TN	8.67726	-21.2986
P8.I.CCGGTAGGTCTCAACA	Tumor	P8	TN	4.24789	-17.0259
P8.I.CCGTGGAGTTTGTTTC	Tumor	P8	TN	2.28066	-6.44995
P8.I.CCGTTCAAGAGATGAG	Tumor	P8	TN	-1.47227	-18.4641
P8.I.CCTACACGTAACGACG	Tumor	P8	TN	8.94452	-18.9663
P8.I.CCTACACTCATGCAAC	Tumor	P8	TN	7.7198	-18.1502
P8.I.CCTAGCTAGCTGTTCA	Tumor	P8	TN	0.0967717	-20.2759
P8.I.CCTAGCTGTAAACGCG	Tumor	P8	TN	7.00473	-22.8968
P8.I.CCTTCCCAGCGTTTAC	Tumor	P8	TN	3.88148	-18.9285
P8.I.CGAACATTCTGACCTC	Tumor	P8	TN	1.67035	-16.0037
P8.I.CGAATGTCATTAGGCT	Tumor	P8	TN	0.236244	-22.6232
P8.I.CGACCTTTCTAACTCT	Tumor	P8	TN	1.8547	-24.6015
P8.I.CGACTTCTCCATGCTC	Tumor	P8	TN	4.60989	-23.8108
P8.I.CGAGAAGTCCGTCATC	Tumor	P8	TN	2.13281	-18.5504
P8.I.CGAGCACTCTCTGAGA	Tumor	P8	TN	-6.75174	-18.7113
P8.I.CGCCAAGCATTGGTAC	Tumor	P8	TN	10.7397	-14.2716
P8.I.CGCGGTATCGCTTGTC	Tumor	P8	TN	11.4614	-18.6153
P8.I.CGCGTTTTCAGGTTCA	Tumor	P8	TN	7.66826	-21.6271
P8.I.CGCGTTTTCTTAGCCC	Tumor	P8	TN	5.10151	-21.8496
P8.I.CGCTATCGTGTTTGTG	Tumor	P8	TN	1.96098	-17.9144
P8.I.CGCTTCAAGTACGTAA	Tumor	P8	TN	1.35452	-12.9556
P8.I.CGGACACTCGGGAGTA	Tumor	P8	TN	10.9056	-17.225
P8.I.CGGACGTCAAACTGTC	Tumor	P8	TN	8.19995	-23.9757
P8.I.CGGACGTGTATAGGGC	Tumor	P8	TN	0.697715	-21.9551
P8.I.CGGCTAGCAAGCGATG	Tumor	P8	TN	8.09118	-17.9846
P8.I.CGTAGCGCAGCTGTTA	Tumor	P8	TN	12.0138	-15.2021
P8.I.CGTCACTTCTGCGTAA	Tumor	P8	TN	6.06241	-18.4817
P8.I.CGTCAGGGTGCAACGA	Tumor	P8	TN	7.11589	-19.8325
P8.I.CGTTAGAGTCACCCAG	Tumor	P8	TN	1.41487	-15.7432
P8.I.CGTTCTGGTGTGCCTG	Tumor	P8	TN	-3.36239	-14.8832
P8.I.CGTTGGGTCGGAGGTA	Tumor	P8	TN	11.5775	-18.2589
P8.I.CTAACTTGTCTCTTTA	Tumor	P8	TN	7.15221	-18.4828
P8.I.CTAAGACCAAGTTAAG	Tumor	P8	TN	0.146041	-11.6514
P8.I.CTAAGACTCCCTGACT	Tumor	P8	TN	-2.80842	-11.5671
P8.I.CTAATGGCATCGGTTA	Tumor	P8	TN	10.2792	-19.6014
P8.I.CTACACCAGACTAGAT	Tumor	P8	TN	8.41586	-16.5199
P8.I.CTACACCCATCCTTGC	Tumor	P8	TN	0.0794628	-19.8609
P8.I.CTACATTGTAGTAGTA	Tumor	P8	TN	0.996938	-8.27367
P8.I.CTACCCAAGAATCTCC	Tumor	P8	TN	10.3469	-18.888
P8.I.CTACCCAAGCTCAACT	Tumor	P8	TN	-2.35569	-15.1547
P8.I.CTAGTGAAGAGGTTGC	Tumor	P8	TN	2.88987	-23.0983
P8.I.CTAGTGAGTAGCCTCG	Tumor	P8	TN	4.88023	-18.7496
P8.I.CTCCTAGAGCTGTCTA	Tumor	P8	TN	3.85756	-21.8296
P8.I.CTCGGAGAGCCGGTAA	Tumor	P8	TN	7.28185	-17.9412
P8.I.CTCGTACCACACTGCG	Tumor	P8	TN	8.85704	-16.4602
P8.I.CTCGTCAGTGTGGTTT	Tumor	P8	TN	5.94482	-17.1751
P8.I.CTCTAATGTCATCCCT	Tumor	P8	TN	10.9609	-23.1756
P8.I.CTGATCCAGGGCATGT	Tumor	P8	TN	-7.90357	-18.6058
P8.I.CTGCCTAGTGACGGTA	Tumor	P8	TN	8.9385	-22.6355
P8.I.CTGCGGACAAGTTGTC	Tumor	P8	TN	-5.30208	-24.5031
P8.I.CTGCGGATCAACGGGA	Tumor	P8	TN	-0.485335	-21.437
P8.I.CTGCTGTCAAGAGGCT	Tumor	P8	TN	6.35661	-19.9724
P8.I.CTGTGCTGTTGGAGGT	Tumor	P8	TN	6.33874	-17.2041
P8.I.CTGTTTACAACAACCT	Tumor	P8	TN	-0.549144	-7.90028
P8.I.CTTACCGGTTCCCTTG	Tumor	P8	TN	-0.845497	-13.6583
P8.I.CTTGGCTAGCGTGAAC	Tumor	P8	TN	10.426	-20.6632
P8.I.GAACCTAAGGTGCAAC	Tumor	P8	TN	9.11122	-20.1093
P8.I.GAACCTACAAGAAAGG	Tumor	P8	TN	-2.84406	-11.8036
P8.I.GAACCTAGTATATGGA	Tumor	P8	TN	3.62699	-17.4431
P8.I.GAATGAATCTTTAGTC	Tumor	P8	TN	-0.270759	-11.7722
P8.I.GACACGCAGTCGTTTG	Tumor	P8	TN	8.82188	-16.1464
P8.I.GACACGCGTAAAGGAG	Tumor	P8	TN	6.00955	-18.0934
P8.I.GACACGCGTAGCCTAT	Tumor	P8	TN	1.47702	-21.8108
P8.I.GACAGAGCATCGGTTA	Tumor	P8	TN	9.01917	-17.7788
P8.I.GACCTGGAGAGATGAG	Tumor	P8	TN	0.731546	-13.0626
P8.I.GACCTGGGTTGGAGGT	Tumor	P8	TN	10.8274	-17.2531
P8.I.GACGCGTCAAGAGGCT	Tumor	P8	TN	-0.251792	-14.8538
P8.I.GACGTGCCAGCTCCGA	Tumor	P8	TN	7.67457	-23.5893
P8.I.GACGTGCCATATGGTC	Tumor	P8	TN	2.15572	-21.7419
P8.I.GACTAACTCACCCTCA	Tumor	P8	TN	4.42859	-23.1415
P8.I.GACTACAAGATACACA	Tumor	P8	TN	6.27538	-17.6967
P8.I.GAGTCCGGTAGAGCTG	Tumor	P8	TN	6.12065	-23.9938
P8.I.GATCTAGAGGCAAAGA	Tumor	P8	TN	-4.16709	-17.5001
P8.I.GATGAAAAGGATATAC	Tumor	P8	TN	6.88371	-20.2583
P8.I.GATGAAACATCCTAGA	Tumor	P8	TN	5.04826	-24.6255
P8.I.GATGAAAGTAAACCTC	Tumor	P8	TN	0.971026	-21.4371
P8.I.GATGAAATCCTAGTGA	Tumor	P8	TN	1.64513	-7.20412
P8.I.GATGAGGCAAGCCATT	Tumor	P8	TN	7.30782	-19.064
P8.I.GATGAGGCACCTCGGA	Tumor	P8	TN	-3.50814	-10.5069
P8.I.GATGCTAGTCTAGCCG	Tumor	P8	TN	0.933273	-16.8741
P8.I.GCAAACTGTATCGCAT	Tumor	P8	TN	5.8941	-20.0509
P8.I.GCACTCTTCGTACCGG	Tumor	P8	TN	9.76757	-18.529
P8.I.GCAGTTAGTGATGCCC	Tumor	P8	TN	9.32885	-22.1032
P8.I.GCATACACAGTCACTA	Tumor	P8	TN	5.55382	-21.4415
P8.I.GCATGATAGCGCCTCA	Tumor	P8	TN	3.836	-20.3237
P8.I.GCCAAATTCGAGAGCA	Tumor	P8	TN	-2.93399	-10.4359
P8.I.GCGACCAAGGAGTTGC	Tumor	P8	TN	-1.15927	-20.0527
P8.I.GCGAGAACAGATCCAT	Tumor	P8	TN	10.9293	-22.0276
P8.I.GCGGGTTCACACTGCG	Tumor	P8	TN	10.3482	-18.5789
P8.I.GCTCTGTAGCCCAATT	Tumor	P8	TN	1.72326	-17.2146
P8.I.GCTGCAGTCAAGGTAA	Tumor	P8	TN	-1.44026	-9.4748
P8.I.GCTGCGATCTGTGCAA	Tumor	P8	TN	-0.806453	-16.4061
P8.I.GCTTCCAAGACTTTCG	Tumor	P8	TN	9.2556	-22.3479
P8.I.GCTTCCATCTGATTCT	Tumor	P8	TN	7.21302	-22.6921
P8.I.GCTTGAAAGGGATGGG	Tumor	P8	TN	9.67562	-19.1518
P8.I.GCTTGAACAATGGACG	Tumor	P8	TN	9.54463	-18.1465
P8.I.GGAACTTAGACTTGAA	Tumor	P8	TN	3.12656	-20.2212
P8.I.GGAACTTCATCCGGGT	Tumor	P8	TN	5.80847	-23.9069
P8.I.GGAATAAGTGAGGGTT	Tumor	P8	TN	-2.5174	-10.4688
P8.I.GGACATTAGGATGCGT	Tumor	P8	TN	9.89574	-18.0553
P8.I.GGACGTCAGACAATAC	Tumor	P8	TN	6.16416	-24.2211
P8.I.GGATTACCATGTCTCC	Tumor	P8	TN	-4.99328	-22.9669
P8.I.GGATTACGTCTCTTTA	Tumor	P8	TN	8.27318	-22.6293
P8.I.GGCAATTGTTCATGGT	Tumor	P8	TN	2.70775	-16.9674
P8.I.GGGAATGCACCGCTAG	Tumor	P8	TN	-0.955664	-23.6934
P8.I.GGGAATGCAGTGACAG	Tumor	P8	TN	6.07073	-23.7735
P8.I.GGGAATGTCCTCAATT	Tumor	P8	TN	6.05435	-17.1013
P8.I.GGGACCTCACGACGAA	Tumor	P8	TN	1.18622	-20.5174
P8.I.GGGACCTGTCCGAGTC	Tumor	P8	TN	-0.464337	-9.06902
P8.I.GGGAGATTCTCTGCTG	Tumor	P8	TN	-1.30923	-15.6388
P8.I.GGGCATCCACCATCCT	Tumor	P8	TN	9.37014	-19.4636
P8.I.GGGCATCCAGCCTGTG	Tumor	P8	TN	0.267517	-17.3551
P8.I.GGGTTGCCATGCTGGC	Tumor	P8	TN	0.91686	-18.1625
P8.I.GGTATTGCAAGGCTCC	Tumor	P8	TN	1.89853	-16.8966
P8.I.GGTGAAGAGCTGCGAA	Tumor	P8	TN	2.58732	-21.7634
P8.I.GGTGCGTGTCCAGTTA	Tumor	P8	TN	-4.53445	-17.6411
P8.I.GTAACGTAGTGTGAAT	Tumor	P8	TN	-0.691396	-19.9378
P8.I.GTAACGTGTAAGTGTA	Tumor	P8	TN	1.91527	-9.5947
P8.I.GTAACGTTCTACTCAT	Tumor	P8	TN	3.48732	-23.9085
P8.I.GTACTCCAGTCGAGTG	Tumor	P8	TN	6.1798	-19.399
P8.I.GTACTTTCATGGAATA	Tumor	P8	TN	15.1195	-10.4718
P8.I.GTAGTCACAGCTGCAC	Tumor	P8	TN	7.4946	-19.5162
P8.I.GTCATTTTCCTCGCAT	Tumor	P8	TN	1.40039	-15.887
P8.I.GTCGGGTCATGCCCGA	Tumor	P8	TN	0.954288	-10.095
P8.I.GTCGTAACATCTCGCT	Tumor	P8	TN	6.28606	-17.4504
P8.I.GTCTTCGTCAGTCAGT	Tumor	P8	TN	1.46051	-22.7201
P8.I.GTGGGTCGTAATAGCA	Tumor	P8	TN	9.60861	-20.0477
P8.I.GTGTTAGAGTCAAGCG	Tumor	P8	TN	10.3715	-21.0123
P8.I.GTTACAGTCCAAACTG	Tumor	P8	TN	-3.37901	-10.9689
P8.I.GTTCATTCATCACCCT	Tumor	P8	TN	9.04341	-18.3694
P8.I.GTTCTCGAGAATTCCC	Tumor	P8	TN	10.0418	-19.26
P8.I.TAAGTGCAGGTGCTTT	Tumor	P8	TN	1.35161	-17.8142
P8.I.TACAGTGCATTCTTAC	Tumor	P8	TN	-8.02057	-18.3612
P8.I.TACCTATTCGGTCCGA	Tumor	P8	TN	9.39325	-17.4317
P8.I.TACCTTAGTTGCTCCT	Tumor	P8	TN	-3.59921	-10.2599
P8.I.TACGGATAGAGCAATT	Tumor	P8	TN	2.4413	-22.2372
P8.I.TACGGATAGTTCGCAT	Tumor	P8	TN	-0.844395	-16.3123
P8.I.TACGGATCAAATCCGT	Tumor	P8	TN	4.12799	-19.5751
P8.I.TACGGGCGTCTCTTTA	Tumor	P8	TN	7.35353	-16.474
P8.I.TACGGGCGTTCCAACA	Tumor	P8	TN	6.678	-17.9293
P8.I.TACTCATAGCTAGTTC	Tumor	P8	TN	-1.14249	-26.3227
P8.I.TACTCATGTACGACCC	Tumor	P8	TN	-4.06638	-9.48757
P8.I.TAGAGCTGTGCTGTAT	Tumor	P8	TN	10.9684	-23.116
P8.I.TAGTTGGTCTTAGCCC	Tumor	P8	TN	10.7355	-17.2309
P8.I.TATTACCCACTCTGTC	Tumor	P8	TN	8.89445	-17.1637
P8.I.TCAACGAAGTGATCGG	Tumor	P8	TN	5.84971	-24.2329
P8.I.TCAACGAGTATCGCAT	Tumor	P8	TN	8.5097	-19.9611
P8.I.TCAACGATCTAGCACA	Tumor	P8	TN	7.13639	-18.7314
P8.I.TCAGCTCAGCGATATA	Tumor	P8	TN	12.8643	-15.1488
P8.I.TCAGCTCAGTAGATGT	Tumor	P8	TN	1.08926	-8.68996
P8.I.TCGCGTTTCTAGCACA	Tumor	P8	TN	2.24385	-16.9253
P8.I.TCGGTAACAACCGCCA	Tumor	P8	TN	2.09062	-23.5338
P8.I.TCTATTGTCACCCGAG	Tumor	P8	TN	5.91277	-18.0476
P8.I.TCTCTAATCGGTTAAC	Tumor	P8	TN	5.63736	-22.1735
P8.I.TCTGAGAGTCGCTTCT	Tumor	P8	TN	9.11316	-24.6162
P8.I.TGACAACAGTAACCCT	Tumor	P8	TN	3.27555	-22.8042
P8.I.TGACAACGTAAACACA	Tumor	P8	TN	0.753698	-21.4963
P8.I.TGACAACGTGCTTCTC	Tumor	P8	TN	7.91447	-15.6168
P8.I.TGACGGCTCGTAGGAG	Tumor	P8	TN	-0.596983	-15.7159
P8.I.TGACTTTAGCCAGAAC	Tumor	P8	TN	4.08936	-24.1297
P8.I.TGACTTTAGTTTAGGA	Tumor	P8	TN	4.98881	-23.2448
P8.I.TGACTTTGTCCGAACC	Tumor	P8	TN	6.54973	-19.0781
P8.I.TGATTTCAGTGTACGG	Tumor	P8	TN	11.5903	-18.8628
P8.I.TGCACCTGTCAGTGGA	Tumor	P8	TN	1.5495	-9.63071
P8.I.TGCCAAACAGCCAGAA	Tumor	P8	TN	8.16645	-22.0182
P8.I.TGCCAAACATCTATGG	Tumor	P8	TN	11.1934	-20.2734
P8.I.TGCCAAAGTCATATGC	Tumor	P8	TN	3.27332	-24.5017
P8.I.TGCGCAGGTCCCGACA	Tumor	P8	TN	1.71641	2.14928
P8.I.TGCGCAGTCATCTGCC	Tumor	P8	TN	-2.70686	-11.1066
P8.I.TGCGGGTAGTACGCGA	Tumor	P8	TN	11.1145	-14.1537
P8.I.TGCGGGTTCTCCGGTT	Tumor	P8	TN	-3.05665	-10.1448
P8.I.TGCTACCTCTGGTGTA	Tumor	P8	TN	1.58542	-16.8457
P8.I.TGCTGCTAGACCTTTG	Tumor	P8	TN	2.86555	-22.0762
P8.I.TGCTGCTGTCAACATC	Tumor	P8	TN	6.68401	-20.2981
P8.I.TGGCTGGGTCGACTGC	Tumor	P8	TN	-1.1981	-12.4173
P8.I.TGGTTAGGTCAAAGCG	Tumor	P8	TN	-2.00424	-10.8163
P8.I.TGTATTCGTTCGCTAA	Tumor	P8	TN	3.42855	-20.1115
P8.I.TGTGTTTCACGAAAGC	Tumor	P8	TN	5.35087	-20.3891
P8.I.TGTGTTTGTGTGGCTC	Tumor	P8	TN	10.1744	-19.0025
P8.I.TTAGGACGTTGGAGGT	Tumor	P8	TN	5.88994	-17.9484
P8.I.TTCGAAGAGAACAACT	Tumor	P8	TN	0.0814745	-6.85397
P8.I.TTCGAAGGTTAAGACA	Tumor	P8	TN	1.01548	-15.692
P8.I.TTCTCAACATCTCCCA	Tumor	P8	TN	-6.98586	-18.0172
P8.I.TTCTCAAGTGCTCTTC	Tumor	P8	TN	2.14258	-21.2261
P8.I.TTCTCCTGTCTCTTTA	Tumor	P8	TN	5.44162	-20.7858
P8.I.TTCTTAGGTTATCGGT	Tumor	P8	TN	9.05657	-15.3691
P8.I.TTCTTAGTCTTATCTG	Tumor	P8	TN	5.51865	-18.5804
P8.I.TTGCCGTAGGTTCCTA	Tumor	P8	TN	5.96257	-22.5757
P8.I.TTGCCGTGTCTTGATG	Tumor	P8	TN	2.46511	-17.8691
P8.I.TTGGAACCATGCTAGT	Tumor	P8	TN	-2.27051	-9.6596
P8.I.TTGGCAACACTCTGTC	Tumor	P8	TN	8.53418	-22.4198
P8.I.TTTACTGGTTGATTGC	Tumor	P8	TN	12.4017	-15.1028
P8.I.TTTACTGTCACATAGC	Tumor	P8	TN	1.53992	-15.8939
P8.I.TTTATGCAGGATGTAT	Tumor	P8	TN	1.16106	-22.8659
P8.I.TTTCCTCCACCGGAAA	Tumor	P8	TN	-0.647002	-9.68625
P8.I.TTTCCTCGTCTCATCC	Tumor	P8	TN	-1.90339	-9.59276
P8.I.TTTGCGCGTAAATGAC	Tumor	P8	TN	4.78276	-21.433
P8.I.TTTGTCACAGGGCATA	Tumor	P8	TN	2.53945	-20.5638
P9.I.AACCGCGTCAAACCAC	Tumor	P9	TN	7.10775	-17.8074
P9.I.AACTCCCTCACTCCTG	Tumor	P9	TN	-4.823	-17.8745
P9.I.ACAGCTAAGGGTCGAT	Tumor	P9	TN	8.29434	-18.0956
P9.I.ACATGGTAGCGAAGGG	Tumor	P9	TN	-4.16014	-8.33222
P9.I.ACGATGTCATATGAGA	Tumor	P9	TN	11.3112	-18.6532
P9.I.ACGCCAGTCACCCGAG	Tumor	P9	TN	5.00866	-16.3225
P9.I.ACTGTCCGTCGATTGT	Tumor	P9	TN	2.27275	-21.0707
P9.I.ACTTACTAGACCACGA	Tumor	P9	TN	-2.74101	-9.37014
P9.I.AGACGTTGTCTAAACC	Tumor	P9	TN	12.6758	-15.361
P9.I.AGAGTGGCATATGGTC	Tumor	P9	TN	0.822964	-14.4811
P9.I.AGCGTCGGTTACGTCA	Tumor	P9	TN	0.589033	-7.01608
P9.I.ATAACGCGTGTAAGTA	Tumor	P9	TN	7.34062	-17.1712
P9.I.ATAAGAGTCTCATTCA	Tumor	P9	TN	7.35449	-16.8378
P9.I.ATCCACCCATCACAAC	Tumor	P9	TN	-3.31853	-15.4649
P9.I.CACATAGCAGCCTGTG	Tumor	P9	TN	7.48066	-19.6429
P9.I.CAGATCAAGAGTCGGT	Tumor	P9	TN	7.30705	-22.045
P9.I.CAGGTGCAGAGCAATT	Tumor	P9	TN	7.29169	-19.7057
P9.I.CATCAGATCACAACGT	Tumor	P9	TN	4.51786	-16.1453
P9.I.CCGGGATCATGCCTAA	Tumor	P9	TN	3.37406	-15.7373
P9.I.CCGGTAGCAAGCGAGT	Tumor	P9	TN	12.5588	-20.2217
P9.I.CGAACATAGGCTAGAC	Tumor	P9	TN	-0.366533	-14.6305
P9.I.CGAATGTTCCAGAAGG	Tumor	P9	TN	6.72656	-17.3759
P9.I.CGACCTTAGACAGGCT	Tumor	P9	TN	-4.36522	-17.5308
P9.I.CGAGAAGGTCCAGTAT	Tumor	P9	TN	-3.85658	-15.7713
P9.I.CGCTTCATCAGTGTTG	Tumor	P9	TN	0.220248	-11.1543
P9.I.CGGACGTAGATAGCAT	Tumor	P9	TN	7.02301	-16.7231
P9.I.CGGAGCTCATGGGAAC	Tumor	P9	TN	-5.42566	-21.0799
P9.I.CGGAGTCCACGTAAGG	Tumor	P9	TN	3.60878	-20.9119
P9.I.CGTCACTGTCTCATCC	Tumor	P9	TN	8.98962	-19.0065
P9.I.CGTTGGGGTAAGAGAG	Tumor	P9	TN	3.26285	-15.7439
P9.I.CTAAGACTCAAAGACA	Tumor	P9	TN	-0.747746	-9.99009
P9.I.CTCGGGACACGCTTTC	Tumor	P9	TN	6.01266	-15.482
P9.I.CTCGTCAGTTTGACAC	Tumor	P9	TN	-1.93614	-14.5543
P9.I.CTGCCTATCGGCGCAT	Tumor	P9	TN	6.61443	-21.1145
P9.I.CTGGTCTTCGACAGCC	Tumor	P9	TN	9.61363	-22.3094
P9.I.CTTCTCTAGTACTTGC	Tumor	P9	TN	-0.186194	-14.5263
P9.I.CTTCTCTGTAGCGCTC	Tumor	P9	TN	-6.72988	-18.6201
P9.I.GAACGGAGTAAGGATT	Tumor	P9	TN	4.53538	-22.6291
P9.I.GAATAAGAGTCGTACT	Tumor	P9	TN	-0.201181	-8.02247
P9.I.GATCAGTCAGACGCCT	Tumor	P9	TN	9.09447	-18.1621
P9.I.GCACATAGTACAGTGG	Tumor	P9	TN	3.00159	-20.4402
P9.I.GCGACCAGTTTGACAC	Tumor	P9	TN	1.10558	-10.8821
P9.I.GCTGCAGAGAGCTTCT	Tumor	P9	TN	1.31007	-15.9481
P9.I.GCTTGAATCTTAACCT	Tumor	P9	TN	0.946883	-18.5111
P9.I.GGAACTTGTAGGCTGA	Tumor	P9	TN	5.26865	-23.407
P9.I.GGAATAACACAGACTT	Tumor	P9	TN	-2.11254	-13.0105
P9.I.GGATGTTAGCTACCGC	Tumor	P9	TN	0.348276	-11.9634
P9.I.GGATGTTGTAGTAGTA	Tumor	P9	TN	-4.18293	-17.6128
P9.I.GGGATGACAACACCTA	Tumor	P9	TN	6.3668	-17.4951
P9.I.GTAACGTGTGAGTATA	Tumor	P9	TN	3.66336	-15.798
P9.I.GTTCGGGTCCTATTCA	Tumor	P9	TN	-5.1532	-18.2066
P9.I.TAAGCGTCAAGTCTAC	Tumor	P9	TN	9.10472	-17.1387
P9.I.TACGGGCCACCATGTA	Tumor	P9	TN	1.43189	-17.9137
P9.I.TATCTCACAACTTGAC	Tumor	P9	TN	7.79136	-19.3106
P9.I.TATCTCAGTTATGTGC	Tumor	P9	TN	9.80141	-16.9017
P9.I.TATTACCCAGCCTTGG	Tumor	P9	TN	-3.08348	-12.437
P9.I.TCAGGATGTGCATCTA	Tumor	P9	TN	2.29686	-20.3035
P9.I.TCAGGTATCAAAGTAG	Tumor	P9	TN	-0.289066	-14.1375
P9.I.TCGAGGCAGTTCCACA	Tumor	P9	TN	-1.7888	-11.5803
P9.I.TCGTACCAGTGTTGAA	Tumor	P9	TN	-5.08476	-18.0988
P9.I.TCGTACCGTTATCGGT	Tumor	P9	TN	-1.56071	-11.7123
P9.I.TGAGCATAGCGTAATA	Tumor	P9	TN	-5.01599	-21.1723
P9.I.TGATTTCGTCTCATCC	Tumor	P9	TN	0.845685	-14.9318
P9.I.TGATTTCTCAGCGACC	Tumor	P9	TN	0.686074	-9.57025
P9.I.TGCCCTACAATGGAAT	Tumor	P9	TN	1.58317	-8.12716
P9.I.TGTGTTTCACATAACC	Tumor	P9	TN	5.92498	-18.0093
P9.I.TTAGGCATCACGATGT	Tumor	P9	TN	0.695856	-9.03656
P9.I.TTCGAAGGTGCAGGTA	Tumor	P9	TN	-5.09096	-7.07816
P9.I.TTCTACACAGGTCCAC	Tumor	P9	TN	7.19824	-17.9268
P9.I.TTCTCCTAGACGCACA	Tumor	P9	TN	9.29614	-19.1314
P9.I.TTGGCAAGTAGCAAAT	Tumor	P9	TN	7.38041	-20.5725
P9.I.TTTATGCAGTGTACCT	Tumor	P9	TN	-1.01218	-9.13637
P9.I.TTTGTCATCTTTACGT	Tumor	P9	TN	10.1687	-15.4043
P10.I.AAAGTAGTCCAAAGTC	Tumor	P10	TN	1.97655	-21.4292
P10.I.AAATGCCAGGTGCACA	Tumor	P10	TN	1.81782	-19.7008
P10.I.ACGAGGATCGGAGCAA	Tumor	P10	TN	1.19904	-18.2094
P10.I.ACGGGTCGTTAAAGTG	Tumor	P10	TN	12.1566	-18.648
P10.I.ACGTCAATCGTGACAT	Tumor	P10	TN	0.182376	-8.16633
P10.I.ATTACTCGTATCTGCA	Tumor	P10	TN	8.21622	-24.1539
P10.I.CAACTAGAGCTCCTTC	Tumor	P10	TN	-0.29784	-11.8271
P10.I.CAAGAAAGTATAGTAG	Tumor	P10	TN	4.95169	-22.6295
P10.I.CAAGGCCGTCCAGTTA	Tumor	P10	TN	0.607193	-16.2212
P10.I.CCTTTCTGTCTAGCCG	Tumor	P10	TN	11.681	-19.9371
P10.I.CGTCTACCAGGAATGC	Tumor	P10	TN	0.773345	-9.1927
P10.I.GATCAGTAGATCTGCT	Tumor	P10	TN	10.0422	-15.7634
P10.I.GCAAACTCATTCTCAT	Tumor	P10	TN	-0.168438	-8.33374
P10.I.TAGTTGGGTATCACCA	Tumor	P10	TN	8.98878	-24.6029
P10.I.TCAGATGCAGCGATCC	Tumor	P10	TN	-2.61648	-11.3897
P10.I.TTCGGTCCACAGACAG	Tumor	P10	TN	7.38562	-17.0035
P11.I.AAAGATGGTACTTCTT	Tumor	P11	TN	6.47884	-14.5443
P11.I.AAATGCCTCTGCAAGT	Tumor	P11	TN	-1.19254	-19.5206
P11.I.AACACGTGTCGACTGC	Tumor	P11	TN	-7.81704	-17.8321
P11.I.AACCATGTCTCCCTGA	Tumor	P11	TN	9.53611	-15.8615
P11.I.AACTTTCTCGCAAACT	Tumor	P11	TN	3.52498	-20.6807
P11.I.ACACCAAAGCGGATCA	Tumor	P11	TN	-4.91648	-18.0023
P11.I.ACACCAAGTTCACCTC	Tumor	P11	TN	9.44907	-21.2737
P11.I.ACGGCCATCTATCCCG	Tumor	P11	TN	5.83114	-22.8638
P11.I.ACGGGCTAGCCTATGT	Tumor	P11	TN	7.41505	-24.869
P11.I.ACGTCAAGTGAGGCTA	Tumor	P11	TN	10.66	-24.0189
P11.I.ACTGAACAGGTGTGGT	Tumor	P11	TN	1.20956	-13.0523
P11.I.ACTTACTTCGACCAGC	Tumor	P11	TN	5.42111	-19.5487
P11.I.AGACGTTGTTTACTCT	Tumor	P11	TN	12.7061	-15.0863
P11.I.AGCTCTCCAGCCTATA	Tumor	P11	TN	9.77843	-24.2871
P11.I.AGCTCTCGTGTGTGCC	Tumor	P11	TN	6.71979	-19.1461
P11.I.AGCTCTCTCTCTGCTG	Tumor	P11	TN	12.2657	-20.7462
P11.I.AGGCCGTAGCGATATA	Tumor	P11	TN	1.8324	-17.6825
P11.I.AGGGATGCAGACAGGT	Tumor	P11	TN	10.5978	-24.0454
P11.I.AGGGTGATCCTCGCAT	Tumor	P11	TN	1.62865	-14.5802
P11.I.AGGTCATAGTCAAGGC	Tumor	P11	TN	8.29334	-20.8808
P11.I.AGTTGGTCAATAGAGT	Tumor	P11	TN	11.8032	-20.5831
P11.I.ATAACGCTCACGCGGT	Tumor	P11	TN	4.12854	-15.6549
P11.I.ATCACGAAGTGCAAGC	Tumor	P11	TN	10.8864	-19.4492
P11.I.ATTACTCTCGGACAAG	Tumor	P11	TN	-0.981932	-11.0792
P11.I.ATTATCCCACGCGAAA	Tumor	P11	TN	17.225	-8.77917
P11.I.ATTCTACTCGTCTGCT	Tumor	P11	TN	-3.05212	-11.8637
P11.I.ATTGGACTCTTTAGGG	Tumor	P11	TN	12.5997	-15.2114
P11.I.CAAGGCCGTCAGAATA	Tumor	P11	TN	8.33033	-16.3184
P11.I.CACACAAGTTGGGACA	Tumor	P11	TN	7.04515	-22.8843
P11.I.CACACTCGTCTCGTTC	Tumor	P11	TN	-6.0121	-18.771
P11.I.CACCAGGAGGATGGAA	Tumor	P11	TN	3.52625	-17.2495
P11.I.CAGCATAGTCGCTTTC	Tumor	P11	TN	11.1221	-21.8388
P11.I.CAGCTGGCAGACAAGC	Tumor	P11	TN	-3.68485	-16.4216
P11.I.CAGCTGGGTTTGGGCC	Tumor	P11	TN	12.3151	-18.6142
P11.I.CATCAGAGTTGGTTTG	Tumor	P11	TN	9.68593	-15.1797
P11.I.CATCGGGCAAAGGTGC	Tumor	P11	TN	-2.27983	-8.14759
P11.I.CATGGCGAGGGCACTA	Tumor	P11	TN	9.90835	-17.2843
P11.I.CATTCGCGTGTGCGTC	Tumor	P11	TN	-1.21817	-12.2408
P11.I.CCACCTACAGCGTAAG	Tumor	P11	TN	11.5295	-21.5017
P11.I.CCACCTAGTTATGCGT	Tumor	P11	TN	5.26527	-20.2612
P11.I.CCGTACTCATTTCACT	Tumor	P11	TN	12.2721	-18.5032
P11.I.CCTACCAGTCGCATAT	Tumor	P11	TN	5.10975	-20.2547
P11.I.CGACCTTTCAGCCTAA	Tumor	P11	TN	8.62908	-16.3436
P11.I.CGTCAGGGTGATGCCC	Tumor	P11	TN	4.98412	-22.6903
P11.I.CGTCTACCAGTCGATT	Tumor	P11	TN	-1.70124	-12.3263
P11.I.CGTGTCTTCGCCAAAT	Tumor	P11	TN	10.3674	-15.0149
P11.I.CTAGCCTCACGCCAGT	Tumor	P11	TN	9.28497	-18.4103
P11.I.CTGCGGACAAGGGTCA	Tumor	P11	TN	4.13485	-19.8075
P11.I.GAAACTCCACAACGCC	Tumor	P11	TN	4.94736	-26.0312
P11.I.GAAATGAGTGTTAAGA	Tumor	P11	TN	-5.48682	-21.1892
P11.I.GAATAAGCACGGATAG	Tumor	P11	TN	-7.29311	-18.4945
P11.I.GAATAAGGTTAAGTAG	Tumor	P11	TN	11.396	-19.7363
P11.I.GACAGAGGTTACGACT	Tumor	P11	TN	-7.5874	-18.4167
P11.I.GACCTGGTCACGCATA	Tumor	P11	TN	10.273	-23.788
P11.I.GACGGCTTCCGGGTGT	Tumor	P11	TN	6.48305	-17.2584
P11.I.GCAATCATCACCTTAT	Tumor	P11	TN	11.5215	-20.1283
P11.I.GCCTCTAAGAAAGTGG	Tumor	P11	TN	8.48003	-20.1835
P11.I.GCCTCTAAGCTCTCGG	Tumor	P11	TN	9.10073	-16.1537
P11.I.GCCTCTATCTCTAAGG	Tumor	P11	TN	12.3572	-18.4395
P11.I.GCGACCACATGACGGA	Tumor	P11	TN	12.3259	-18.4016
P11.I.GCGAGAAAGCGCCTCA	Tumor	P11	TN	8.228	-24.4313
P11.I.GCGCAGTGTAGGCTGA	Tumor	P11	TN	7.89955	-19.4534
P11.I.GCTGCAGAGAGTACCG	Tumor	P11	TN	10.8612	-18.8163
P11.I.GGACAAGAGTTAGCGG	Tumor	P11	TN	9.63782	-24.5383
P11.I.GGACATTCATCCGTGG	Tumor	P11	TN	2.50095	-19.2757
P11.I.GGATGTTGTGGACGAT	Tumor	P11	TN	12.2738	-20.6131
P11.I.GGCGACTTCAGTCCCT	Tumor	P11	TN	-5.0293	-20.7577
P11.I.GGTGAAGCACCCTATC	Tumor	P11	TN	1.50298	-6.97129
P11.I.GTCACGGGTGAGGCTA	Tumor	P11	TN	10.6273	-24.2372
P11.I.GTGCGGTGTGGCAAAC	Tumor	P11	TN	8.5338	-20.6626
P11.I.GTTTCTAGTCATGCCG	Tumor	P11	TN	9.48602	-16.3506
P11.I.TAAGCGTCACATTCGA	Tumor	P11	TN	9.73326	-17.4414
P11.I.TACTCATGTGGCCCTA	Tumor	P11	TN	10.14	-15.2274
P11.I.TACTTACCAATCGAAA	Tumor	P11	TN	6.98995	-16.5497
P11.I.TAGACCACAAATCCGT	Tumor	P11	TN	6.12566	-16.7806
P11.I.TAGACCACAAGGACTG	Tumor	P11	TN	4.11154	-15.7587
P11.I.TCAACGATCTTGTCAT	Tumor	P11	TN	6.95604	-21.5731
P11.I.TCACAAGAGTACATGA	Tumor	P11	TN	6.47562	-19.542
P11.I.TCACAAGCAAAGTGCG	Tumor	P11	TN	12.6378	-20.3333
P11.I.TCAGCAACACGCGAAA	Tumor	P11	TN	6.00627	-22.6781
P11.I.TCAGCTCAGGCAAAGA	Tumor	P11	TN	-6.13295	-20.6127
P11.I.TCATTACAGCGTAATA	Tumor	P11	TN	7.19556	-19.4388
P11.I.TCTCTAATCAACTCTT	Tumor	P11	TN	11.2095	-20.9265
P11.I.TGACAACAGATCACGG	Tumor	P11	TN	9.70317	-17.2802
P11.I.TGACGGCTCACGAAGG	Tumor	P11	TN	9.86939	-15.8635
P11.I.TGATTTCGTGTTGAGG	Tumor	P11	TN	5.87712	-22.3476
P11.I.TGCACCTTCGCGTAGC	Tumor	P11	TN	11.2355	-22.5791
P11.I.TGGCCAGCACGGCGTT	Tumor	P11	TN	-0.596885	-8.02886
P11.I.TGGTTCCGTTGCGTTA	Tumor	P11	TN	10.3199	-15.5847
P11.I.TTATGCTCAGGTTTCA	Tumor	P11	TN	3.66159	-22.9912
P11.I.TTCGGTCCAAGACACG	Tumor	P11	TN	9.59227	-16.6814
P11.I.TTCGGTCTCGTAGGTT	Tumor	P11	TN	9.17974	-24.4986
P11.I.TTCTTAGCACCTTGTC	Tumor	P11	TN	9.97765	-16.8696
P11.I.TTGAACGTCGGTCTAA	Tumor	P11	TN	9.22574	-15.5614
P12.I.AACTCAGCACCATGTA	Tumor	P12	TN	-3.36238	-8.87802
P12.I.AACTCCCCACGGCTAC	Tumor	P12	TN	1.94897	-15.7293
P12.I.AATCGGTAGCAGACTG	Tumor	P12	TN	9.60686	-23.63
P12.I.AATCGGTTCAACTCTT	Tumor	P12	TN	3.93038	-23.4672
P12.I.ACACCCTAGCATGGCA	Tumor	P12	TN	5.16333	-16.7323
P12.I.ACACCCTAGCGATGAC	Tumor	P12	TN	4.75699	-24.4121
P12.I.ACAGCTACAGATGAGC	Tumor	P12	TN	8.53198	-18.7915
P12.I.ACCTTTATCCTCGCAT	Tumor	P12	TN	9.62648	-18.5119
P12.I.ACGATGTGTAGAGGAA	Tumor	P12	TN	-0.493225	-11.0627
P12.I.ACGTCAAAGGAGCGAG	Tumor	P12	TN	3.70301	-16.8187
P12.I.ACTGCTCAGTGCTGCC	Tumor	P12	TN	-0.534698	-18.4811
P12.I.AGACGTTCACAGGAGT	Tumor	P12	TN	-1.68774	-7.82466
P12.I.AGATTGCTCAAGATCC	Tumor	P12	TN	10.7422	-22.6886
P12.I.AGCAGCCTCACTTATC	Tumor	P12	TN	11.4248	-21.2538
P12.I.AGGTCCGGTAGCAAAT	Tumor	P12	TN	-7.08714	-18.1376
P12.I.AGTAGTCCACTTCTGC	Tumor	P12	TN	2.64514	-17.0205
P12.I.ATTACTCCAGGAATCG	Tumor	P12	TN	6.31761	-17.418
P12.I.ATTACTCGTTCACCTC	Tumor	P12	TN	4.7623	-19.8031
P12.I.ATTGGTGGTGGTGTAG	Tumor	P12	TN	10.2372	-20.3342
P12.I.CAACCTCGTTGCCTCT	Tumor	P12	TN	4.77591	-24.8327
P12.I.CAAGATCCATGGTAGG	Tumor	P12	TN	-4.71185	-21.686
P12.I.CAAGTTGGTCTCACCT	Tumor	P12	TN	4.03472	-15.7072
P12.I.CACATAGTCGTCTGAA	Tumor	P12	TN	8.62595	-20.1977
P12.I.CACATTTAGGGCATGT	Tumor	P12	TN	3.17311	-20.7669
P12.I.CACCAGGGTGCTCTTC	Tumor	P12	TN	3.94505	-20.7651
P12.I.CACCAGGTCACAAACC	Tumor	P12	TN	11.6676	-20.6298
P12.I.CACTCCACACGTCAGC	Tumor	P12	TN	-0.826523	-18.3407
P12.I.CAGCCGACACTGAAGG	Tumor	P12	TN	4.55424	-16.3894
P12.I.CAGTAACGTATGAAAC	Tumor	P12	TN	11.6197	-21.3133
P12.I.CAGTCCTCATTCCTCG	Tumor	P12	TN	10.6677	-24.0728
P12.I.CATTCGCTCGCGTAGC	Tumor	P12	TN	9.693	-18.59
P12.I.CCGTACTCATCCGTGG	Tumor	P12	TN	-4.08147	-17.3698
P12.I.CCTAAAGGTAAAGGAG	Tumor	P12	TN	4.78403	-15.9714
P12.I.CGACCTTGTGTAATGA	Tumor	P12	TN	6.18036	-18.9627
P12.I.CGATGTAAGCGATATA	Tumor	P12	TN	11.5896	-20.5018
P12.I.CGTCCATTCGGAATCT	Tumor	P12	TN	2.22678	-18.5434
P12.I.CGTTAGAAGATCTGCT	Tumor	P12	TN	15.1321	-10.2047
P12.I.CTAATGGCAGATTGCT	Tumor	P12	TN	-5.75219	-18.6312
P12.I.CTACCCACAGAGCCAA	Tumor	P12	TN	9.49803	-23.4262
P12.I.CTACCCAGTAGCAAAT	Tumor	P12	TN	-0.113688	-13.6472
P12.I.CTAGCCTAGACATAAC	Tumor	P12	TN	0.0786178	-18.4525
P12.I.CTAGTGATCAGGATCT	Tumor	P12	TN	2.45248	-14.9232
P12.I.CTCAGAAGTGAGGCTA	Tumor	P12	TN	9.949	-16.0197
P12.I.CTCGAAAGTAGCGTCC	Tumor	P12	TN	1.91486	-17.0905
P12.I.CTCGAGGTCGTCTGAA	Tumor	P12	TN	-0.472233	-18.5027
P12.I.CTCTGGTGTTTGTTGG	Tumor	P12	TN	0.0646679	-9.3185
P12.I.CTGAAGTTCCGCAAGC	Tumor	P12	TN	9.26113	-18.4646
P12.I.CTGCCTATCCGCGCAA	Tumor	P12	TN	7.954	-23.6771
P12.I.CTGTGCTAGTGGTAAT	Tumor	P12	TN	4.48076	-25.9494
P12.I.GACACGCAGAGTGACC	Tumor	P12	TN	-0.140636	-12.3349
P12.I.GACCAATCAGACGCCT	Tumor	P12	TN	9.3398	-19.6155
P12.I.GACCTGGCATAGACTC	Tumor	P12	TN	8.09425	-18.2235
P12.I.GAGGTGAAGCGTGAGT	Tumor	P12	TN	9.07327	-22.5784
P12.I.GATGCTAAGCGTGAGT	Tumor	P12	TN	8.48124	-16.6309
P12.I.GCATGATAGATCCCGC	Tumor	P12	TN	3.71873	-22.8126
P12.I.GCATGATAGCTGATAA	Tumor	P12	TN	3.04279	-23.6891
P12.I.GCATGCGAGCCACGTC	Tumor	P12	TN	0.740725	-13.7226
P12.I.GCCTCTATCAGTTGAC	Tumor	P12	TN	-0.282884	-22.3114
P12.I.GCGCGATCATCAGTCA	Tumor	P12	TN	-8.0927	-18.9658
P12.I.GCTGCGAAGAGCTGGT	Tumor	P12	TN	-2.13402	-10.9372
P12.I.GGCTGGTTCACGATGT	Tumor	P12	TN	5.31981	-18.9624
P12.I.GGGACCTCAAGCTGGA	Tumor	P12	TN	10.5395	-20.5545
P12.I.GGGTCTGGTGTGAAAT	Tumor	P12	TN	12.2235	-20.8608
P12.I.GGTATTGAGTAGCCGA	Tumor	P12	TN	9.32284	-22.3699
P12.I.GGTGTTACAGATGAGC	Tumor	P12	TN	7.98449	-22.8279
P12.I.GTAACGTCAGTATCTG	Tumor	P12	TN	10.1017	-23.1412
P12.I.GTATCTTTCTAACTTC	Tumor	P12	TN	10.9576	-20.7601
P12.I.GTCTTCGCAGCTGTTA	Tumor	P12	TN	9.12266	-15.549
P12.I.GTGCAGCAGCCAGTAG	Tumor	P12	TN	-6.37023	-19.2094
P12.I.GTGCTTCTCGGAAACG	Tumor	P12	TN	11.2344	-20.6901
P12.I.GTTACAGAGCGTTCCG	Tumor	P12	TN	-2.3236	-10.7086
P12.I.TACCTTAGTCCTAGCG	Tumor	P12	TN	0.230807	-7.1665
P12.I.TACGGTATCCTGTAGA	Tumor	P12	TN	1.64525	-21.898
P12.I.TACTTGTAGCTACCGC	Tumor	P12	TN	9.55546	-19.2981
P12.I.TATGCCCTCTCTAAGG	Tumor	P12	TN	-1.56258	-12.491
P12.I.TCAACGAAGACGACGT	Tumor	P12	TN	7.77856	-24.5022
P12.I.TCAATCTAGCCTATGT	Tumor	P12	TN	9.86747	-18.3343
P12.I.TCGCGTTGTCGCGTGT	Tumor	P12	TN	7.0145	-21.5583
P12.I.TCTTCGGTCGCCAGCA	Tumor	P12	TN	-2.19552	-14.0332
P12.I.TGACTTTCAAAGGTGC	Tumor	P12	TN	12.0651	-16.5524
P12.I.TGAGCATGTCTAGTGT	Tumor	P12	TN	4.17027	-23.2245
P12.I.TGCACCTAGAATTCCC	Tumor	P12	TN	11.2047	-22.4202
P12.I.TGCCAAAGTTTGGGCC	Tumor	P12	TN	2.70443	-23.8177
P12.I.TGCGTGGAGTAGTGCG	Tumor	P12	TN	3.73199	-24.1364
P12.I.TGCTACCGTTTGACAC	Tumor	P12	TN	1.89218	-23.2793
P12.I.TGCTGCTGTAAATGAC	Tumor	P12	TN	7.10259	-24.4092
P12.I.TGCTGCTGTTGGAGGT	Tumor	P12	TN	8.24547	-16.1101
P12.I.TGGCTGGCACATCCGG	Tumor	P12	TN	-0.563198	-20.4575
P12.I.TGGTTAGAGAGGACGG	Tumor	P12	TN	4.49233	-16.0972
P12.I.TGTATTCGTCTTCTCG	Tumor	P12	TN	-0.343139	-7.19431
P12.I.TGTTCCGGTAAGCACG	Tumor	P12	TN	2.51253	-23.1694
P12.I.TTAACTCGTATGAATG	Tumor	P12	TN	-1.03025	-12.8743
P12.I.TTAGGACGTGTGGTTT	Tumor	P12	TN	0.401345	-21.8201
P12.I.TTCGGTCAGTACATGA	Tumor	P12	TN	4.69305	-23.4991
P12.I.TTCTCCTAGCTATGCT	Tumor	P12	TN	5.91583	-16.6796
P12.I.TTGCCGTCAAGTCTGT	Tumor	P12	TN	-6.99427	-18.4325
P12.I.TTGCCGTCAGGCAGTA	Tumor	P12	TN	0.72384	-19.9933
P12.I.TTGTAGGGTAAATGAC	Tumor	P12	TN	4.63164	-24.5766
P15.I.AAAGTAGCAGCCTATA	Tumor	P15	TN	4.5307	-19.7711
P15.I.AACCATGTCCAGAGGA	Tumor	P15	TN	-1.32001	-7.90848
P15.I.AACTGGTTCTACTTAC	Tumor	P15	TN	8.80091	-20.433
P15.I.AAGACCTGTCAGTGGA	Tumor	P15	TN	9.56997	-22.7094
P15.I.ACACTGAGTATGAAAC	Tumor	P15	TN	-1.67995	-14.8885
P15.I.ACAGCTATCGCATGGC	Tumor	P15	TN	1.13947	-15.327
P15.I.ACATGGTGTGATGTGG	Tumor	P15	TN	5.12677	-23.883
P15.I.ACGAGGAGTGATGTGG	Tumor	P15	TN	-0.766559	-20.4208
P15.I.ACGATGTGTTGCGTTA	Tumor	P15	TN	0.859456	-16.4685
P15.I.ACTATCTCAACACGCC	Tumor	P15	TN	-7.56662	-18.7374
P15.I.ACTGAGTGTGGCTCCA	Tumor	P15	TN	9.00905	-17.0563
P15.I.AGATCTGAGTGACTCT	Tumor	P15	TN	9.02592	-20.6154
P15.I.AGATCTGTCCAGATCA	Tumor	P15	TN	0.251568	-11.6711
P15.I.AGCAGCCGTCCGAACC	Tumor	P15	TN	-4.24705	-14.079
P15.I.AGCTTGAAGTGTACTC	Tumor	P15	TN	-0.571223	-12.3502
P15.I.AGGGAGTAGCTGAACG	Tumor	P15	TN	0.360968	-17.0336
P15.I.AGGGAGTTCTACCTGC	Tumor	P15	TN	-0.851044	-11.8829
P15.I.AGGGTGAGTCAACATC	Tumor	P15	TN	5.94264	-22.0769
P15.I.AGTAGTCTCAAGGCTT	Tumor	P15	TN	-3.86435	-10.7634
P15.I.ATCGAGTAGCCACGCT	Tumor	P15	TN	9.22659	-20.9075
P15.I.ATTTCTGCAAGACACG	Tumor	P15	TN	-2.66955	-3.16691
P15.I.CACACAATCCTTCAAT	Tumor	P15	TN	9.4198	-18.307
P15.I.CACTCCAGTCTGATCA	Tumor	P15	TN	4.77432	-21.5951
P15.I.CAGCTAAAGCCCAATT	Tumor	P15	TN	8.34879	-16.4485
P15.I.CAGGTGCAGCGATCCC	Tumor	P15	TN	-1.09772	-7.84791
P15.I.CCAATCCAGAGCAATT	Tumor	P15	TN	9.05046	-21.4641
P15.I.CCGTGGACAATTCCTT	Tumor	P15	TN	3.3197	-19.5756
P15.I.CCTTACGCAATCGGTT	Tumor	P15	TN	-6.32386	-22.0508
P15.I.CGGACTGCACTTCGAA	Tumor	P15	TN	8.02444	-20.5521
P15.I.CGGCTAGTCAACCAAC	Tumor	P15	TN	4.43062	-19.414
P15.I.CGTTCTGAGGACGAAA	Tumor	P15	TN	0.534687	-24.1155
P15.I.CGTTGGGAGAAACGAG	Tumor	P15	TN	9.27345	-17.6345
P15.I.CTAAGACAGCCGCCTA	Tumor	P15	TN	7.57588	-16.0892
P15.I.CTCGAGGAGGCAGTCA	Tumor	P15	TN	8.96369	-20.6819
P15.I.CTGATAGTCGGCATCG	Tumor	P15	TN	0.961666	-8.20718
P15.I.CTGCCTATCCTAGGGC	Tumor	P15	TN	2.30656	-6.13187
P15.I.GACCTGGCACCGTTGG	Tumor	P15	TN	7.67311	-19.752
P15.I.GATTCAGAGATGTAAC	Tumor	P15	TN	11.3117	-18.3842
P15.I.GCATACACATAGACTC	Tumor	P15	TN	5.42108	-16.7466
P15.I.GCGCCAACAGCCTGTG	Tumor	P15	TN	9.63338	-13.0684
P15.I.GCTGCGAGTAGTAGTA	Tumor	P15	TN	-1.47888	-15.4926
P15.I.GGTATTGTCCTCAACC	Tumor	P15	TN	4.27906	-21.5911
P15.I.GTATTCTAGATCCCGC	Tumor	P15	TN	2.61348	-17.162
P15.I.GTCATTTGTCGAACAG	Tumor	P15	TN	2.4902	-22.747
P15.I.GTCATTTGTTGATTCG	Tumor	P15	TN	7.77164	-18.9363
P15.I.GTCGTAATCCGTAGGC	Tumor	P15	TN	8.30384	-15.7074
P15.I.GTCTCGTAGATGGCGT	Tumor	P15	TN	-7.11331	-18.3592
P15.I.GTGCTTCCAAACTGTC	Tumor	P15	TN	5.94999	-23.4433
P15.I.GTTCATTCAGCCTTTC	Tumor	P15	TN	-1.52325	-24
P15.I.GTTCATTGTGGCAAAC	Tumor	P15	TN	5.20732	-16.5369
P15.I.TAAACCGTCCAGTATG	Tumor	P15	TN	2.02957	-21.2551
P15.I.TACACGAAGGTTCCTA	Tumor	P15	TN	0.826342	-15.283
P15.I.TACACGACACATTTCT	Tumor	P15	TN	-3.48328	-7.28947
P15.I.TACGGATAGTTTCCTT	Tumor	P15	TN	-1.83187	-15.6062
P15.I.TACTTACCATTGGCGC	Tumor	P15	TN	11.0049	-17.0421
P15.I.TCAGATGTCAGGCGAA	Tumor	P15	TN	-5.17284	-18.1435
P15.I.TCAGCAACATCACAAC	Tumor	P15	TN	-8.45	-20.657
P15.I.TCAGGATTCACTTATC	Tumor	P15	TN	4.24962	-18.994
P15.I.TCGGTAACATTCACTT	Tumor	P15	TN	0.950408	-15.2539
P15.I.TGCTGCTCAAGCCGCT	Tumor	P15	TN	10.0792	-17.9203
P15.I.TGGCTGGCAGAGTGTG	Tumor	P15	TN	-2.2019	-11.5687
P15.I.TGGGCGTAGCTTCGCG	Tumor	P15	TN	-2.10471	-9.60554
P15.I.TGTGGTACACGTGAGA	Tumor	P15	TN	6.42919	-19.4104
P15.I.TGTTCCGAGGGTCTCC	Tumor	P15	TN	4.19382	-25.479
P15.I.TTCTCCTAGCCCGAAA	Tumor	P15	TN	-0.355557	-11.4386
P15.I.TTGCGTCAGAGTGAGA	Tumor	P15	TN	-2.11254	-14.025
P15.I.TTGGCAAAGTAGGTGC	Tumor	P15	TN	7.85688	-15.8619
P15.I.TTGGCAATCTCGGACG	Tumor	P15	TN	8.45228	-17.427
P16.I.AACTTTCAGAGGGATA	Tumor	P16	TN	12.6506	-17.0603
P16.I.ACACTGATCATCGGAT	Tumor	P16	TN	3.31386	-15.1418
P16.I.ACATCAGTCCTTAATC	Tumor	P16	TN	4.85058	-20.2089
P16.I.AGAGCGAAGGGAACGG	Tumor	P16	TN	1.71298	-20.7869
P16.I.AGCGGTCCAAGCCTAT	Tumor	P16	TN	5.36928	-21.0754
P16.I.AGCGGTCCACAGGTTT	Tumor	P16	TN	1.81703	-18.2888
P16.I.AGCGTATAGCGCTTAT	Tumor	P16	TN	4.94521	-19.0961
P16.I.AGGGAGTCATGTCGAT	Tumor	P16	TN	6.74097	-20.4359
P16.I.AGGGTGACATCTCGCT	Tumor	P16	TN	9.0249	-8.0761
P16.I.AGGTCATTCCTAGGGC	Tumor	P16	TN	-2.79792	-9.3458
P16.I.AGTAGTCCAACGATGG	Tumor	P16	TN	-4.73524	-20.4593
P16.I.AGTTGGTAGGCCGAAT	Tumor	P16	TN	-5.16605	-22.9487
P16.I.ATCGAGTAGTCTCCTC	Tumor	P16	TN	5.76858	-23.5547
P16.I.CACATTTTCCGTCAAA	Tumor	P16	TN	9.86755	-7.14239
P16.I.CACCAGGTCCCTAACC	Tumor	P16	TN	0.132086	-8.47173
P16.I.CCTTCCCGTTTAAGCC	Tumor	P16	TN	1.47399	-18.1971
P16.I.CCTTCGACAACACCCG	Tumor	P16	TN	11.57	-17.6654
P16.I.CTCGAAAAGACCTAGG	Tumor	P16	TN	6.88879	-15.7733
P16.I.CTCGAGGGTAGGCTGA	Tumor	P16	TN	0.336995	-11.7195
P16.I.CTCTGGTAGATGCGAC	Tumor	P16	TN	8.74626	-20.2321
P16.I.CTGAAGTAGCCCTAAT	Tumor	P16	TN	8.85339	-20.6313
P16.I.CTGATAGCAGCCTATA	Tumor	P16	TN	8.60276	-20.7109
P16.I.GATGAGGGTGCATCTA	Tumor	P16	TN	9.60286	-17.8159
P16.I.GCAAACTGTCTAGTCA	Tumor	P16	TN	10.177	-6.94489
P16.I.GCCAAATCACTTCGAA	Tumor	P16	TN	-4.94082	-20.8166
P16.I.GCGCGATAGTATGACA	Tumor	P16	TN	13.3134	-7.91374
P16.I.GGCGACTGTAAGTGGC	Tumor	P16	TN	12.5484	-15.34
P16.I.GGGAATGGTAGCCTCG	Tumor	P16	TN	-4.6833	-18.2921
P16.I.GGGTCTGCAAGCGTAG	Tumor	P16	TN	1.35469	-8.63375
P16.I.GGTATTGTCAGTTTGG	Tumor	P16	TN	-0.552712	-7.88209
P16.I.GTAACGTCACGTGAGA	Tumor	P16	TN	-0.614568	-8.05916
P16.I.GTAACGTTCACGACTA	Tumor	P16	TN	11.2569	-17.5671
P16.I.GTAACTGTCGGTTCGG	Tumor	P16	TN	6.3084	-21.1708
P16.I.GTACGTATCGAACTGT	Tumor	P16	TN	6.07756	-16.8919
P16.I.GTCAAGTTCGGCGCAT	Tumor	P16	TN	10.0569	-7.18406
P16.I.GTGGGTCAGTCGTACT	Tumor	P16	TN	11.8473	-19.1519
P16.I.TAAGAGACAATAACGA	Tumor	P16	TN	-3.20898	-16.4106
P16.I.TACGGTAGTTGGAGGT	Tumor	P16	TN	-2.5381	-23.5828
P16.I.TAGTGGTAGTGTCCCG	Tumor	P16	TN	-0.171926	-9.33067
P16.I.TCAGGATTCTTAGAGC	Tumor	P16	TN	4.5909	-25.6527
P16.I.TCGGTAAGTGTGGTTT	Tumor	P16	TN	6.11177	-21.3325
P16.I.TGACAACTCCAGATCA	Tumor	P16	TN	10.1099	-24.138
P16.I.TGACTTTTCTTATCTG	Tumor	P16	TN	8.66707	-21.509
P16.I.TGCCCATCAACTGGCC	Tumor	P16	TN	7.11565	-20.7022
P16.I.TGCCCTACAAGTTCTG	Tumor	P16	TN	3.68024	-18.9627
P16.I.TGCGTGGGTCATGCAT	Tumor	P16	TN	5.64126	-23.8337
P16.I.TGCTGCTTCTCATTCA	Tumor	P16	TN	4.23613	-19.5837
P16.I.TGGTTCCCAAGAGGCT	Tumor	P16	TN	0.611295	-12.681
P16.I.TGTCCCACAGGGATTG	Tumor	P16	TN	-1.33465	-7.44076
P16.I.TTCTCCTCAGGGATTG	Tumor	P16	TN	2.88686	-18.1896
P17.I.AAAGTAGGTTCAGTAC	Tumor	P17	TN	8.7698	-15.7378
P17.I.ACACCAAGTCTCAACA	Tumor	P17	TN	5.51394	-21.7526
P17.I.ACGAGCCGTAAGGGAA	Tumor	P17	TN	4.49424	-21.7739
P17.I.ACTTACTAGTATGACA	Tumor	P17	TN	8.34563	-21.4114
P17.I.ACTTTCATCGTAGGTT	Tumor	P17	TN	12.4112	-19.7935
P17.I.AGCGGTCGTATCTGCA	Tumor	P17	TN	9.8176	-18.3826
P17.I.AGGGAGTTCAAAGACA	Tumor	P17	TN	0.972783	-18.3453
P17.I.AGTTGGTGTCTTGCGG	Tumor	P17	TN	1.11348	-22.9785
P17.I.ATCATGGAGATAGCAT	Tumor	P17	TN	-5.09786	-20.3765
P17.I.ATCTGCCTCGCTTAGA	Tumor	P17	TN	1.4102	-8.99568
P17.I.ATGAGGGGTCATACTG	Tumor	P17	TN	3.31202	-16.7678
P17.I.ATTACTCGTCCCTTGT	Tumor	P17	TN	2.12057	-5.94045
P17.I.CAGCTAACAATGTTGC	Tumor	P17	TN	2.95017	-22.9079
P17.I.CATCAGAGTCACCTAA	Tumor	P17	TN	0.977039	-7.92243
P17.I.CATGACACATGACGGA	Tumor	P17	TN	-3.88676	-10.4665
P17.I.CCTACCATCATGCAAC	Tumor	P17	TN	-2.76217	-7.66871
P17.I.CTGAAGTTCGTACGGC	Tumor	P17	TN	11.2583	-19.9755
P17.I.GAATGAATCACATGCA	Tumor	P17	TN	-5.18916	-18.2599
P17.I.GCGCAACTCTTCAACT	Tumor	P17	TN	-5.52802	-21.8327
P17.I.GCTTGAAAGAAGGTGA	Tumor	P17	TN	-5.1792	-21.0289
P17.I.GGAAAGCTCTGGGCCA	Tumor	P17	TN	-0.57191	-12.4457
P17.I.GGTGAAGAGAATAGGG	Tumor	P17	TN	9.66391	-20.5077
P17.I.GGTGCGTGTTTGACAC	Tumor	P17	TN	0.126865	-14.0161
P17.I.GTAACGTCATTCTCAT	Tumor	P17	TN	5.66563	-20.0477
P17.I.GTACTTTTCCATGAAC	Tumor	P17	TN	12.6088	-19.698
P17.I.GTCTTCGAGGCCCGTT	Tumor	P17	TN	1.10308	-11.7174
P17.I.GTGGGTCTCTGGAGCC	Tumor	P17	TN	11.6357	-19.3176
P17.I.TACTTGTCAAACGCGA	Tumor	P17	TN	7.67684	-16.7298
P17.I.TCATTACGTTTGGGCC	Tumor	P17	TN	6.58857	-22.7067
P17.I.TGAGGGAGTGCAACGA	Tumor	P17	TN	11.0806	-19.8623
P17.I.TGCACCTGTGAGGCTA	Tumor	P17	TN	-2.89054	-11.3539
P17.I.TTAACTCTCGACGGAA	Tumor	P17	TN	9.22533	-18.3021
P17.I.TTTACTGCACACTGCG	Tumor	P17	TN	7.67366	-18.0633
P19.I.AAGCCGCGTCGACTGC	Tumor	P19	TN	-0.571914	-6.40684
P19.I.AAGGAGCAGTGGACGT	Tumor	P19	TN	-3.88603	-8.97049
P19.I.ACATGGTAGTCGTACT	Tumor	P19	TN	-3.87385	-22.1186
P19.I.ACGATACTCACCATAG	Tumor	P19	TN	-4.61976	-21.5182
P19.I.ACGCCAGTCGACCAGC	Tumor	P19	TN	11.6843	-20.9385
P19.I.ATAACGCAGTTCGCGC	Tumor	P19	TN	0.72832	-11.3703
P19.I.ATTGGACGTTAAGGGC	Tumor	P19	TN	-2.59753	-7.6968
P19.I.ATTGGTGCAGCGTTCG	Tumor	P19	TN	8.97298	-22.1965
P19.I.CAAGTTGCAGTCGTGC	Tumor	P19	TN	0.708292	-8.58864
P19.I.CACACCTCATCTATGG	Tumor	P19	TN	1.5734	-23.3082
P19.I.CAGCCGATCCTGCTTG	Tumor	P19	TN	-5.8583	-19.367
P19.I.CATCAAGCAAGCGTAG	Tumor	P19	TN	-0.792273	-16.459
P19.I.CATCCACGTAGCTTGT	Tumor	P19	TN	10.2297	-18.9304
P19.I.CCATTCGAGCGGATCA	Tumor	P19	TN	8.1429	-23.1832
P19.I.CCTCAGTAGAAGGGTA	Tumor	P19	TN	1.19665	-15.0491
P19.I.CCTCAGTAGGACCACA	Tumor	P19	TN	-6.57895	-18.7146
P19.I.CCTTCCCTCTGCTGTC	Tumor	P19	TN	0.736218	-12.5042
P19.I.CGACCTTTCTTGGGTA	Tumor	P19	TN	4.24876	-24.642
P19.I.CGTTCTGCATGGTAGG	Tumor	P19	TN	-2.42859	-8.91328
P19.I.CTACACCCAGACGTAG	Tumor	P19	TN	10.8079	-19.31
P19.I.CTACCCAAGAGGTAGA	Tumor	P19	TN	-1.76185	-11.0606
P19.I.CTAGTGAGTCTAAACC	Tumor	P19	TN	4.91579	-20.3693
P19.I.GAATGAACAGCGAACA	Tumor	P19	TN	1.59414	-9.12687
P19.I.GACTACACAATAGAGT	Tumor	P19	TN	0.0597525	-7.81123
P19.I.GATCAGTTCGTCCGTT	Tumor	P19	TN	-1.02663	-7.92984
P19.I.GATCTAGGTCCATGAT	Tumor	P19	TN	0.182344	-23.5578
P19.I.GGAAAGCGTCATTAGC	Tumor	P19	TN	2.03664	-21.4774
P19.I.GGCAATTCAAACGCGA	Tumor	P19	TN	-1.18436	-12.1874
P19.I.GGTGCGTAGGTAAACT	Tumor	P19	TN	-1.74223	-13.9501
P19.I.TCAATCTCATAAGACA	Tumor	P19	TN	0.43067	-14.2409
P19.I.TCAGGATAGACATAAC	Tumor	P19	TN	-2.5836	-20.7255
P19.I.TCTCTAAAGACCGGAT	Tumor	P19	TN	-2.17173	-7.89084
P19.I.TCTTCGGGTTCAGACT	Tumor	P19	TN	10.6931	-21.7596
P19.I.TCTTCGGGTTGTCGCG	Tumor	P19	TN	-2.06596	-8.52931
P19.I.TGCTACCCAGGGCATA	Tumor	P19	TN	5.58023	-24.636
P19.I.TGCTGCTTCGCTGATA	Tumor	P19	TN	9.25831	-16.8964
P19.I.TGTATTCCAGCCAATT	Tumor	P19	TN	-3.25635	-24.5028
P19.I.TTTATGCTCGCCTGTT	Tumor	P19	TN	4.66573	-21.3779
P19.I.TTTCCTCAGATCGGGT	Tumor	P19	TN	9.10739	-21.1382
P19.I.TTTGCGCTCTTATCTG	Tumor	P19	TN	-0.631889	-16.3832
P19.I.TTTGTCACAGTCGATT	Tumor	P19	TN	0.32591	-17.436
P20.I.AAAGCAAGTCCGTTAA	Tumor	P20	TN	-3.50846	-10.6573
P20.I.AAAGCAATCATAAAGG	Tumor	P20	TN	5.97547	-20.1752
P20.I.AACTTTCAGCCACCTG	Tumor	P20	TN	0.180866	-18.5061
P20.I.ACACCAATCTATCCCG	Tumor	P20	TN	-3.10954	-15.1741
P20.I.AGATTGCCAGACGCCT	Tumor	P20	TN	6.6726	-20.2193
P20.I.AGCTCTCAGGCATTGG	Tumor	P20	TN	-4.15242	-12.4234
P20.I.ATCTGCCGTCTGGTCG	Tumor	P20	TN	-2.04182	-11.4599
P20.I.ATTACTCCATGATCCA	Tumor	P20	TN	-2.81321	-9.00837
P20.I.CACACTCGTTCCACGG	Tumor	P20	TN	-3.27383	-23.5525
P20.I.CACAGTAGTTATCCGA	Tumor	P20	TN	5.1938	-23.3289
P20.I.CAGAATCAGTTAAGTG	Tumor	P20	TN	-0.488677	-22.6461
P20.I.CATCAGAGTTGTACAC	Tumor	P20	TN	-2.0281	-18.4586
P20.I.CCACTACAGCCTCGTG	Tumor	P20	TN	-1.44297	-10.611
P20.I.CCACTACCACCTCGTT	Tumor	P20	TN	1.4976	-20.955
P20.I.CCCTCCTTCTTGGGTA	Tumor	P20	TN	-1.11049	-12.2935
P20.I.CCGGTAGTCCTATGTT	Tumor	P20	TN	-0.682888	-20.5034
P20.I.CCGTACTAGCAGACTG	Tumor	P20	TN	-1.23774	-7.42021
P20.I.CCGTTCAGTAACGCGA	Tumor	P20	TN	1.95822	-21.9628
P20.I.CCGTTCAGTAGCGTAG	Tumor	P20	TN	-3.22673	-7.23775
P20.I.CCTAGCTAGGGATGGG	Tumor	P20	TN	3.1208	-20.4392
P20.I.CCTATTAGTCTAGCGC	Tumor	P20	TN	-2.16936	-9.83175
P20.I.CGGACTGGTTGGGACA	Tumor	P20	TN	-0.521651	-20.0474
P20.I.CGGGTCACATGGTCAT	Tumor	P20	TN	7.23463	-22.7349
P20.I.CGGTTAAAGAGCTGGT	Tumor	P20	TN	-0.390726	-22.212
P20.I.CGTCTACGTCGAACAG	Tumor	P20	TN	-6.17474	-21.2175
P20.I.CGTTGGGCAATTCCTT	Tumor	P20	TN	11.1418	-21.7509
P20.I.CTAAGACAGTATGACA	Tumor	P20	TN	-2.36798	-9.77362
P20.I.CTAGAGTTCCCTTGTG	Tumor	P20	TN	1.88536	-5.9804
P20.I.CTGAAGTGTACCGCTG	Tumor	P20	TN	5.89881	-19.8367
P20.I.CTGATAGGTCCGTCAG	Tumor	P20	TN	2.21592	-22.665
P20.I.CTGATAGTCGCAGGCT	Tumor	P20	TN	0.974499	-23.179
P20.I.CTGCTGTCATTAGCCA	Tumor	P20	TN	7.04965	-19.4411
P20.I.CTGTTTATCCGTCAAA	Tumor	P20	TN	-3.35938	-9.83223
P20.I.CTTCTCTCATCCAACA	Tumor	P20	TN	10.5147	-20.9547
P20.I.GAATAAGAGTGGTCCC	Tumor	P20	TN	-2.36054	-15.1455
P20.I.GAATGAAAGAGTAATC	Tumor	P20	TN	3.50261	-22.9069
P20.I.GACTACACATCCCATC	Tumor	P20	TN	-0.454295	-20.7183
P20.I.GAGGTGATCCGGGTGT	Tumor	P20	TN	-3.34167	-8.69771
[truncated: 68,119 more rows]

## Sheet: Fig. 4b
Exhaustion score and Treg score of T cells for each tumor, related to Fig. 4b
[truncated: 61 more rows]

[truncated: 8 more sheets: Metadata for myeloid cells, Fig. 4h, Metadata for fibroblasts, Metadata for endothelial cells, Fig. 5g, Fig. 6h, Supplementary Fig. 2h, Metadata for B cells]
